# Supplementary material for: Proteomics and metabolomics analyses of Streptococcus agalactiae isolates from human and animal sources
Source: Sci Rep. 2023 Nov 28;13:20980. doi: 10.1038/s41598-023-47976-y (PMC10684508; doi:10.1038/s41598-023-47976-y)
Supplement: Supplementary file 12 — Supplementary Table 2. [file 41598_2023_47976_MOESM12_ESM.xlsx]

## Sheet: Sheet0
Supplementary Table 2: All identified proteins in human and animals S. agalactiae strains
Entry	Gene names	Organism	Protein names	Gene ontology (biological process)	Gene ontology (cellular component)	Gene ontology (molecular function)	Pathway	Cross-reference (BioCyc)	Cross-reference (Reactome)
P0A3J2	dnaK	Streptococcus agalactiae serotype III (strain NEM316)	Chaperone protein DnaK (HSP70) (Heat shock 70 kDa protein) (Heat shock protein 70)	protein folding [GO:0006457]		ATP binding [GO:0005524]; ATP hydrolysis activity [GO:0016887]; unfolded protein binding [GO:0051082]
P0A3J3	dnaK	Streptococcus agalactiae serotype V (strain ATCC BAA-611 / 2603 V/R)	Chaperone protein DnaK (HSP70) (Heat shock 70 kDa protein) (Heat shock protein 70)	protein folding [GO:0006457]		ATP binding [GO:0005524]; ATP hydrolysis activity [GO:0016887]; unfolded protein binding [GO:0051082]
P0A3J4	dnaK	Streptococcus agalactiae	Chaperone protein DnaK (HSP70) (Heat shock 70 kDa protein) (Heat shock protein 70)	protein folding [GO:0006457]		ATP binding [GO:0005524]; ATP hydrolysis activity [GO:0016887]; unfolded protein binding [GO:0051082]
P13925	pre	Streptococcus agalactiae	Plasmid recombination enzyme (Mobilization protein)	DNA recombination [GO:0006310]		DNA binding [GO:0003677]
P27951	bag	Streptococcus agalactiae	IgA FC receptor (Beta antigen) (B antigen)		extracellular region [GO:0005576]
P59209	recX	Streptococcus agalactiae serotype III (strain NEM316)	Regulatory protein RecX	regulation of DNA repair [GO:0006282]	cytoplasm [GO:0005737]
P59210	recX	Streptococcus agalactiae serotype V (strain ATCC BAA-611 / 2603 V/R)	Regulatory protein RecX	regulation of DNA repair [GO:0006282]	cytoplasm [GO:0005737]
P63369	pstB2	Streptococcus agalactiae serotype III (strain NEM316)	Phosphate import ATP-binding protein PstB 2 (EC 7.3.2.1) (ABC phosphate transporter 2) (Phosphate-transporting ATPase 2)		plasma membrane [GO:0005886]	ATPase-coupled phosphate ion transmembrane transporter activity [GO:0015415]; ATP binding [GO:0005524]; inorganic phosphate transmembrane transporter activity [GO:0005315]
P63370	pstB2	Streptococcus agalactiae serotype V (strain ATCC BAA-611 / 2603 V/R)	Phosphate import ATP-binding protein PstB 2 (EC 7.3.2.1) (ABC phosphate transporter 2) (Phosphate-transporting ATPase 2)		plasma membrane [GO:0005886]	ATPase-coupled phosphate ion transmembrane transporter activity [GO:0015415]; ATP binding [GO:0005524]; inorganic phosphate transmembrane transporter activity [GO:0005315]
P63983	polC	Streptococcus agalactiae serotype III (strain NEM316)	DNA polymerase III PolC-type (PolIII) (EC 2.7.7.7)	DNA-dependent DNA replication [GO:0006261]	cytoplasm [GO:0005737]	3'-5' exonuclease activity [GO:0008408]; DNA binding [GO:0003677]; DNA-directed DNA polymerase activity [GO:0003887]
P63984	polC	Streptococcus agalactiae serotype V (strain ATCC BAA-611 / 2603 V/R)	DNA polymerase III PolC-type (PolIII) (EC 2.7.7.7)	DNA-dependent DNA replication [GO:0006261]	cytoplasm [GO:0005737]	3'-5' exonuclease activity [GO:0008408]; DNA binding [GO:0003677]; DNA-directed DNA polymerase activity [GO:0003887]
P64055	tsf	Streptococcus agalactiae serotype III (strain NEM316)	Elongation factor Ts (EF-Ts)		cytoplasm [GO:0005737]	translation elongation factor activity [GO:0003746]
P64056	tsf	Streptococcus agalactiae serotype V (strain ATCC BAA-611 / 2603 V/R)	Elongation factor Ts (EF-Ts)		cytoplasm [GO:0005737]	translation elongation factor activity [GO:0003746]
P64080	eno	Streptococcus agalactiae serotype III (strain NEM316)	Enolase (EC 4.2.1.11) (2-phospho-D-glycerate hydro-lyase) (2-phosphoglycerate dehydratase)	glycolytic process [GO:0006096]	cell surface [GO:0009986]; extracellular region [GO:0005576]; phosphopyruvate hydratase complex [GO:0000015]	magnesium ion binding [GO:0000287]; phosphopyruvate hydratase activity [GO:0004634]	PATHWAY: Carbohydrate degradation; glycolysis; pyruvate from D-glyceraldehyde 3-phosphate: step 4/5. {ECO:0000255|HAMAP-Rule:MF_00318}.
P64081	eno	Streptococcus agalactiae serotype V (strain ATCC BAA-611 / 2603 V/R)	Enolase (EC 4.2.1.11) (2-phospho-D-glycerate hydro-lyase) (2-phosphoglycerate dehydratase)	glycolytic process [GO:0006096]	cell surface [GO:0009986]; extracellular region [GO:0005576]; phosphopyruvate hydratase complex [GO:0000015]	magnesium ion binding [GO:0000287]; phosphopyruvate hydratase activity [GO:0004634]	PATHWAY: Carbohydrate degradation; glycolysis; pyruvate from D-glyceraldehyde 3-phosphate: step 4/5. {ECO:0000255|HAMAP-Rule:MF_00318}.
P64152	mutM	Streptococcus agalactiae serotype III (strain NEM316)	Formamidopyrimidine-DNA glycosylase (Fapy-DNA glycosylase) (EC 3.2.2.23) (DNA-(apurinic or apyrimidinic site) lyase MutM) (AP lyase MutM) (EC 4.2.99.18)	base-excision repair [GO:0006284]		class I DNA-(apurinic or apyrimidinic site) endonuclease activity [GO:0140078]; damaged DNA binding [GO:0003684]; oxidized purine nucleobase lesion DNA N-glycosylase activity [GO:0008534]; zinc ion binding [GO:0008270]
P64153	mutM	Streptococcus agalactiae serotype V (strain ATCC BAA-611 / 2603 V/R)	Formamidopyrimidine-DNA glycosylase (Fapy-DNA glycosylase) (EC 3.2.2.23) (DNA-(apurinic or apyrimidinic site) lyase MutM) (AP lyase MutM) (EC 4.2.99.18)	base-excision repair [GO:0006284]		class I DNA-(apurinic or apyrimidinic site) endonuclease activity [GO:0140078]; damaged DNA binding [GO:0003684]; oxidized purine nucleobase lesion DNA N-glycosylase activity [GO:0008534]; zinc ion binding [GO:0008270]
P64195	pgi	Streptococcus agalactiae serotype III (strain NEM316)	Glucose-6-phosphate isomerase (GPI) (EC 5.3.1.9) (Phosphoglucose isomerase) (PGI) (Phosphohexose isomerase) (PHI)	gluconeogenesis [GO:0006094]; glycolytic process [GO:0006096]	cytoplasm [GO:0005737]	glucose-6-phosphate isomerase activity [GO:0004347]	PATHWAY: Carbohydrate biosynthesis; gluconeogenesis. {ECO:0000255|HAMAP-Rule:MF_00473}.; PATHWAY: Carbohydrate degradation; glycolysis; D-glyceraldehyde 3-phosphate and glycerone phosphate from D-glucose: step 2/4. {ECO:0000255|HAMAP-Rule:MF_00473}.
P64196	pgi	Streptococcus agalactiae serotype V (strain ATCC BAA-611 / 2603 V/R)	Glucose-6-phosphate isomerase (GPI) (EC 5.3.1.9) (Phosphoglucose isomerase) (PGI) (Phosphohexose isomerase) (PHI)	gluconeogenesis [GO:0006094]; glycolytic process [GO:0006096]	cytoplasm [GO:0005737]	glucose-6-phosphate isomerase activity [GO:0004347]	PATHWAY: Carbohydrate biosynthesis; gluconeogenesis. {ECO:0000255|HAMAP-Rule:MF_00473}.; PATHWAY: Carbohydrate degradation; glycolysis; D-glyceraldehyde 3-phosphate and glycerone phosphate from D-glucose: step 2/4. {ECO:0000255|HAMAP-Rule:MF_00473}.
P65203	adk	Streptococcus agalactiae serotype III (strain NEM316)	Adenylate kinase (AK) (EC 2.7.4.3) (ATP-AMP transphosphorylase) (ATP:AMP phosphotransferase) (Adenylate monophosphate kinase)	AMP salvage [GO:0044209]	cytoplasm [GO:0005737]	adenylate kinase activity [GO:0004017]; ATP binding [GO:0005524]	PATHWAY: Purine metabolism; AMP biosynthesis via salvage pathway; AMP from ADP: step 1/1. {ECO:0000255|HAMAP-Rule:MF_00235}.
P65204	adk	Streptococcus agalactiae serotype V (strain ATCC BAA-611 / 2603 V/R)	Adenylate kinase (AK) (EC 2.7.4.3) (ATP-AMP transphosphorylase) (ATP:AMP phosphotransferase) (Adenylate monophosphate kinase)	AMP salvage [GO:0044209]	cytoplasm [GO:0005737]	adenylate kinase activity [GO:0004017]; ATP binding [GO:0005524]	PATHWAY: Purine metabolism; AMP biosynthesis via salvage pathway; AMP from ADP: step 1/1. {ECO:0000255|HAMAP-Rule:MF_00235}.
P65332	luxS	Streptococcus agalactiae serotype III (strain NEM316)	S-ribosylhomocysteine lyase (EC 4.4.1.21) (AI-2 synthesis protein) (Autoinducer-2 production protein LuxS)	quorum sensing [GO:0009372]		iron ion binding [GO:0005506]; S-ribosylhomocysteine lyase activity [GO:0043768]
P65333	luxS	Streptococcus agalactiae serotype V (strain ATCC BAA-611 / 2603 V/R)	S-ribosylhomocysteine lyase (EC 4.4.1.21) (AI-2 synthesis protein) (Autoinducer-2 production protein LuxS)	quorum sensing [GO:0009372]		iron ion binding [GO:0005506]; S-ribosylhomocysteine lyase activity [GO:0043768]
P65344	metE	Streptococcus agalactiae serotype III (strain NEM316)	5-methyltetrahydropteroyltriglutamate--homocysteine methyltransferase (EC 2.1.1.14) (Cobalamin-independent methionine synthase) (Methionine synthase, vitamin-B12 independent isozyme)	methionine biosynthetic process [GO:0009086]; methylation [GO:0032259]		5-methyltetrahydropteroyltriglutamate-homocysteine S-methyltransferase activity [GO:0003871]; zinc ion binding [GO:0008270]	PATHWAY: Amino-acid biosynthesis; L-methionine biosynthesis via de novo pathway; L-methionine from L-homocysteine (MetE route): step 1/1. {ECO:0000255|HAMAP-Rule:MF_00172}.
P65345	metE	Streptococcus agalactiae serotype V (strain ATCC BAA-611 / 2603 V/R)	5-methyltetrahydropteroyltriglutamate--homocysteine methyltransferase (EC 2.1.1.14) (Cobalamin-independent methionine synthase) (Methionine synthase, vitamin-B12 independent isozyme)	methionine biosynthetic process [GO:0009086]; methylation [GO:0032259]		5-methyltetrahydropteroyltriglutamate-homocysteine S-methyltransferase activity [GO:0003871]; zinc ion binding [GO:0008270]	PATHWAY: Amino-acid biosynthesis; L-methionine biosynthesis via de novo pathway; L-methionine from L-homocysteine (MetE route): step 1/1. {ECO:0000255|HAMAP-Rule:MF_00172}.
P65605	arcB2	Streptococcus agalactiae serotype III (strain NEM316)	Ornithine carbamoyltransferase 2, catabolic (OTCase 2) (EC 2.1.3.3)	arginine catabolic process to ornithine [GO:0019547]; arginine deiminase pathway [GO:0019546]	cytoplasm [GO:0005737]	amino acid binding [GO:0016597]; ornithine carbamoyltransferase activity [GO:0004585]	PATHWAY: Amino-acid degradation; L-arginine degradation via ADI pathway; carbamoyl phosphate from L-arginine: step 2/2.
P65606	arcB2	Streptococcus agalactiae serotype V (strain ATCC BAA-611 / 2603 V/R)	Ornithine carbamoyltransferase 2, catabolic (OTCase 2) (EC 2.1.3.3)	arginine catabolic process to ornithine [GO:0019547]; arginine deiminase pathway [GO:0019546]	cytoplasm [GO:0005737]	amino acid binding [GO:0016597]; ornithine carbamoyltransferase activity [GO:0004585]	PATHWAY: Amino-acid degradation; L-arginine degradation via ADI pathway; carbamoyl phosphate from L-arginine: step 2/2.
P65885	purA	Streptococcus agalactiae serotype III (strain NEM316)	Adenylosuccinate synthetase (AMPSase) (AdSS) (EC 6.3.4.4) (IMP--aspartate ligase)	'de novo' AMP biosynthetic process [GO:0044208]	cytoplasm [GO:0005737]	adenylosuccinate synthase activity [GO:0004019]; GTP binding [GO:0005525]; magnesium ion binding [GO:0000287]	PATHWAY: Purine metabolism; AMP biosynthesis via de novo pathway; AMP from IMP: step 1/2. {ECO:0000255|HAMAP-Rule:MF_00011}.
P65886	purA	Streptococcus agalactiae serotype V (strain ATCC BAA-611 / 2603 V/R)	Adenylosuccinate synthetase (AMPSase) (AdSS) (EC 6.3.4.4) (IMP--aspartate ligase)	'de novo' AMP biosynthetic process [GO:0044208]	cytoplasm [GO:0005737]	adenylosuccinate synthase activity [GO:0004019]; GTP binding [GO:0005525]; magnesium ion binding [GO:0000287]	PATHWAY: Purine metabolism; AMP biosynthesis via de novo pathway; AMP from IMP: step 1/2. {ECO:0000255|HAMAP-Rule:MF_00011}.
P66093	rplA	Streptococcus agalactiae serotype III (strain NEM316)	50S ribosomal protein L1	regulation of translation [GO:0006417]; translation [GO:0006412]	large ribosomal subunit [GO:0015934]	rRNA binding [GO:0019843]; structural constituent of ribosome [GO:0003735]; tRNA binding [GO:0000049]
P66094	rplA	Streptococcus agalactiae serotype V (strain ATCC BAA-611 / 2603 V/R)	50S ribosomal protein L1	regulation of translation [GO:0006417]; translation [GO:0006412]	large ribosomal subunit [GO:0015934]	rRNA binding [GO:0019843]; structural constituent of ribosome [GO:0003735]; tRNA binding [GO:0000049]
P66198	rpmE2	Streptococcus agalactiae serotype III (strain NEM316)	50S ribosomal protein L31 type B	translation [GO:0006412]	ribosome [GO:0005840]	structural constituent of ribosome [GO:0003735]
P66199	rpmE2	Streptococcus agalactiae serotype V (strain ATCC BAA-611 / 2603 V/R)	50S ribosomal protein L31 type B	translation [GO:0006412]	ribosome [GO:0005840]	structural constituent of ribosome [GO:0003735]
P66442	rpsP	Streptococcus agalactiae serotype III (strain NEM316)	30S ribosomal protein S16	translation [GO:0006412]	ribosome [GO:0005840]	structural constituent of ribosome [GO:0003735]
P66443	rpsP	Streptococcus agalactiae serotype V (strain ATCC BAA-611 / 2603 V/R)	30S ribosomal protein S16	translation [GO:0006412]	ribosome [GO:0005840]	structural constituent of ribosome [GO:0003735]
P66499	rpsS	Streptococcus agalactiae serotype III (strain NEM316)	30S ribosomal protein S19	translation [GO:0006412]	small ribosomal subunit [GO:0015935]	rRNA binding [GO:0019843]; structural constituent of ribosome [GO:0003735]
P66500	rpsS	Streptococcus agalactiae serotype V (strain ATCC BAA-611 / 2603 V/R)	30S ribosomal protein S19	translation [GO:0006412]	small ribosomal subunit [GO:0015935]	rRNA binding [GO:0019843]; structural constituent of ribosome [GO:0003735]
P66529	rpsU	Streptococcus agalactiae serotype III (strain NEM316)	30S ribosomal protein S21	translation [GO:0006412]	ribosome [GO:0005840]	structural constituent of ribosome [GO:0003735]
P66530	rpsU	Streptococcus agalactiae serotype V (strain ATCC BAA-611 / 2603 V/R)	30S ribosomal protein S21	translation [GO:0006412]	ribosome [GO:0005840]	structural constituent of ribosome [GO:0003735]
P66558	rpsC	Streptococcus agalactiae serotype III (strain NEM316)	30S ribosomal protein S3	translation [GO:0006412]	ribosome [GO:0005840]	mRNA binding [GO:0003729]; rRNA binding [GO:0019843]; structural constituent of ribosome [GO:0003735]
P66559	rpsC	Streptococcus agalactiae serotype V (strain ATCC BAA-611 / 2603 V/R)	30S ribosomal protein S3	translation [GO:0006412]	ribosome [GO:0005840]	mRNA binding [GO:0003729]; rRNA binding [GO:0019843]; structural constituent of ribosome [GO:0003735]
P66597	rpsF	Streptococcus agalactiae serotype III (strain NEM316)	30S ribosomal protein S6	translation [GO:0006412]	ribosome [GO:0005840]	rRNA binding [GO:0019843]; structural constituent of ribosome [GO:0003735]
P66598	rpsF	Streptococcus agalactiae serotype V (strain ATCC BAA-611 / 2603 V/R)	30S ribosomal protein S6	translation [GO:0006412]	ribosome [GO:0005840]	rRNA binding [GO:0019843]; structural constituent of ribosome [GO:0003735]
P66850	ssb1	Streptococcus agalactiae serotype III (strain NEM316)	Single-stranded DNA-binding protein 1 (SSB 1)	DNA recombination [GO:0006310]; DNA repair [GO:0006281]; DNA replication [GO:0006260]		single-stranded DNA binding [GO:0003697]
P66851	ssb1	Streptococcus agalactiae serotype V (strain ATCC BAA-611 / 2603 V/R)	Single-stranded DNA-binding protein 1 (SSB 1)	DNA recombination [GO:0006310]; DNA repair [GO:0006281]; DNA replication [GO:0006260]		single-stranded DNA binding [GO:0003697]
P67264	P67265	Streptococcus agalactiae serotype III (strain NEM316)	Nucleoid-associated protein gbs1791		bacterial nucleoid [GO:0043590]; cytoplasm [GO:0005737]	DNA binding [GO:0003677]
P67265	P67266	Streptococcus agalactiae serotype V (strain ATCC BAA-611 / 2603 V/R)	Nucleoid-associated protein SAG1747		bacterial nucleoid [GO:0043590]; cytoplasm [GO:0005737]	DNA binding [GO:0003677]
P67514	leuS	Streptococcus agalactiae serotype III (strain NEM316)	Leucine--tRNA ligase (EC 6.1.1.4) (Leucyl-tRNA synthetase) (LeuRS)	leucyl-tRNA aminoacylation [GO:0006429]	cytoplasm [GO:0005737]	aminoacyl-tRNA editing activity [GO:0002161]; ATP binding [GO:0005524]; leucine-tRNA ligase activity [GO:0004823]
P67515	leuS	Streptococcus agalactiae serotype V (strain ATCC BAA-611 / 2603 V/R)	Leucine--tRNA ligase (EC 6.1.1.4) (Leucyl-tRNA synthetase) (LeuRS)	leucyl-tRNA aminoacylation [GO:0006429]	cytoplasm [GO:0005737]	aminoacyl-tRNA editing activity [GO:0002161]; ATP binding [GO:0005524]; leucine-tRNA ligase activity [GO:0004823]
P67545	purH	Streptococcus agalactiae serotype III (strain NEM316)	Bifunctional purine biosynthesis protein PurH [Includes: Phosphoribosylaminoimidazolecarboxamide formyltransferase (EC 2.1.2.3) (AICAR transformylase); IMP cyclohydrolase (EC 3.5.4.10) (ATIC) (IMP synthase) (Inosinicase)]	'de novo' IMP biosynthetic process [GO:0006189]		IMP cyclohydrolase activity [GO:0003937]; phosphoribosylaminoimidazolecarboxamide formyltransferase activity [GO:0004643]	PATHWAY: Purine metabolism; IMP biosynthesis via de novo pathway; 5-formamido-1-(5-phospho-D-ribosyl)imidazole-4-carboxamide from 5-amino-1-(5-phospho-D-ribosyl)imidazole-4-carboxamide (10-formyl THF route): step 1/1. {ECO:0000255|HAMAP-Rule:MF_00139}.; PATHWAY: Purine metabolism; IMP biosynthesis via de novo pathway; IMP from 5-formamido-1-(5-phospho-D-ribosyl)imidazole-4-carboxamide: step 1/1. …
P67546	purH	Streptococcus agalactiae serotype V (strain ATCC BAA-611 / 2603 V/R)	Bifunctional purine biosynthesis protein PurH [Includes: Phosphoribosylaminoimidazolecarboxamide formyltransferase (EC 2.1.2.3) (AICAR transformylase); IMP cyclohydrolase (EC 3.5.4.10) (ATIC) (IMP synthase) (Inosinicase)]	'de novo' IMP biosynthetic process [GO:0006189]		IMP cyclohydrolase activity [GO:0003937]; phosphoribosylaminoimidazolecarboxamide formyltransferase activity [GO:0004643]	PATHWAY: Purine metabolism; IMP biosynthesis via de novo pathway; 5-formamido-1-(5-phospho-D-ribosyl)imidazole-4-carboxamide from 5-amino-1-(5-phospho-D-ribosyl)imidazole-4-carboxamide (10-formyl THF route): step 1/1. {ECO:0000255|HAMAP-Rule:MF_00139}.; PATHWAY: Purine metabolism; IMP biosynthesis via de novo pathway; IMP from 5-formamido-1-(5-phospho-D-ribosyl)imidazole-4-carboxamide: step 1/1. …
Q3JYE2	arcA	Streptococcus agalactiae serotype Ia (strain ATCC 27591 / A909 / CDC SS700)	Arginine deiminase (ADI) (EC 3.5.3.6) (Arginine dihydrolase) (AD)	arginine catabolic process to ornithine [GO:0019547]	cytoplasm [GO:0005737]	arginine deiminase activity [GO:0016990]	PATHWAY: Amino-acid degradation; L-arginine degradation via ADI pathway; carbamoyl phosphate from L-arginine: step 1/2. {ECO:0000255|HAMAP-Rule:MF_00242}.
Q3JYG8	rpsD	Streptococcus agalactiae serotype Ia (strain ATCC 27591 / A909 / CDC SS700)	30S ribosomal protein S4	translation [GO:0006412]	small ribosomal subunit [GO:0015935]	rRNA binding [GO:0019843]; structural constituent of ribosome [GO:0003735]
Q3JYM1	argS	Streptococcus agalactiae serotype Ia (strain ATCC 27591 / A909 / CDC SS700)	Arginine--tRNA ligase (EC 6.1.1.19) (Arginyl-tRNA synthetase) (ArgRS)	arginyl-tRNA aminoacylation [GO:0006420]	cytoplasm [GO:0005737]	arginine-tRNA ligase activity [GO:0004814]; ATP binding [GO:0005524]
Q3JYN0	cinA	Streptococcus agalactiae serotype Ia (strain ATCC 27591 / A909 / CDC SS700)	Putative competence-damage inducible protein
Q3JYQ0	groEL	Streptococcus agalactiae serotype Ia (strain ATCC 27591 / A909 / CDC SS700)	Chaperonin GroEL (EC 5.6.1.7) (60 kDa chaperonin) (Chaperonin-60) (Cpn60)	protein refolding [GO:0042026]	cytoplasm [GO:0005737]	ATP binding [GO:0005524]; ATP hydrolysis activity [GO:0016887]; isomerase activity [GO:0016853]; unfolded protein binding [GO:0051082]
Q3JYR6	leuS	Streptococcus agalactiae serotype Ia (strain ATCC 27591 / A909 / CDC SS700)	Leucine--tRNA ligase (EC 6.1.1.4) (Leucyl-tRNA synthetase) (LeuRS)	leucyl-tRNA aminoacylation [GO:0006429]	cytoplasm [GO:0005737]	aminoacyl-tRNA editing activity [GO:0002161]; ATP binding [GO:0005524]; leucine-tRNA ligase activity [GO:0004823]
Q3JYS3	metE	Streptococcus agalactiae serotype Ia (strain ATCC 27591 / A909 / CDC SS700)	5-methyltetrahydropteroyltriglutamate--homocysteine methyltransferase (EC 2.1.1.14) (Cobalamin-independent methionine synthase) (Methionine synthase, vitamin-B12 independent isozyme)	methionine biosynthetic process [GO:0009086]; methylation [GO:0032259]		5-methyltetrahydropteroyltriglutamate-homocysteine S-methyltransferase activity [GO:0003871]; zinc ion binding [GO:0008270]	PATHWAY: Amino-acid biosynthesis; L-methionine biosynthesis via de novo pathway; L-methionine from L-homocysteine (MetE route): step 1/1. {ECO:0000255|HAMAP-Rule:MF_00172}.
Q3JZ54	rpsB	Streptococcus agalactiae serotype Ia (strain ATCC 27591 / A909 / CDC SS700)	30S ribosomal protein S2	translation [GO:0006412]	small ribosomal subunit [GO:0015935]	structural constituent of ribosome [GO:0003735]
Q3JZ55	tsf	Streptococcus agalactiae serotype Ia (strain ATCC 27591 / A909 / CDC SS700)	Elongation factor Ts (EF-Ts)		cytoplasm [GO:0005737]	translation elongation factor activity [GO:0003746]
Q3JZ68	purA	Streptococcus agalactiae serotype Ia (strain ATCC 27591 / A909 / CDC SS700)	Adenylosuccinate synthetase (AMPSase) (AdSS) (EC 6.3.4.4) (IMP--aspartate ligase)	'de novo' AMP biosynthetic process [GO:0044208]	cytoplasm [GO:0005737]	adenylosuccinate synthase activity [GO:0004019]; GTP binding [GO:0005525]; magnesium ion binding [GO:0000287]	PATHWAY: Purine metabolism; AMP biosynthesis via de novo pathway; AMP from IMP: step 1/2. {ECO:0000255|HAMAP-Rule:MF_00011}.
Q3JZB3	rpsL	Streptococcus agalactiae serotype Ia (strain ATCC 27591 / A909 / CDC SS700)	30S ribosomal protein S12	translation [GO:0006412]	small ribosomal subunit [GO:0015935]	rRNA binding [GO:0019843]; structural constituent of ribosome [GO:0003735]; tRNA binding [GO:0000049]
Q3JZB4	rpsG	Streptococcus agalactiae serotype Ia (strain ATCC 27591 / A909 / CDC SS700)	30S ribosomal protein S7	translation [GO:0006412]	small ribosomal subunit [GO:0015935]	rRNA binding [GO:0019843]; structural constituent of ribosome [GO:0003735]; tRNA binding [GO:0000049]
Q3JZB5	fusA	Streptococcus agalactiae serotype Ia (strain ATCC 27591 / A909 / CDC SS700)	Elongation factor G (EF-G)		cytoplasm [GO:0005737]	GTPase activity [GO:0003924]; GTP binding [GO:0005525]; translation elongation factor activity [GO:0003746]
Q3JZB8	pgk	Streptococcus agalactiae serotype Ia (strain ATCC 27591 / A909 / CDC SS700)	Phosphoglycerate kinase (EC 2.7.2.3)	glycolytic process [GO:0006096]	cytoplasm [GO:0005737]	ATP binding [GO:0005524]; phosphoglycerate kinase activity [GO:0004618]	PATHWAY: Carbohydrate degradation; glycolysis; pyruvate from D-glyceraldehyde 3-phosphate: step 2/5. {ECO:0000255|HAMAP-Rule:MF_00145}.
Q3JZD6	Q3JZD6	Streptococcus agalactiae serotype Ia (strain ATCC 27591 / A909 / CDC SS700)	Nucleoid-associated protein SAK_1770		bacterial nucleoid [GO:0043590]; cytoplasm [GO:0005737]	DNA binding [GO:0003677]
Q3JZF9	pepX	Streptococcus agalactiae serotype Ia (strain ATCC 27591 / A909 / CDC SS700)	Xaa-Pro dipeptidyl-peptidase (EC 3.4.14.11) (X-Pro dipeptidyl-peptidase) (X-prolyl-dipeptidyl aminopeptidase) (X-PDAP)		cytoplasm [GO:0005737]	aminopeptidase activity [GO:0004177]; dipeptidyl-peptidase activity [GO:0008239]; serine-type peptidase activity [GO:0008236]
Q3JZI0	rpsF	Streptococcus agalactiae serotype Ia (strain ATCC 27591 / A909 / CDC SS700)	30S ribosomal protein S6	translation [GO:0006412]	ribosome [GO:0005840]	rRNA binding [GO:0019843]; structural constituent of ribosome [GO:0003735]
Q3JZK2	secA1	Streptococcus agalactiae serotype Ia (strain ATCC 27591 / A909 / CDC SS700)	Protein translocase subunit SecA 1 (EC 7.4.2.8)	intracellular protein transmembrane transport [GO:0065002]; protein import [GO:0017038]; protein targeting [GO:0006605]	cytoplasm [GO:0005737]; plasma membrane [GO:0005886]	ATP binding [GO:0005524]; metal ion binding [GO:0046872]; protein-exporting ATPase activity [GO:0008564]
Q3JZM1	gatA	Streptococcus agalactiae serotype Ia (strain ATCC 27591 / A909 / CDC SS700)	Glutamyl-tRNA(Gln) amidotransferase subunit A (Glu-ADT subunit A) (EC 6.3.5.7)	translation [GO:0006412]	glutamyl-tRNA(Gln) amidotransferase complex [GO:0030956]	ATP binding [GO:0005524]; glutaminyl-tRNA synthase (glutamine-hydrolyzing) activity [GO:0050567]
Q3JZM2	gatB	Streptococcus agalactiae serotype Ia (strain ATCC 27591 / A909 / CDC SS700)	Aspartyl/glutamyl-tRNA(Asn/Gln) amidotransferase subunit B (Asp/Glu-ADT subunit B) (EC 6.3.5.-)	translation [GO:0006412]		asparaginyl-tRNA synthase (glutamine-hydrolyzing) activity [GO:0050566]; ATP binding [GO:0005524]; glutaminyl-tRNA synthase (glutamine-hydrolyzing) activity [GO:0050567]
Q3K003	rplK	Streptococcus agalactiae serotype Ia (strain ATCC 27591 / A909 / CDC SS700)	50S ribosomal protein L11	translation [GO:0006412]	ribosome [GO:0005840]	large ribosomal subunit rRNA binding [GO:0070180]; structural constituent of ribosome [GO:0003735]
Q3K004	rplA	Streptococcus agalactiae serotype Ia (strain ATCC 27591 / A909 / CDC SS700)	50S ribosomal protein L1	regulation of translation [GO:0006417]; translation [GO:0006412]	large ribosomal subunit [GO:0015934]	rRNA binding [GO:0019843]; structural constituent of ribosome [GO:0003735]; tRNA binding [GO:0000049]
Q3K028	mutM	Streptococcus agalactiae serotype Ia (strain ATCC 27591 / A909 / CDC SS700)	Formamidopyrimidine-DNA glycosylase (Fapy-DNA glycosylase) (EC 3.2.2.23) (DNA-(apurinic or apyrimidinic site) lyase MutM) (AP lyase MutM) (EC 4.2.99.18)	base-excision repair [GO:0006284]		class I DNA-(apurinic or apyrimidinic site) endonuclease activity [GO:0140078]; damaged DNA binding [GO:0003684]; oxidized purine nucleobase lesion DNA N-glycosylase activity [GO:0008534]; zinc ion binding [GO:0008270]
Q3K063	secA2	Streptococcus agalactiae serotype Ia (strain ATCC 27591 / A909 / CDC SS700)	Protein translocase subunit SecA 2 (EC 7.4.2.8)	intracellular protein transmembrane transport [GO:0065002]; protein import [GO:0017038]; protein targeting [GO:0006605]	cytoplasm [GO:0005737]; plasma membrane [GO:0005886]	ATP binding [GO:0005524]; protein-exporting ATPase activity [GO:0008564]
Q3K081	rpsU	Streptococcus agalactiae serotype Ia (strain ATCC 27591 / A909 / CDC SS700)	30S ribosomal protein S21	translation [GO:0006412]	ribosome [GO:0005840]	structural constituent of ribosome [GO:0003735]
Q3K0B5	ppaC	Streptococcus agalactiae serotype Ia (strain ATCC 27591 / A909 / CDC SS700)	Probable manganese-dependent inorganic pyrophosphatase (EC 3.6.1.1) (Pyrophosphate phospho-hydrolase) (PPase)		cytoplasm [GO:0005737]	inorganic diphosphatase activity [GO:0004427]; manganese ion binding [GO:0030145]
Q3K0E2	rplU	Streptococcus agalactiae serotype Ia (strain ATCC 27591 / A909 / CDC SS700)	50S ribosomal protein L21	translation [GO:0006412]	ribosome [GO:0005840]	rRNA binding [GO:0019843]; structural constituent of ribosome [GO:0003735]
Q3K0F4	rpsP	Streptococcus agalactiae serotype Ia (strain ATCC 27591 / A909 / CDC SS700)	30S ribosomal protein S16	translation [GO:0006412]	ribosome [GO:0005840]	structural constituent of ribosome [GO:0003735]
Q3K0K9	rplL	Streptococcus agalactiae serotype Ia (strain ATCC 27591 / A909 / CDC SS700)	50S ribosomal protein L7/L12	translation [GO:0006412]	ribosome [GO:0005840]	structural constituent of ribosome [GO:0003735]
Q3K0Y6	potA	Streptococcus agalactiae serotype Ia (strain ATCC 27591 / A909 / CDC SS700)	Spermidine/putrescine import ATP-binding protein PotA (EC 7.6.2.11)		ATP-binding cassette (ABC) transporter complex [GO:0043190]	ABC-type polyamine transporter activity [GO:0015417]; ATP binding [GO:0005524]
Q3K111	xpt	Streptococcus agalactiae serotype Ia (strain ATCC 27591 / A909 / CDC SS700)	Xanthine phosphoribosyltransferase (XPRTase) (EC 2.4.2.22)	purine ribonucleoside salvage [GO:0006166]; xanthine metabolic process [GO:0046110]; XMP salvage [GO:0032265]	cytoplasm [GO:0005737]	xanthine phosphoribosyltransferase activity [GO:0000310]	PATHWAY: Purine metabolism; XMP biosynthesis via salvage pathway; XMP from xanthine: step 1/1. {ECO:0000255|HAMAP-Rule:MF_01184}.
Q3K175	rnhB	Streptococcus agalactiae serotype Ia (strain ATCC 27591 / A909 / CDC SS700)	Ribonuclease HII (RNase HII) (EC 3.1.26.4)	RNA catabolic process [GO:0006401]	cytoplasm [GO:0005737]	manganese ion binding [GO:0030145]; RNA binding [GO:0003723]; RNA-DNA hybrid ribonuclease activity [GO:0004523]
Q3K198	pstB2	Streptococcus agalactiae serotype Ia (strain ATCC 27591 / A909 / CDC SS700)	Phosphate import ATP-binding protein PstB 2 (EC 7.3.2.1) (ABC phosphate transporter 2) (Phosphate-transporting ATPase 2)		plasma membrane [GO:0005886]	ATPase-coupled phosphate ion transmembrane transporter activity [GO:0015415]; ATP binding [GO:0005524]; inorganic phosphate transmembrane transporter activity [GO:0005315]
Q3K1C0	guaA	Streptococcus agalactiae serotype Ia (strain ATCC 27591 / A909 / CDC SS700)	GMP synthase [glutamine-hydrolyzing] (EC 6.3.5.2) (GMP synthetase) (Glutamine amidotransferase)	glutamine metabolic process [GO:0006541]		ATP binding [GO:0005524]; GMP synthase (glutamine-hydrolyzing) activity [GO:0003922]; pyrophosphatase activity [GO:0016462]	PATHWAY: Purine metabolism; GMP biosynthesis; GMP from XMP (L-Gln route): step 1/1. {ECO:0000255|HAMAP-Rule:MF_00344}.
Q3K1C8	ldh	Streptococcus agalactiae serotype Ia (strain ATCC 27591 / A909 / CDC SS700)	L-lactate dehydrogenase (L-LDH) (EC 1.1.1.27)	glycolytic process [GO:0006096]	cytoplasm [GO:0005737]	L-lactate dehydrogenase activity [GO:0004459]	PATHWAY: Fermentation; pyruvate fermentation to lactate; (S)-lactate from pyruvate: step 1/1. {ECO:0000255|HAMAP-Rule:MF_00488}.
Q3K1I9	pheS	Streptococcus agalactiae serotype Ia (strain ATCC 27591 / A909 / CDC SS700)	Phenylalanine--tRNA ligase alpha subunit (EC 6.1.1.20) (Phenylalanyl-tRNA synthetase alpha subunit) (PheRS)	phenylalanyl-tRNA aminoacylation [GO:0006432]	cytoplasm [GO:0005737]	ATP binding [GO:0005524]; magnesium ion binding [GO:0000287]; phenylalanine-tRNA ligase activity [GO:0004826]; tRNA binding [GO:0000049]
Q3K1J4	atpC	Streptococcus agalactiae serotype Ia (strain ATCC 27591 / A909 / CDC SS700)	ATP synthase epsilon chain (ATP synthase F1 sector epsilon subunit) (F-ATPase epsilon subunit)		plasma membrane [GO:0005886]; proton-transporting ATP synthase complex, catalytic core F(1) [GO:0045261]	ATP binding [GO:0005524]; proton-transporting ATP synthase activity, rotational mechanism [GO:0046933]
Q3K1J5	atpD	Streptococcus agalactiae serotype Ia (strain ATCC 27591 / A909 / CDC SS700)	ATP synthase subunit beta (EC 7.1.2.2) (ATP synthase F1 sector subunit beta) (F-ATPase subunit beta)		plasma membrane [GO:0005886]; proton-transporting ATP synthase complex, catalytic core F(1) [GO:0045261]	ATP binding [GO:0005524]; proton-transporting ATPase activity, rotational mechanism [GO:0046961]; proton-transporting ATP synthase activity, rotational mechanism [GO:0046933]
Q3K1J7	atpA	Streptococcus agalactiae serotype Ia (strain ATCC 27591 / A909 / CDC SS700)	ATP synthase subunit alpha (EC 7.1.2.2) (ATP synthase F1 sector subunit alpha) (F-ATPase subunit alpha)		plasma membrane [GO:0005886]; proton-transporting ATP synthase complex, catalytic core F(1) [GO:0045261]	ATP binding [GO:0005524]; proton-transporting ATPase activity, rotational mechanism [GO:0046961]; proton-transporting ATP synthase activity, rotational mechanism [GO:0046933]
Q3K1M7	metK	Streptococcus agalactiae serotype Ia (strain ATCC 27591 / A909 / CDC SS700)	S-adenosylmethionine synthase (AdoMet synthase) (EC 2.5.1.6) (MAT) (Methionine adenosyltransferase)	one-carbon metabolic process [GO:0006730]; S-adenosylmethionine biosynthetic process [GO:0006556]	cytoplasm [GO:0005737]	ATP binding [GO:0005524]; magnesium ion binding [GO:0000287]; methionine adenosyltransferase activity [GO:0004478]	PATHWAY: Amino-acid biosynthesis; S-adenosyl-L-methionine biosynthesis; S-adenosyl-L-methionine from L-methionine: step 1/1. {ECO:0000255|HAMAP-Rule:MF_00086}.
Q3K1P7	alaS	Streptococcus agalactiae serotype Ia (strain ATCC 27591 / A909 / CDC SS700)	Alanine--tRNA ligase (EC 6.1.1.7) (Alanyl-tRNA synthetase) (AlaRS)	alanyl-tRNA aminoacylation [GO:0006419]	cytoplasm [GO:0005737]	alanine-tRNA ligase activity [GO:0004813]; ATP binding [GO:0005524]; tRNA binding [GO:0000049]; zinc ion binding [GO:0008270]
Q3K1U2	gpmA	Streptococcus agalactiae serotype Ia (strain ATCC 27591 / A909 / CDC SS700)	2,3-bisphosphoglycerate-dependent phosphoglycerate mutase (BPG-dependent PGAM) (PGAM) (Phosphoglyceromutase) (dPGM) (EC 5.4.2.11)	gluconeogenesis [GO:0006094]; glycolytic process [GO:0006096]		2,3-bisphosphoglycerate-dependent phosphoglycerate mutase activity [GO:0046538]	PATHWAY: Carbohydrate degradation; glycolysis; pyruvate from D-glyceraldehyde 3-phosphate: step 3/5. {ECO:0000255|HAMAP-Rule:MF_01039}.
Q3K1U4	tuf	Streptococcus agalactiae serotype Ia (strain ATCC 27591 / A909 / CDC SS700)	Elongation factor Tu (EF-Tu)		cytoplasm [GO:0005737]	GTPase activity [GO:0003924]; GTP binding [GO:0005525]; translation elongation factor activity [GO:0003746]
Q3K1W9	hprK	Streptococcus agalactiae serotype Ia (strain ATCC 27591 / A909 / CDC SS700)	HPr kinase/phosphorylase (HPrK/P) (EC 2.7.11.-) (EC 2.7.4.-) (HPr(Ser) kinase/phosphorylase)	carbohydrate metabolic process [GO:0005975]; regulation of carbohydrate metabolic process [GO:0006109]		ATP binding [GO:0005524]; magnesium ion binding [GO:0000287]; phosphorelay sensor kinase activity [GO:0000155]; protein serine/threonine/tyrosine kinase activity [GO:0004712]; protein serine/threonine kinase activity [GO:0004674]
Q3K1Z4	thrS	Streptococcus agalactiae serotype Ia (strain ATCC 27591 / A909 / CDC SS700)	Threonine--tRNA ligase (EC 6.1.1.3) (Threonyl-tRNA synthetase) (ThrRS)	threonyl-tRNA aminoacylation [GO:0006435]	cytoplasm [GO:0005737]	ATP binding [GO:0005524]; metal ion binding [GO:0046872]; threonine-tRNA ligase activity [GO:0004829]; tRNA binding [GO:0000049]
Q3K2B2	eno	Streptococcus agalactiae serotype Ia (strain ATCC 27591 / A909 / CDC SS700)	Enolase (EC 4.2.1.11) (2-phospho-D-glycerate hydro-lyase) (2-phosphoglycerate dehydratase)	glycolytic process [GO:0006096]	cell surface [GO:0009986]; extracellular region [GO:0005576]; phosphopyruvate hydratase complex [GO:0000015]	magnesium ion binding [GO:0000287]; phosphopyruvate hydratase activity [GO:0004634]	PATHWAY: Carbohydrate degradation; glycolysis; pyruvate from D-glyceraldehyde 3-phosphate: step 4/5. {ECO:0000255|HAMAP-Rule:MF_00318}.
Q3K2B6	ezrA	Streptococcus agalactiae serotype Ia (strain ATCC 27591 / A909 / CDC SS700)	Septation ring formation regulator EzrA	division septum assembly [GO:0000917]; septin ring assembly [GO:0000921]	integral component of membrane [GO:0016021]; plasma membrane [GO:0005886]; septin ring [GO:0005940]
Q3K2D6	rpmE2	Streptococcus agalactiae serotype Ia (strain ATCC 27591 / A909 / CDC SS700)	50S ribosomal protein L31 type B	translation [GO:0006412]	ribosome [GO:0005840]	structural constituent of ribosome [GO:0003735]
Q3K2Y2	pgi	Streptococcus agalactiae serotype Ia (strain ATCC 27591 / A909 / CDC SS700)	Glucose-6-phosphate isomerase (GPI) (EC 5.3.1.9) (Phosphoglucose isomerase) (PGI) (Phosphohexose isomerase) (PHI)	gluconeogenesis [GO:0006094]; glycolytic process [GO:0006096]	cytoplasm [GO:0005737]	glucose-6-phosphate isomerase activity [GO:0004347]	PATHWAY: Carbohydrate biosynthesis; gluconeogenesis. {ECO:0000255|HAMAP-Rule:MF_00473}.; PATHWAY: Carbohydrate degradation; glycolysis; D-glyceraldehyde 3-phosphate and glycerone phosphate from D-glucose: step 2/4. {ECO:0000255|HAMAP-Rule:MF_00473}.
Q3K375	luxS	Streptococcus agalactiae serotype Ia (strain ATCC 27591 / A909 / CDC SS700)	S-ribosylhomocysteine lyase (EC 4.4.1.21) (AI-2 synthesis protein) (Autoinducer-2 production protein LuxS)	quorum sensing [GO:0009372]		iron ion binding [GO:0005506]; S-ribosylhomocysteine lyase activity [GO:0043768]
Q3K3A6	glpK	Streptococcus agalactiae serotype Ia (strain ATCC 27591 / A909 / CDC SS700)	Glycerol kinase (EC 2.7.1.30) (ATP:glycerol 3-phosphotransferase) (Glycerokinase) (GK)	glycerol-3-phosphate metabolic process [GO:0006072]; glycerol catabolic process [GO:0019563]; glycerol metabolic process [GO:0006071]		ATP binding [GO:0005524]; glycerol kinase activity [GO:0004370]	PATHWAY: Polyol metabolism; glycerol degradation via glycerol kinase pathway; sn-glycerol 3-phosphate from glycerol: step 1/1. {ECO:0000255|HAMAP-Rule:MF_00186}.
Q3K3A8	Q3K3A8	Streptococcus agalactiae serotype Ia (strain ATCC 27591 / A909 / CDC SS700)	UPF0291 protein SAK_0343		cytoplasm [GO:0005737]
Q3K3B1	glyQ	Streptococcus agalactiae serotype Ia (strain ATCC 27591 / A909 / CDC SS700)	Glycine--tRNA ligase alpha subunit (EC 6.1.1.14) (Glycyl-tRNA synthetase alpha subunit) (GlyRS)	glycyl-tRNA aminoacylation [GO:0006426]	cytoplasm [GO:0005737]	ATP binding [GO:0005524]; glycine-tRNA ligase activity [GO:0004820]
Q3K3F8	rpsI	Streptococcus agalactiae serotype Ia (strain ATCC 27591 / A909 / CDC SS700)	30S ribosomal protein S9	translation [GO:0006412]	ribosome [GO:0005840]	structural constituent of ribosome [GO:0003735]
Q3K3G5	cysS	Streptococcus agalactiae serotype Ia (strain ATCC 27591 / A909 / CDC SS700)	Cysteine--tRNA ligase (EC 6.1.1.16) (Cysteinyl-tRNA synthetase) (CysRS)	cysteinyl-tRNA aminoacylation [GO:0006423]	cytoplasm [GO:0005737]	ATP binding [GO:0005524]; cysteine-tRNA ligase activity [GO:0004817]; zinc ion binding [GO:0008270]
Q3K3H0	rpsO	Streptococcus agalactiae serotype Ia (strain ATCC 27591 / A909 / CDC SS700)	30S ribosomal protein S15	translation [GO:0006412]	ribosome [GO:0005840]	rRNA binding [GO:0019843]; structural constituent of ribosome [GO:0003735]
Q3K3L1	rpoC	Streptococcus agalactiae serotype Ia (strain ATCC 27591 / A909 / CDC SS700)	DNA-directed RNA polymerase subunit beta' (RNAP subunit beta') (EC 2.7.7.6) (RNA polymerase subunit beta') (Transcriptase subunit beta')	transcription, DNA-templated [GO:0006351]		DNA binding [GO:0003677]; DNA-directed 5'-3' RNA polymerase activity [GO:0003899]; magnesium ion binding [GO:0000287]; zinc ion binding [GO:0008270]
Q3K3L2	rpoB	Streptococcus agalactiae serotype Ia (strain ATCC 27591 / A909 / CDC SS700)	DNA-directed RNA polymerase subunit beta (RNAP subunit beta) (EC 2.7.7.6) (RNA polymerase subunit beta) (Transcriptase subunit beta)	transcription, DNA-templated [GO:0006351]		DNA binding [GO:0003677]; DNA-directed 5'-3' RNA polymerase activity [GO:0003899]; ribonucleoside binding [GO:0032549]
Q3K3L9	ispE	Streptococcus agalactiae serotype Ia (strain ATCC 27591 / A909 / CDC SS700)	Putative 4-diphosphocytidyl-2-C-methyl-D-erythritol kinase (CMK) (EC 2.7.1.148) (4-(cytidine-5'-diphospho)-2-C-methyl-D-erythritol kinase)	terpenoid biosynthetic process [GO:0016114]		4-(cytidine 5'-diphospho)-2-C-methyl-D-erythritol kinase activity [GO:0050515]; ATP binding [GO:0005524]
Q3K3Q0	rpmB	Streptococcus agalactiae serotype Ia (strain ATCC 27591 / A909 / CDC SS700)	50S ribosomal protein L28	translation [GO:0006412]	ribosome [GO:0005840]	structural constituent of ribosome [GO:0003735]
Q3K3R5	gltX	Streptococcus agalactiae serotype Ia (strain ATCC 27591 / A909 / CDC SS700)	Glutamate--tRNA ligase (EC 6.1.1.17) (Glutamyl-tRNA synthetase) (GluRS)	glutamyl-tRNA aminoacylation [GO:0006424]	cytoplasm [GO:0005737]	ATP binding [GO:0005524]; glutamate-tRNA ligase activity [GO:0004818]; tRNA binding [GO:0000049]; zinc ion binding [GO:0008270]
Q3K3S2	pyrG	Streptococcus agalactiae serotype Ia (strain ATCC 27591 / A909 / CDC SS700)	CTP synthase (EC 6.3.4.2) (Cytidine 5'-triphosphate synthase) (Cytidine triphosphate synthetase) (CTP synthetase) (CTPS) (UTP--ammonia ligase)	'de novo' CTP biosynthetic process [GO:0044210]; glutamine metabolic process [GO:0006541]		ATP binding [GO:0005524]; CTP synthase activity [GO:0003883]; metal ion binding [GO:0046872]	PATHWAY: Pyrimidine metabolism; CTP biosynthesis via de novo pathway; CTP from UDP: step 2/2. {ECO:0000255|HAMAP-Rule:MF_01227}.
Q3K3S4	tig	Streptococcus agalactiae serotype Ia (strain ATCC 27591 / A909 / CDC SS700)	Trigger factor (TF) (EC 5.2.1.8) (PPIase)	cell cycle [GO:0007049]; cell division [GO:0051301]; protein folding [GO:0006457]; protein transport [GO:0015031]	cytoplasm [GO:0005737]	peptidyl-prolyl cis-trans isomerase activity [GO:0003755]
Q3K3T2	dnaK	Streptococcus agalactiae serotype Ia (strain ATCC 27591 / A909 / CDC SS700)	Chaperone protein DnaK (HSP70) (Heat shock 70 kDa protein) (Heat shock protein 70)	protein folding [GO:0006457]		ATP binding [GO:0005524]; ATP hydrolysis activity [GO:0016887]; unfolded protein binding [GO:0051082]
Q3K3U4	rpoA	Streptococcus agalactiae serotype Ia (strain ATCC 27591 / A909 / CDC SS700)	DNA-directed RNA polymerase subunit alpha (RNAP subunit alpha) (EC 2.7.7.6) (RNA polymerase subunit alpha) (Transcriptase subunit alpha)	transcription, DNA-templated [GO:0006351]		DNA binding [GO:0003677]; DNA-directed 5'-3' RNA polymerase activity [GO:0003899]; protein dimerization activity [GO:0046983]
Q3K3U8	adk	Streptococcus agalactiae serotype Ia (strain ATCC 27591 / A909 / CDC SS700)	Adenylate kinase (AK) (EC 2.7.4.3) (ATP-AMP transphosphorylase) (ATP:AMP phosphotransferase) (Adenylate monophosphate kinase)	AMP salvage [GO:0044209]	cytoplasm [GO:0005737]	adenylate kinase activity [GO:0004017]; ATP binding [GO:0005524]	PATHWAY: Purine metabolism; AMP biosynthesis via salvage pathway; AMP from ADP: step 1/1. {ECO:0000255|HAMAP-Rule:MF_00235}.
Q3K3V0	rplO	Streptococcus agalactiae serotype Ia (strain ATCC 27591 / A909 / CDC SS700)	50S ribosomal protein L15	translation [GO:0006412]	large ribosomal subunit [GO:0015934]	rRNA binding [GO:0019843]; structural constituent of ribosome [GO:0003735]
Q3K3V2	rpsE	Streptococcus agalactiae serotype Ia (strain ATCC 27591 / A909 / CDC SS700)	30S ribosomal protein S5	translation [GO:0006412]	small ribosomal subunit [GO:0015935]	rRNA binding [GO:0019843]; structural constituent of ribosome [GO:0003735]
Q3K3V4	rplF	Streptococcus agalactiae serotype Ia (strain ATCC 27591 / A909 / CDC SS700)	50S ribosomal protein L6	translation [GO:0006412]	ribosome [GO:0005840]	rRNA binding [GO:0019843]; structural constituent of ribosome [GO:0003735]
Q3K3V5	rpsH	Streptococcus agalactiae serotype Ia (strain ATCC 27591 / A909 / CDC SS700)	30S ribosomal protein S8	translation [GO:0006412]	ribosome [GO:0005840]	rRNA binding [GO:0019843]; structural constituent of ribosome [GO:0003735]
Q3K3V7	rplE	Streptococcus agalactiae serotype Ia (strain ATCC 27591 / A909 / CDC SS700)	50S ribosomal protein L5	translation [GO:0006412]	ribosome [GO:0005840]	rRNA binding [GO:0019843]; structural constituent of ribosome [GO:0003735]; tRNA binding [GO:0000049]
Q3K3W0	rpsQ	Streptococcus agalactiae serotype Ia (strain ATCC 27591 / A909 / CDC SS700)	30S ribosomal protein S17	translation [GO:0006412]	ribosome [GO:0005840]	rRNA binding [GO:0019843]; structural constituent of ribosome [GO:0003735]
Q3K3W2	rplP	Streptococcus agalactiae serotype Ia (strain ATCC 27591 / A909 / CDC SS700)	50S ribosomal protein L16	translation [GO:0006412]	ribosome [GO:0005840]	rRNA binding [GO:0019843]; structural constituent of ribosome [GO:0003735]; tRNA binding [GO:0000049]
Q3K3W3	rpsC	Streptococcus agalactiae serotype Ia (strain ATCC 27591 / A909 / CDC SS700)	30S ribosomal protein S3	translation [GO:0006412]	ribosome [GO:0005840]	mRNA binding [GO:0003729]; rRNA binding [GO:0019843]; structural constituent of ribosome [GO:0003735]
Q3K3W4	rplV	Streptococcus agalactiae serotype Ia (strain ATCC 27591 / A909 / CDC SS700)	50S ribosomal protein L22	translation [GO:0006412]	large ribosomal subunit [GO:0015934]	rRNA binding [GO:0019843]; structural constituent of ribosome [GO:0003735]
Q3K3W5	rpsS	Streptococcus agalactiae serotype Ia (strain ATCC 27591 / A909 / CDC SS700)	30S ribosomal protein S19	translation [GO:0006412]	small ribosomal subunit [GO:0015935]	rRNA binding [GO:0019843]; structural constituent of ribosome [GO:0003735]
Q3K3W6	rplB	Streptococcus agalactiae serotype Ia (strain ATCC 27591 / A909 / CDC SS700)	50S ribosomal protein L2	translation [GO:0006412]	large ribosomal subunit [GO:0015934]	rRNA binding [GO:0019843]; structural constituent of ribosome [GO:0003735]; transferase activity [GO:0016740]
Q3K3W8	rplD	Streptococcus agalactiae serotype Ia (strain ATCC 27591 / A909 / CDC SS700)	50S ribosomal protein L4	translation [GO:0006412]	ribosome [GO:0005840]	rRNA binding [GO:0019843]; structural constituent of ribosome [GO:0003735]
Q3K3Z7	purH	Streptococcus agalactiae serotype Ia (strain ATCC 27591 / A909 / CDC SS700)	Bifunctional purine biosynthesis protein PurH [Includes: Phosphoribosylaminoimidazolecarboxamide formyltransferase (EC 2.1.2.3) (AICAR transformylase); IMP cyclohydrolase (EC 3.5.4.10) (ATIC) (IMP synthase) (Inosinicase)]	'de novo' IMP biosynthetic process [GO:0006189]		IMP cyclohydrolase activity [GO:0003937]; phosphoribosylaminoimidazolecarboxamide formyltransferase activity [GO:0004643]	PATHWAY: Purine metabolism; IMP biosynthesis via de novo pathway; 5-formamido-1-(5-phospho-D-ribosyl)imidazole-4-carboxamide from 5-amino-1-(5-phospho-D-ribosyl)imidazole-4-carboxamide (10-formyl THF route): step 1/1. {ECO:0000255|HAMAP-Rule:MF_00139}.; PATHWAY: Purine metabolism; IMP biosynthesis via de novo pathway; IMP from 5-formamido-1-(5-phospho-D-ribosyl)imidazole-4-carboxamide: step 1/1. …
Q3K419	pth	Streptococcus agalactiae serotype Ia (strain ATCC 27591 / A909 / CDC SS700)	Peptidyl-tRNA hydrolase (PTH) (EC 3.1.1.29)	translation [GO:0006412]	cytoplasm [GO:0005737]	aminoacyl-tRNA hydrolase activity [GO:0004045]
Q3S2Y2	gtfA	Streptococcus agalactiae	UDP-N-acetylglucosamine--peptide N-acetylglucosaminyltransferase GtfA subunit (EC 2.4.1.-) (Glycosyltransferase Gtf1) (Glycosyltransferase GtfA)	protein O-linked glycosylation via serine [GO:0018242]	cytoplasm [GO:0005737]; plasma membrane [GO:0005886]; protein N-acetylglucosaminyltransferase complex [GO:0017122]	glycosyltransferase activity [GO:0016757]; nucleotide binding [GO:0000166]	PATHWAY: Protein modification; protein glycosylation. {ECO:0000255|HAMAP-Rule:MF_01472, ECO:0000269|PubMed:21862581}.
Q8CX00	groEL	Streptococcus agalactiae serotype V (strain ATCC BAA-611 / 2603 V/R)	Chaperonin GroEL (EC 5.6.1.7) (60 kDa chaperonin) (Chaperonin-60) (Cpn60)	protein refolding [GO:0042026]	cytoplasm [GO:0005737]	ATP binding [GO:0005524]; ATP hydrolysis activity [GO:0016887]; isomerase activity [GO:0016853]; unfolded protein binding [GO:0051082]
Q8CX05	ftsK	Streptococcus agalactiae serotype V (strain ATCC BAA-611 / 2603 V/R)	DNA translocase FtsK	cell cycle [GO:0007049]; cell division [GO:0051301]; chromosome segregation [GO:0007059]	integral component of membrane [GO:0016021]; plasma membrane [GO:0005886]	ATP binding [GO:0005524]; DNA binding [GO:0003677]
Q8CX22	groEL	Streptococcus agalactiae serotype III (strain NEM316)	Chaperonin GroEL (EC 5.6.1.7) (60 kDa chaperonin) (Chaperonin-60) (Cpn60)	protein refolding [GO:0042026]	cytoplasm [GO:0005737]	ATP binding [GO:0005524]; ATP hydrolysis activity [GO:0016887]; isomerase activity [GO:0016853]; unfolded protein binding [GO:0051082]
Q8CX28	hprK	Streptococcus agalactiae serotype III (strain NEM316)	HPr kinase/phosphorylase (HPrK/P) (EC 2.7.11.-) (EC 2.7.4.-) (HPr(Ser) kinase/phosphorylase)	carbohydrate metabolic process [GO:0005975]; regulation of carbohydrate metabolic process [GO:0006109]		ATP binding [GO:0005524]; magnesium ion binding [GO:0000287]; phosphorelay sensor kinase activity [GO:0000155]; protein serine/threonine/tyrosine kinase activity [GO:0004712]; protein serine/threonine kinase activity [GO:0004674]
Q8CX31	glyQ	Streptococcus agalactiae serotype III (strain NEM316)	Glycine--tRNA ligase alpha subunit (EC 6.1.1.14) (Glycyl-tRNA synthetase alpha subunit) (GlyRS)	glycyl-tRNA aminoacylation [GO:0006426]	cytoplasm [GO:0005737]	ATP binding [GO:0005524]; glycine-tRNA ligase activity [GO:0004820]
Q8CX32	rpoA	Streptococcus agalactiae serotype III (strain NEM316)	DNA-directed RNA polymerase subunit alpha (RNAP subunit alpha) (EC 2.7.7.6) (RNA polymerase subunit alpha) (Transcriptase subunit alpha)	transcription, DNA-templated [GO:0006351]		DNA binding [GO:0003677]; DNA-directed 5'-3' RNA polymerase activity [GO:0003899]; protein dimerization activity [GO:0046983]
Q8DWP7	trpS	Streptococcus agalactiae serotype V (strain ATCC BAA-611 / 2603 V/R)	Tryptophan--tRNA ligase (EC 6.1.1.2) (Tryptophanyl-tRNA synthetase) (TrpRS)	tryptophanyl-tRNA aminoacylation [GO:0006436]	cytoplasm [GO:0005737]	ATP binding [GO:0005524]; tryptophan-tRNA ligase activity [GO:0004830]
Q8DWQ2	arcA	Streptococcus agalactiae serotype V (strain ATCC BAA-611 / 2603 V/R)	Arginine deiminase (ADI) (EC 3.5.3.6) (Arginine dihydrolase) (AD)	arginine catabolic process to ornithine [GO:0019547]	cytoplasm [GO:0005737]	arginine deiminase activity [GO:0016990]	PATHWAY: Amino-acid degradation; L-arginine degradation via ADI pathway; carbamoyl phosphate from L-arginine: step 1/2. {ECO:0000255|HAMAP-Rule:MF_00242}.
Q8DWS6	rpsD	Streptococcus agalactiae serotype V (strain ATCC BAA-611 / 2603 V/R)	30S ribosomal protein S4	translation [GO:0006412]	small ribosomal subunit [GO:0015935]	rRNA binding [GO:0019843]; structural constituent of ribosome [GO:0003735]
Q8DWV9	argS	Streptococcus agalactiae serotype V (strain ATCC BAA-611 / 2603 V/R)	Arginine--tRNA ligase (EC 6.1.1.19) (Arginyl-tRNA synthetase) (ArgRS)	arginyl-tRNA aminoacylation [GO:0006420]	cytoplasm [GO:0005737]	arginine-tRNA ligase activity [GO:0004814]; ATP binding [GO:0005524]
Q8DXI7	ssb4	Streptococcus agalactiae serotype V (strain ATCC BAA-611 / 2603 V/R)	Single-stranded DNA-binding protein 4 (SSB 4)	DNA recombination [GO:0006310]; DNA repair [GO:0006281]; DNA replication [GO:0006260]		single-stranded DNA binding [GO:0003697]
Q8DXL8	rpsB	Streptococcus agalactiae serotype V (strain ATCC BAA-611 / 2603 V/R)	30S ribosomal protein S2	translation [GO:0006412]	small ribosomal subunit [GO:0015935]	structural constituent of ribosome [GO:0003735]
Q8DXS5	rpsL	Streptococcus agalactiae serotype V (strain ATCC BAA-611 / 2603 V/R)	30S ribosomal protein S12	translation [GO:0006412]	small ribosomal subunit [GO:0015935]	rRNA binding [GO:0019843]; structural constituent of ribosome [GO:0003735]; tRNA binding [GO:0000049]
Q8DXS6	rpsG	Streptococcus agalactiae serotype V (strain ATCC BAA-611 / 2603 V/R)	30S ribosomal protein S7	translation [GO:0006412]	small ribosomal subunit [GO:0015935]	rRNA binding [GO:0019843]; structural constituent of ribosome [GO:0003735]; tRNA binding [GO:0000049]
Q8DXS7	fusA	Streptococcus agalactiae serotype V (strain ATCC BAA-611 / 2603 V/R)	Elongation factor G (EF-G)		cytoplasm [GO:0005737]	GTPase activity [GO:0003924]; GTP binding [GO:0005525]; translation elongation factor activity [GO:0003746]
Q8DXT0	pgk	Streptococcus agalactiae serotype V (strain ATCC BAA-611 / 2603 V/R)	Phosphoglycerate kinase (EC 2.7.2.3)	glycolytic process [GO:0006096]	cytoplasm [GO:0005737]	ATP binding [GO:0005524]; phosphoglycerate kinase activity [GO:0004618]	PATHWAY: Carbohydrate degradation; glycolysis; pyruvate from D-glyceraldehyde 3-phosphate: step 2/5. {ECO:0000255|HAMAP-Rule:MF_00145}.
Q8DXW0	pepX	Streptococcus agalactiae serotype V (strain ATCC BAA-611 / 2603 V/R)	Xaa-Pro dipeptidyl-peptidase (EC 3.4.14.11) (X-Pro dipeptidyl-peptidase) (X-prolyl-dipeptidyl aminopeptidase) (X-PDAP)		cytoplasm [GO:0005737]	aminopeptidase activity [GO:0004177]; dipeptidyl-peptidase activity [GO:0008239]; serine-type peptidase activity [GO:0008236]
Q8DY07	secA1	Streptococcus agalactiae serotype V (strain ATCC BAA-611 / 2603 V/R)	Protein translocase subunit SecA 1 (EC 7.4.2.8)	intracellular protein transmembrane transport [GO:0065002]; protein import [GO:0017038]; protein targeting [GO:0006605]	cytoplasm [GO:0005737]; plasma membrane [GO:0005886]	ATP binding [GO:0005524]; metal ion binding [GO:0046872]; protein-exporting ATPase activity [GO:0008564]
Q8DY25	gatA	Streptococcus agalactiae serotype V (strain ATCC BAA-611 / 2603 V/R)	Glutamyl-tRNA(Gln) amidotransferase subunit A (Glu-ADT subunit A) (EC 6.3.5.7)	translation [GO:0006412]	glutamyl-tRNA(Gln) amidotransferase complex [GO:0030956]	ATP binding [GO:0005524]; glutaminyl-tRNA synthase (glutamine-hydrolyzing) activity [GO:0050567]
Q8DY26	gatB	Streptococcus agalactiae serotype V (strain ATCC BAA-611 / 2603 V/R)	Aspartyl/glutamyl-tRNA(Asn/Gln) amidotransferase subunit B (Asp/Glu-ADT subunit B) (EC 6.3.5.-)	translation [GO:0006412]		asparaginyl-tRNA synthase (glutamine-hydrolyzing) activity [GO:0050566]; ATP binding [GO:0005524]; glutaminyl-tRNA synthase (glutamine-hydrolyzing) activity [GO:0050567]
Q8DYG1	rplK	Streptococcus agalactiae serotype V (strain ATCC BAA-611 / 2603 V/R)	50S ribosomal protein L11	translation [GO:0006412]	ribosome [GO:0005840]	large ribosomal subunit rRNA binding [GO:0070180]; structural constituent of ribosome [GO:0003735]
Q8DYM7	secA2	Streptococcus agalactiae serotype V (strain ATCC BAA-611 / 2603 V/R)	Protein translocase subunit SecA 2 (EC 7.4.2.8)	intracellular protein transmembrane transport [GO:0065002]; protein import [GO:0017038]; protein targeting [GO:0006605]	cytoplasm [GO:0005737]; plasma membrane [GO:0005886]	ATP binding [GO:0005524]; protein-exporting ATPase activity [GO:0008564]
Q8DYS6	ppaC	Streptococcus agalactiae serotype V (strain ATCC BAA-611 / 2603 V/R)	Probable manganese-dependent inorganic pyrophosphatase (EC 3.6.1.1) (Pyrophosphate phospho-hydrolase) (PPase)		cytoplasm [GO:0005737]	inorganic diphosphatase activity [GO:0004427]; manganese ion binding [GO:0030145]
Q8DYV3	rplU	Streptococcus agalactiae serotype V (strain ATCC BAA-611 / 2603 V/R)	50S ribosomal protein L21	translation [GO:0006412]	ribosome [GO:0005840]	rRNA binding [GO:0019843]; structural constituent of ribosome [GO:0003735]
Q8DYV5	rpmA	Streptococcus agalactiae serotype V (strain ATCC BAA-611 / 2603 V/R)	50S ribosomal protein L27	translation [GO:0006412]	ribosome [GO:0005840]	structural constituent of ribosome [GO:0003735]
Q8DZ21	rplL	Streptococcus agalactiae serotype V (strain ATCC BAA-611 / 2603 V/R)	50S ribosomal protein L7/L12	translation [GO:0006412]	ribosome [GO:0005840]	structural constituent of ribosome [GO:0003735]
Q8DZJ0	potA	Streptococcus agalactiae serotype V (strain ATCC BAA-611 / 2603 V/R)	Spermidine/putrescine import ATP-binding protein PotA (EC 7.6.2.11)		ATP-binding cassette (ABC) transporter complex [GO:0043190]	ABC-type polyamine transporter activity [GO:0015417]; ATP binding [GO:0005524]
Q8DZL5	xpt	Streptococcus agalactiae serotype V (strain ATCC BAA-611 / 2603 V/R)	Xanthine phosphoribosyltransferase (XPRTase) (EC 2.4.2.22)	purine ribonucleoside salvage [GO:0006166]; xanthine metabolic process [GO:0046110]; XMP salvage [GO:0032265]	cytoplasm [GO:0005737]	xanthine phosphoribosyltransferase activity [GO:0000310]	PATHWAY: Purine metabolism; XMP biosynthesis via salvage pathway; XMP from xanthine: step 1/1. {ECO:0000255|HAMAP-Rule:MF_01184}.
Q8DZT5	rnhB	Streptococcus agalactiae serotype V (strain ATCC BAA-611 / 2603 V/R)	Ribonuclease HII (RNase HII) (EC 3.1.26.4)	RNA catabolic process [GO:0006401]	cytoplasm [GO:0005737]	manganese ion binding [GO:0030145]; RNA binding [GO:0003723]; RNA-DNA hybrid ribonuclease activity [GO:0004523]
Q8DZX7	guaA	Streptococcus agalactiae serotype V (strain ATCC BAA-611 / 2603 V/R)	GMP synthase [glutamine-hydrolyzing] (EC 6.3.5.2) (GMP synthetase) (Glutamine amidotransferase)	glutamine metabolic process [GO:0006541]		ATP binding [GO:0005524]; GMP synthase (glutamine-hydrolyzing) activity [GO:0003922]; pyrophosphatase activity [GO:0016462]	PATHWAY: Purine metabolism; GMP biosynthesis; GMP from XMP (L-Gln route): step 1/1. {ECO:0000255|HAMAP-Rule:MF_00344}.
Q8DZY3	ldh	Streptococcus agalactiae serotype V (strain ATCC BAA-611 / 2603 V/R)	L-lactate dehydrogenase (L-LDH) (EC 1.1.1.27)	glycolytic process [GO:0006096]	cytoplasm [GO:0005737]	L-lactate dehydrogenase activity [GO:0004459]	PATHWAY: Fermentation; pyruvate fermentation to lactate; (S)-lactate from pyruvate: step 1/1. {ECO:0000255|HAMAP-Rule:MF_00488}.
Q8E066	pheS	Streptococcus agalactiae serotype V (strain ATCC BAA-611 / 2603 V/R)	Phenylalanine--tRNA ligase alpha subunit (EC 6.1.1.20) (Phenylalanyl-tRNA synthetase alpha subunit) (PheRS)	phenylalanyl-tRNA aminoacylation [GO:0006432]	cytoplasm [GO:0005737]	ATP binding [GO:0005524]; magnesium ion binding [GO:0000287]; phenylalanine-tRNA ligase activity [GO:0004826]; tRNA binding [GO:0000049]
Q8E071	atpC	Streptococcus agalactiae serotype V (strain ATCC BAA-611 / 2603 V/R)	ATP synthase epsilon chain (ATP synthase F1 sector epsilon subunit) (F-ATPase epsilon subunit)		plasma membrane [GO:0005886]; proton-transporting ATP synthase complex, catalytic core F(1) [GO:0045261]	ATP binding [GO:0005524]; proton-transporting ATP synthase activity, rotational mechanism [GO:0046933]
Q8E072	atpD	Streptococcus agalactiae serotype V (strain ATCC BAA-611 / 2603 V/R)	ATP synthase subunit beta (EC 7.1.2.2) (ATP synthase F1 sector subunit beta) (F-ATPase subunit beta)		plasma membrane [GO:0005886]; proton-transporting ATP synthase complex, catalytic core F(1) [GO:0045261]	ATP binding [GO:0005524]; proton-transporting ATPase activity, rotational mechanism [GO:0046961]; proton-transporting ATP synthase activity, rotational mechanism [GO:0046933]
Q8E074	atpA	Streptococcus agalactiae serotype V (strain ATCC BAA-611 / 2603 V/R)	ATP synthase subunit alpha (EC 7.1.2.2) (ATP synthase F1 sector subunit alpha) (F-ATPase subunit alpha)		plasma membrane [GO:0005886]; proton-transporting ATP synthase complex, catalytic core F(1) [GO:0045261]	ATP binding [GO:0005524]; proton-transporting ATPase activity, rotational mechanism [GO:0046961]; proton-transporting ATP synthase activity, rotational mechanism [GO:0046933]
Q8E0A3	metK	Streptococcus agalactiae serotype V (strain ATCC BAA-611 / 2603 V/R)	S-adenosylmethionine synthase (AdoMet synthase) (EC 2.5.1.6) (MAT) (Methionine adenosyltransferase)	one-carbon metabolic process [GO:0006730]; S-adenosylmethionine biosynthetic process [GO:0006556]	cytoplasm [GO:0005737]	ATP binding [GO:0005524]; magnesium ion binding [GO:0000287]; methionine adenosyltransferase activity [GO:0004478]	PATHWAY: Amino-acid biosynthesis; S-adenosyl-L-methionine biosynthesis; S-adenosyl-L-methionine from L-methionine: step 1/1. {ECO:0000255|HAMAP-Rule:MF_00086}.
Q8E0C4	alaS	Streptococcus agalactiae serotype V (strain ATCC BAA-611 / 2603 V/R)	Alanine--tRNA ligase (EC 6.1.1.7) (Alanyl-tRNA synthetase) (AlaRS)	alanyl-tRNA aminoacylation [GO:0006419]	cytoplasm [GO:0005737]	alanine-tRNA ligase activity [GO:0004813]; ATP binding [GO:0005524]; tRNA binding [GO:0000049]; zinc ion binding [GO:0008270]
Q8E0G9	gpmA	Streptococcus agalactiae serotype V (strain ATCC BAA-611 / 2603 V/R)	2,3-bisphosphoglycerate-dependent phosphoglycerate mutase (BPG-dependent PGAM) (PGAM) (Phosphoglyceromutase) (dPGM) (EC 5.4.2.11)	gluconeogenesis [GO:0006094]; glycolytic process [GO:0006096]		2,3-bisphosphoglycerate-dependent phosphoglycerate mutase activity [GO:0046538]	PATHWAY: Carbohydrate degradation; glycolysis; pyruvate from D-glyceraldehyde 3-phosphate: step 3/5. {ECO:0000255|HAMAP-Rule:MF_01039}.
Q8E0H1	tuf	Streptococcus agalactiae serotype V (strain ATCC BAA-611 / 2603 V/R)	Elongation factor Tu (EF-Tu)		cytoplasm [GO:0005737]	GTPase activity [GO:0003924]; GTP binding [GO:0005525]; translation elongation factor activity [GO:0003746]
Q8E0J5	hprK	Streptococcus agalactiae serotype V (strain ATCC BAA-611 / 2603 V/R)	HPr kinase/phosphorylase (HPrK/P) (EC 2.7.11.-) (EC 2.7.4.-) (HPr(Ser) kinase/phosphorylase)	carbohydrate metabolic process [GO:0005975]; regulation of carbohydrate metabolic process [GO:0006109]		ATP binding [GO:0005524]; magnesium ion binding [GO:0000287]; phosphorelay sensor kinase activity [GO:0000155]; protein serine/threonine/tyrosine kinase activity [GO:0004712]; protein serine/threonine kinase activity [GO:0004674]
Q8E0L9	thrS	Streptococcus agalactiae serotype V (strain ATCC BAA-611 / 2603 V/R)	Threonine--tRNA ligase (EC 6.1.1.3) (Threonyl-tRNA synthetase) (ThrRS)	threonyl-tRNA aminoacylation [GO:0006435]	cytoplasm [GO:0005737]	ATP binding [GO:0005524]; metal ion binding [GO:0046872]; threonine-tRNA ligase activity [GO:0004829]; tRNA binding [GO:0000049]
Q8E0U6	ezrA	Streptococcus agalactiae serotype V (strain ATCC BAA-611 / 2603 V/R)	Septation ring formation regulator EzrA	division septum assembly [GO:0000917]; septin ring assembly [GO:0000921]	integral component of membrane [GO:0016021]; plasma membrane [GO:0005886]; septin ring [GO:0005940]
Q8E0Z9	ssb3	Streptococcus agalactiae serotype V (strain ATCC BAA-611 / 2603 V/R)	Single-stranded DNA-binding protein 3 (SSB 3)	DNA recombination [GO:0006310]; DNA repair [GO:0006281]; DNA replication [GO:0006260]		single-stranded DNA binding [GO:0003697]
Q8E1T0	glpK	Streptococcus agalactiae serotype V (strain ATCC BAA-611 / 2603 V/R)	Glycerol kinase (EC 2.7.1.30) (ATP:glycerol 3-phosphotransferase) (Glycerokinase) (GK)	glycerol-3-phosphate metabolic process [GO:0006072]; glycerol catabolic process [GO:0019563]; glycerol metabolic process [GO:0006071]		ATP binding [GO:0005524]; glycerol kinase activity [GO:0004370]	PATHWAY: Polyol metabolism; glycerol degradation via glycerol kinase pathway; sn-glycerol 3-phosphate from glycerol: step 1/1. {ECO:0000255|HAMAP-Rule:MF_00186}.
Q8E1T2	Q8E1T2	Streptococcus agalactiae serotype V (strain ATCC BAA-611 / 2603 V/R)	UPF0291 protein SAG0271		cytoplasm [GO:0005737]
Q8E1T5	glyQ	Streptococcus agalactiae serotype V (strain ATCC BAA-611 / 2603 V/R)	Glycine--tRNA ligase alpha subunit (EC 6.1.1.14) (Glycyl-tRNA synthetase alpha subunit) (GlyRS)	glycyl-tRNA aminoacylation [GO:0006426]	cytoplasm [GO:0005737]	ATP binding [GO:0005524]; glycine-tRNA ligase activity [GO:0004820]
Q8E1Y6	rpsI	Streptococcus agalactiae serotype V (strain ATCC BAA-611 / 2603 V/R)	30S ribosomal protein S9	translation [GO:0006412]	ribosome [GO:0005840]	structural constituent of ribosome [GO:0003735]
Q8E1Z4	cysS	Streptococcus agalactiae serotype V (strain ATCC BAA-611 / 2603 V/R)	Cysteine--tRNA ligase (EC 6.1.1.16) (Cysteinyl-tRNA synthetase) (CysRS)	cysteinyl-tRNA aminoacylation [GO:0006423]	cytoplasm [GO:0005737]	ATP binding [GO:0005524]; cysteine-tRNA ligase activity [GO:0004817]; zinc ion binding [GO:0008270]
Q8E1Z9	rpsO	Streptococcus agalactiae serotype V (strain ATCC BAA-611 / 2603 V/R)	30S ribosomal protein S15	translation [GO:0006412]	ribosome [GO:0005840]	rRNA binding [GO:0019843]; structural constituent of ribosome [GO:0003735]
Q8E238	rpoC	Streptococcus agalactiae serotype V (strain ATCC BAA-611 / 2603 V/R)	DNA-directed RNA polymerase subunit beta' (RNAP subunit beta') (EC 2.7.7.6) (RNA polymerase subunit beta') (Transcriptase subunit beta')	transcription, DNA-templated [GO:0006351]		DNA binding [GO:0003677]; DNA-directed 5'-3' RNA polymerase activity [GO:0003899]; magnesium ion binding [GO:0000287]; zinc ion binding [GO:0008270]
Q8E239	rpoB	Streptococcus agalactiae serotype V (strain ATCC BAA-611 / 2603 V/R)	DNA-directed RNA polymerase subunit beta (RNAP subunit beta) (EC 2.7.7.6) (RNA polymerase subunit beta) (Transcriptase subunit beta)	transcription, DNA-templated [GO:0006351]		DNA binding [GO:0003677]; DNA-directed 5'-3' RNA polymerase activity [GO:0003899]; ribonucleoside binding [GO:0032549]
Q8E245	ispE	Streptococcus agalactiae serotype V (strain ATCC BAA-611 / 2603 V/R)	Putative 4-diphosphocytidyl-2-C-methyl-D-erythritol kinase (CMK) (EC 2.7.1.148) (4-(cytidine-5'-diphospho)-2-C-methyl-D-erythritol kinase)	terpenoid biosynthetic process [GO:0016114]		4-(cytidine 5'-diphospho)-2-C-methyl-D-erythritol kinase activity [GO:0050515]; ATP binding [GO:0005524]
Q8E268	rpmB	Streptococcus agalactiae serotype V (strain ATCC BAA-611 / 2603 V/R)	50S ribosomal protein L28	translation [GO:0006412]	ribosome [GO:0005840]	structural constituent of ribosome [GO:0003735]
Q8E284	gltX	Streptococcus agalactiae serotype V (strain ATCC BAA-611 / 2603 V/R)	Glutamate--tRNA ligase (EC 6.1.1.17) (Glutamyl-tRNA synthetase) (GluRS)	glutamyl-tRNA aminoacylation [GO:0006424]	cytoplasm [GO:0005737]	ATP binding [GO:0005524]; glutamate-tRNA ligase activity [GO:0004818]; tRNA binding [GO:0000049]; zinc ion binding [GO:0008270]
Q8E290	pyrG	Streptococcus agalactiae serotype V (strain ATCC BAA-611 / 2603 V/R)	CTP synthase (EC 6.3.4.2) (Cytidine 5'-triphosphate synthase) (Cytidine triphosphate synthetase) (CTP synthetase) (CTPS) (UTP--ammonia ligase)	'de novo' CTP biosynthetic process [GO:0044210]; glutamine metabolic process [GO:0006541]		ATP binding [GO:0005524]; CTP synthase activity [GO:0003883]; metal ion binding [GO:0046872]	PATHWAY: Pyrimidine metabolism; CTP biosynthesis via de novo pathway; CTP from UDP: step 2/2. {ECO:0000255|HAMAP-Rule:MF_01227}.
Q8E292	tig	Streptococcus agalactiae serotype V (strain ATCC BAA-611 / 2603 V/R)	Trigger factor (TF) (EC 5.2.1.8) (PPIase)	cell cycle [GO:0007049]; cell division [GO:0051301]; protein folding [GO:0006457]; protein transport [GO:0015031]	cytoplasm [GO:0005737]	peptidyl-prolyl cis-trans isomerase activity [GO:0003755]
Q8E2B1	rpoA	Streptococcus agalactiae serotype V (strain ATCC BAA-611 / 2603 V/R)	DNA-directed RNA polymerase subunit alpha (RNAP subunit alpha) (EC 2.7.7.6) (RNA polymerase subunit alpha) (Transcriptase subunit alpha)	transcription, DNA-templated [GO:0006351]		DNA binding [GO:0003677]; DNA-directed 5'-3' RNA polymerase activity [GO:0003899]; protein dimerization activity [GO:0046983]
Q8E2B5	rplO	Streptococcus agalactiae serotype V (strain ATCC BAA-611 / 2603 V/R)	50S ribosomal protein L15	translation [GO:0006412]	large ribosomal subunit [GO:0015934]	rRNA binding [GO:0019843]; structural constituent of ribosome [GO:0003735]
Q8E2B7	rpsE	Streptococcus agalactiae serotype V (strain ATCC BAA-611 / 2603 V/R)	30S ribosomal protein S5	translation [GO:0006412]	small ribosomal subunit [GO:0015935]	rRNA binding [GO:0019843]; structural constituent of ribosome [GO:0003735]
Q8E2B9	rplF	Streptococcus agalactiae serotype V (strain ATCC BAA-611 / 2603 V/R)	50S ribosomal protein L6	translation [GO:0006412]	ribosome [GO:0005840]	rRNA binding [GO:0019843]; structural constituent of ribosome [GO:0003735]
Q8E2C0	rpsH	Streptococcus agalactiae serotype V (strain ATCC BAA-611 / 2603 V/R)	30S ribosomal protein S8	translation [GO:0006412]	ribosome [GO:0005840]	rRNA binding [GO:0019843]; structural constituent of ribosome [GO:0003735]
Q8E2C2	rplE	Streptococcus agalactiae serotype V (strain ATCC BAA-611 / 2603 V/R)	50S ribosomal protein L5	translation [GO:0006412]	ribosome [GO:0005840]	rRNA binding [GO:0019843]; structural constituent of ribosome [GO:0003735]; tRNA binding [GO:0000049]
Q8E2C5	rpsQ	Streptococcus agalactiae serotype V (strain ATCC BAA-611 / 2603 V/R)	30S ribosomal protein S17	translation [GO:0006412]	ribosome [GO:0005840]	rRNA binding [GO:0019843]; structural constituent of ribosome [GO:0003735]
Q8E2C6	rplP	Streptococcus agalactiae serotype V (strain ATCC BAA-611 / 2603 V/R)	50S ribosomal protein L16	translation [GO:0006412]	ribosome [GO:0005840]	rRNA binding [GO:0019843]; structural constituent of ribosome [GO:0003735]; tRNA binding [GO:0000049]
Q8E2C7	rplV	Streptococcus agalactiae serotype V (strain ATCC BAA-611 / 2603 V/R)	50S ribosomal protein L22	translation [GO:0006412]	large ribosomal subunit [GO:0015934]	rRNA binding [GO:0019843]; structural constituent of ribosome [GO:0003735]
Q8E2C8	rplB	Streptococcus agalactiae serotype V (strain ATCC BAA-611 / 2603 V/R)	50S ribosomal protein L2	translation [GO:0006412]	large ribosomal subunit [GO:0015934]	rRNA binding [GO:0019843]; structural constituent of ribosome [GO:0003735]; transferase activity [GO:0016740]
Q8E2D0	rplD	Streptococcus agalactiae serotype V (strain ATCC BAA-611 / 2603 V/R)	50S ribosomal protein L4	translation [GO:0006412]	ribosome [GO:0005840]	rRNA binding [GO:0019843]; structural constituent of ribosome [GO:0003735]
Q8E2H3	hpt	Streptococcus agalactiae serotype V (strain ATCC BAA-611 / 2603 V/R)	Hypoxanthine-guanine phosphoribosyltransferase (HGPRT) (HGPRTase) (EC 2.4.2.8)	GMP salvage [GO:0032263]; IMP salvage [GO:0032264]; purine ribonucleoside salvage [GO:0006166]	cytoplasm [GO:0005737]	guanine phosphoribosyltransferase activity [GO:0052657]; hypoxanthine phosphoribosyltransferase activity [GO:0004422]; metal ion binding [GO:0046872]; nucleotide binding [GO:0000166]	PATHWAY: Purine metabolism; IMP biosynthesis via salvage pathway; IMP from hypoxanthine: step 1/1. {ECO:0000250|UniProtKB:P9WHQ9}.; PATHWAY: Purine metabolism; GMP biosynthesis via salvage pathway; GMP from guanine: step 1/1. {ECO:0000250|UniProtKB:P9WHQ9}.
Q8E2J5	trpS	Streptococcus agalactiae serotype III (strain NEM316)	Tryptophan--tRNA ligase (EC 6.1.1.2) (Tryptophanyl-tRNA synthetase) (TrpRS)	tryptophanyl-tRNA aminoacylation [GO:0006436]	cytoplasm [GO:0005737]	ATP binding [GO:0005524]; tryptophan-tRNA ligase activity [GO:0004830]
Q8E2K0	arcA	Streptococcus agalactiae serotype III (strain NEM316)	Arginine deiminase (ADI) (EC 3.5.3.6) (Arginine dihydrolase) (AD)	arginine catabolic process to ornithine [GO:0019547]	cytoplasm [GO:0005737]	arginine deiminase activity [GO:0016990]	PATHWAY: Amino-acid degradation; L-arginine degradation via ADI pathway; carbamoyl phosphate from L-arginine: step 1/2. {ECO:0000255|HAMAP-Rule:MF_00242}.
Q8E2M6	rpsD	Streptococcus agalactiae serotype III (strain NEM316)	30S ribosomal protein S4	translation [GO:0006412]	small ribosomal subunit [GO:0015935]	rRNA binding [GO:0019843]; structural constituent of ribosome [GO:0003735]
Q8E2R1	argS	Streptococcus agalactiae serotype III (strain NEM316)	Arginine--tRNA ligase (EC 6.1.1.19) (Arginyl-tRNA synthetase) (ArgRS)	arginyl-tRNA aminoacylation [GO:0006420]	cytoplasm [GO:0005737]	arginine-tRNA ligase activity [GO:0004814]; ATP binding [GO:0005524]
Q8E2R9	cinA	Streptococcus agalactiae serotype III (strain NEM316)	Putative competence-damage inducible protein
Q8E388	rpsB	Streptococcus agalactiae serotype III (strain NEM316)	30S ribosomal protein S2	translation [GO:0006412]	small ribosomal subunit [GO:0015935]	structural constituent of ribosome [GO:0003735]
Q8E3E5	rpsL	Streptococcus agalactiae serotype III (strain NEM316)	30S ribosomal protein S12	translation [GO:0006412]	small ribosomal subunit [GO:0015935]	rRNA binding [GO:0019843]; structural constituent of ribosome [GO:0003735]; tRNA binding [GO:0000049]
Q8E3E6	rpsG	Streptococcus agalactiae serotype III (strain NEM316)	30S ribosomal protein S7	translation [GO:0006412]	small ribosomal subunit [GO:0015935]	rRNA binding [GO:0019843]; structural constituent of ribosome [GO:0003735]; tRNA binding [GO:0000049]
Q8E3E7	fusA	Streptococcus agalactiae serotype III (strain NEM316)	Elongation factor G (EF-G)		cytoplasm [GO:0005737]	GTPase activity [GO:0003924]; GTP binding [GO:0005525]; translation elongation factor activity [GO:0003746]
Q8E3F0	pgk	Streptococcus agalactiae serotype III (strain NEM316)	Phosphoglycerate kinase (EC 2.7.2.3)	glycolytic process [GO:0006096]	cytoplasm [GO:0005737]	ATP binding [GO:0005524]; phosphoglycerate kinase activity [GO:0004618]	PATHWAY: Carbohydrate degradation; glycolysis; pyruvate from D-glyceraldehyde 3-phosphate: step 2/5. {ECO:0000255|HAMAP-Rule:MF_00145}.
Q8E3H8	pepX	Streptococcus agalactiae serotype III (strain NEM316)	Xaa-Pro dipeptidyl-peptidase (EC 3.4.14.11) (X-Pro dipeptidyl-peptidase) (X-prolyl-dipeptidyl aminopeptidase) (X-PDAP)		cytoplasm [GO:0005737]	aminopeptidase activity [GO:0004177]; dipeptidyl-peptidase activity [GO:0008239]; serine-type peptidase activity [GO:0008236]
Q8E3M6	secA1	Streptococcus agalactiae serotype III (strain NEM316)	Protein translocase subunit SecA 1 (EC 7.4.2.8)	intracellular protein transmembrane transport [GO:0065002]; protein import [GO:0017038]; protein targeting [GO:0006605]	cytoplasm [GO:0005737]; plasma membrane [GO:0005886]	ATP binding [GO:0005524]; metal ion binding [GO:0046872]; protein-exporting ATPase activity [GO:0008564]
Q8E3P4	gatA	Streptococcus agalactiae serotype III (strain NEM316)	Glutamyl-tRNA(Gln) amidotransferase subunit A (Glu-ADT subunit A) (EC 6.3.5.7)	translation [GO:0006412]	glutamyl-tRNA(Gln) amidotransferase complex [GO:0030956]	ATP binding [GO:0005524]; glutaminyl-tRNA synthase (glutamine-hydrolyzing) activity [GO:0050567]
Q8E3P5	gatB	Streptococcus agalactiae serotype III (strain NEM316)	Aspartyl/glutamyl-tRNA(Asn/Gln) amidotransferase subunit B (Asp/Glu-ADT subunit B) (EC 6.3.5.-)	translation [GO:0006412]		asparaginyl-tRNA synthase (glutamine-hydrolyzing) activity [GO:0050566]; ATP binding [GO:0005524]; glutaminyl-tRNA synthase (glutamine-hydrolyzing) activity [GO:0050567]
Q8E418	ftsK	Streptococcus agalactiae serotype III (strain NEM316)	DNA translocase FtsK	cell cycle [GO:0007049]; cell division [GO:0051301]; chromosome segregation [GO:0007059]	integral component of membrane [GO:0016021]; plasma membrane [GO:0005886]	ATP binding [GO:0005524]; DNA binding [GO:0003677]
Q8E424	rplK	Streptococcus agalactiae serotype III (strain NEM316)	50S ribosomal protein L11	translation [GO:0006412]	ribosome [GO:0005840]	large ribosomal subunit rRNA binding [GO:0070180]; structural constituent of ribosome [GO:0003735]
Q8E484	secA2	Streptococcus agalactiae serotype III (strain NEM316)	Protein translocase subunit SecA 2 (EC 7.4.2.8)	intracellular protein transmembrane transport [GO:0065002]; protein import [GO:0017038]; protein targeting [GO:0006605]	cytoplasm [GO:0005737]; plasma membrane [GO:0005886]	ATP binding [GO:0005524]; protein-exporting ATPase activity [GO:0008564]
Q8E4D4	ppaC	Streptococcus agalactiae serotype III (strain NEM316)	Probable manganese-dependent inorganic pyrophosphatase (EC 3.6.1.1) (Pyrophosphate phospho-hydrolase) (PPase)		cytoplasm [GO:0005737]	inorganic diphosphatase activity [GO:0004427]; manganese ion binding [GO:0030145]
Q8E4G1	rplU	Streptococcus agalactiae serotype III (strain NEM316)	50S ribosomal protein L21	translation [GO:0006412]	ribosome [GO:0005840]	rRNA binding [GO:0019843]; structural constituent of ribosome [GO:0003735]
Q8E4G3	rpmA	Streptococcus agalactiae serotype III (strain NEM316)	50S ribosomal protein L27	translation [GO:0006412]	ribosome [GO:0005840]	structural constituent of ribosome [GO:0003735]
Q8E4M7	rplL	Streptococcus agalactiae serotype III (strain NEM316)	50S ribosomal protein L7/L12	translation [GO:0006412]	ribosome [GO:0005840]	structural constituent of ribosome [GO:0003735]
Q8E4R8	lacD2	Streptococcus agalactiae serotype III (strain NEM316)	Tagatose 1,6-diphosphate aldolase 2 (EC 4.1.2.40) (D-tagatose-1,6-bisphosphate aldolase 2) (Tagatose-bisphosphate aldolase 2)	D-tagatose 6-phosphate catabolic process [GO:2001059]; lactose catabolic process via tagatose-6-phosphate [GO:0019512]		tagatose-6-phosphate kinase activity [GO:0009024]; tagatose-bisphosphate aldolase activity [GO:0009025]	PATHWAY: Carbohydrate metabolism; D-tagatose 6-phosphate degradation; D-glyceraldehyde 3-phosphate and glycerone phosphate from D-tagatose 6-phosphate: step 2/2.
Q8E554	potA	Streptococcus agalactiae serotype III (strain NEM316)	Spermidine/putrescine import ATP-binding protein PotA (EC 7.6.2.11)		ATP-binding cassette (ABC) transporter complex [GO:0043190]	ABC-type polyamine transporter activity [GO:0015417]; ATP binding [GO:0005524]
Q8E5B5	xpt	Streptococcus agalactiae serotype III (strain NEM316)	Xanthine phosphoribosyltransferase (XPRTase) (EC 2.4.2.22)	purine ribonucleoside salvage [GO:0006166]; xanthine metabolic process [GO:0046110]; XMP salvage [GO:0032265]	cytoplasm [GO:0005737]	xanthine phosphoribosyltransferase activity [GO:0000310]	PATHWAY: Purine metabolism; XMP biosynthesis via salvage pathway; XMP from xanthine: step 1/1. {ECO:0000255|HAMAP-Rule:MF_01184}.
Q8E5I2	rnhB	Streptococcus agalactiae serotype III (strain NEM316)	Ribonuclease HII (RNase HII) (EC 3.1.26.4)	RNA catabolic process [GO:0006401]	cytoplasm [GO:0005737]	manganese ion binding [GO:0030145]; RNA binding [GO:0003723]; RNA-DNA hybrid ribonuclease activity [GO:0004523]
Q8E5M8	guaA	Streptococcus agalactiae serotype III (strain NEM316)	GMP synthase [glutamine-hydrolyzing] (EC 6.3.5.2) (GMP synthetase) (Glutamine amidotransferase)	glutamine metabolic process [GO:0006541]		ATP binding [GO:0005524]; GMP synthase (glutamine-hydrolyzing) activity [GO:0003922]; pyrophosphatase activity [GO:0016462]	PATHWAY: Purine metabolism; GMP biosynthesis; GMP from XMP (L-Gln route): step 1/1. {ECO:0000255|HAMAP-Rule:MF_00344}.
Q8E5N4	ldh	Streptococcus agalactiae serotype III (strain NEM316)	L-lactate dehydrogenase (L-LDH) (EC 1.1.1.27)	glycolytic process [GO:0006096]	cytoplasm [GO:0005737]	L-lactate dehydrogenase activity [GO:0004459]	PATHWAY: Fermentation; pyruvate fermentation to lactate; (S)-lactate from pyruvate: step 1/1. {ECO:0000255|HAMAP-Rule:MF_00488}.
Q8E5U3	pheS	Streptococcus agalactiae serotype III (strain NEM316)	Phenylalanine--tRNA ligase alpha subunit (EC 6.1.1.20) (Phenylalanyl-tRNA synthetase alpha subunit) (PheRS)	phenylalanyl-tRNA aminoacylation [GO:0006432]	cytoplasm [GO:0005737]	ATP binding [GO:0005524]; magnesium ion binding [GO:0000287]; phenylalanine-tRNA ligase activity [GO:0004826]; tRNA binding [GO:0000049]
Q8E5U8	atpD	Streptococcus agalactiae serotype III (strain NEM316)	ATP synthase subunit beta (EC 7.1.2.2) (ATP synthase F1 sector subunit beta) (F-ATPase subunit beta)		plasma membrane [GO:0005886]; proton-transporting ATP synthase complex, catalytic core F(1) [GO:0045261]	ATP binding [GO:0005524]; proton-transporting ATPase activity, rotational mechanism [GO:0046961]; proton-transporting ATP synthase activity, rotational mechanism [GO:0046933]
Q8E5V0	atpA	Streptococcus agalactiae serotype III (strain NEM316)	ATP synthase subunit alpha (EC 7.1.2.2) (ATP synthase F1 sector subunit alpha) (F-ATPase subunit alpha)		plasma membrane [GO:0005886]; proton-transporting ATP synthase complex, catalytic core F(1) [GO:0045261]	ATP binding [GO:0005524]; proton-transporting ATPase activity, rotational mechanism [GO:0046961]; proton-transporting ATP synthase activity, rotational mechanism [GO:0046933]
Q8E5Y0	metK	Streptococcus agalactiae serotype III (strain NEM316)	S-adenosylmethionine synthase (AdoMet synthase) (EC 2.5.1.6) (MAT) (Methionine adenosyltransferase)	one-carbon metabolic process [GO:0006730]; S-adenosylmethionine biosynthetic process [GO:0006556]	cytoplasm [GO:0005737]	ATP binding [GO:0005524]; magnesium ion binding [GO:0000287]; methionine adenosyltransferase activity [GO:0004478]	PATHWAY: Amino-acid biosynthesis; S-adenosyl-L-methionine biosynthesis; S-adenosyl-L-methionine from L-methionine: step 1/1. {ECO:0000255|HAMAP-Rule:MF_00086}.
Q8E600	alaS	Streptococcus agalactiae serotype III (strain NEM316)	Alanine--tRNA ligase (EC 6.1.1.7) (Alanyl-tRNA synthetase) (AlaRS)	alanyl-tRNA aminoacylation [GO:0006419]	cytoplasm [GO:0005737]	alanine-tRNA ligase activity [GO:0004813]; ATP binding [GO:0005524]; tRNA binding [GO:0000049]; zinc ion binding [GO:0008270]
Q8E643	gpmA	Streptococcus agalactiae serotype III (strain NEM316)	2,3-bisphosphoglycerate-dependent phosphoglycerate mutase (BPG-dependent PGAM) (PGAM) (Phosphoglyceromutase) (dPGM) (EC 5.4.2.11)	gluconeogenesis [GO:0006094]; glycolytic process [GO:0006096]		2,3-bisphosphoglycerate-dependent phosphoglycerate mutase activity [GO:0046538]	PATHWAY: Carbohydrate degradation; glycolysis; pyruvate from D-glyceraldehyde 3-phosphate: step 3/5. {ECO:0000255|HAMAP-Rule:MF_01039}.
Q8E645	tuf	Streptococcus agalactiae serotype III (strain NEM316)	Elongation factor Tu (EF-Tu)		cytoplasm [GO:0005737]	GTPase activity [GO:0003924]; GTP binding [GO:0005525]; translation elongation factor activity [GO:0003746]
Q8E693	thrS	Streptococcus agalactiae serotype III (strain NEM316)	Threonine--tRNA ligase (EC 6.1.1.3) (Threonyl-tRNA synthetase) (ThrRS)	threonyl-tRNA aminoacylation [GO:0006435]	cytoplasm [GO:0005737]	ATP binding [GO:0005524]; metal ion binding [GO:0046872]; threonine-tRNA ligase activity [GO:0004829]; tRNA binding [GO:0000049]
Q8E6G4	ezrA	Streptococcus agalactiae serotype III (strain NEM316)	Septation ring formation regulator EzrA	division septum assembly [GO:0000917]; septin ring assembly [GO:0000921]	integral component of membrane [GO:0016021]; plasma membrane [GO:0005886]; septin ring [GO:0005940]
Q8E794	glpK	Streptococcus agalactiae serotype III (strain NEM316)	Glycerol kinase (EC 2.7.1.30) (ATP:glycerol 3-phosphotransferase) (Glycerokinase) (GK)	glycerol-3-phosphate metabolic process [GO:0006072]; glycerol catabolic process [GO:0019563]; glycerol metabolic process [GO:0006071]		ATP binding [GO:0005524]; glycerol kinase activity [GO:0004370]	PATHWAY: Polyol metabolism; glycerol degradation via glycerol kinase pathway; sn-glycerol 3-phosphate from glycerol: step 1/1. {ECO:0000255|HAMAP-Rule:MF_00186}.
Q8E796	Q8E796	Streptococcus agalactiae serotype III (strain NEM316)	UPF0291 protein gbs0261		cytoplasm [GO:0005737]
Q8E7E4	rpsI	Streptococcus agalactiae serotype III (strain NEM316)	30S ribosomal protein S9	translation [GO:0006412]	ribosome [GO:0005840]	structural constituent of ribosome [GO:0003735]
Q8E7F2	cysS	Streptococcus agalactiae serotype III (strain NEM316)	Cysteine--tRNA ligase (EC 6.1.1.16) (Cysteinyl-tRNA synthetase) (CysRS)	cysteinyl-tRNA aminoacylation [GO:0006423]	cytoplasm [GO:0005737]	ATP binding [GO:0005524]; cysteine-tRNA ligase activity [GO:0004817]; zinc ion binding [GO:0008270]
Q8E7F7	rpsO	Streptococcus agalactiae serotype III (strain NEM316)	30S ribosomal protein S15	translation [GO:0006412]	ribosome [GO:0005840]	rRNA binding [GO:0019843]; structural constituent of ribosome [GO:0003735]
Q8E7J7	rpoC	Streptococcus agalactiae serotype III (strain NEM316)	DNA-directed RNA polymerase subunit beta' (RNAP subunit beta') (EC 2.7.7.6) (RNA polymerase subunit beta') (Transcriptase subunit beta')	transcription, DNA-templated [GO:0006351]		DNA binding [GO:0003677]; DNA-directed 5'-3' RNA polymerase activity [GO:0003899]; magnesium ion binding [GO:0000287]; zinc ion binding [GO:0008270]
Q8E7J8	rpoB	Streptococcus agalactiae serotype III (strain NEM316)	DNA-directed RNA polymerase subunit beta (RNAP subunit beta) (EC 2.7.7.6) (RNA polymerase subunit beta) (Transcriptase subunit beta)	transcription, DNA-templated [GO:0006351]		DNA binding [GO:0003677]; DNA-directed 5'-3' RNA polymerase activity [GO:0003899]; ribonucleoside binding [GO:0032549]
Q8E7K5	Q8E7K5	Streptococcus agalactiae serotype III (strain NEM316)	Putative 4-diphosphocytidyl-2-C-methyl-D-erythritol kinase (CMK) (EC 2.7.1.148) (4-(cytidine-5'-diphospho)-2-C-methyl-D-erythritol kinase)	terpenoid biosynthetic process [GO:0016114]		4-(cytidine 5'-diphospho)-2-C-methyl-D-erythritol kinase activity [GO:0050515]; ATP binding [GO:0005524]
Q8E7M7	rpmB	Streptococcus agalactiae serotype III (strain NEM316)	50S ribosomal protein L28	translation [GO:0006412]	ribosome [GO:0005840]	structural constituent of ribosome [GO:0003735]
Q8E7P2	gltX	Streptococcus agalactiae serotype III (strain NEM316)	Glutamate--tRNA ligase (EC 6.1.1.17) (Glutamyl-tRNA synthetase) (GluRS)	glutamyl-tRNA aminoacylation [GO:0006424]	cytoplasm [GO:0005737]	ATP binding [GO:0005524]; glutamate-tRNA ligase activity [GO:0004818]; tRNA binding [GO:0000049]; zinc ion binding [GO:0008270]
Q8E7P8	pyrG	Streptococcus agalactiae serotype III (strain NEM316)	CTP synthase (EC 6.3.4.2) (Cytidine 5'-triphosphate synthase) (Cytidine triphosphate synthetase) (CTP synthetase) (CTPS) (UTP--ammonia ligase)	'de novo' CTP biosynthetic process [GO:0044210]; glutamine metabolic process [GO:0006541]		ATP binding [GO:0005524]; CTP synthase activity [GO:0003883]; metal ion binding [GO:0046872]	PATHWAY: Pyrimidine metabolism; CTP biosynthesis via de novo pathway; CTP from UDP: step 2/2. {ECO:0000255|HAMAP-Rule:MF_01227}.
Q8E7Q0	tig	Streptococcus agalactiae serotype III (strain NEM316)	Trigger factor (TF) (EC 5.2.1.8) (PPIase)	cell cycle [GO:0007049]; cell division [GO:0051301]; protein folding [GO:0006457]; protein transport [GO:0015031]	cytoplasm [GO:0005737]	peptidyl-prolyl cis-trans isomerase activity [GO:0003755]
Q8E7S2	rplO	Streptococcus agalactiae serotype III (strain NEM316)	50S ribosomal protein L15	translation [GO:0006412]	large ribosomal subunit [GO:0015934]	rRNA binding [GO:0019843]; structural constituent of ribosome [GO:0003735]
Q8E7S4	rpsE	Streptococcus agalactiae serotype III (strain NEM316)	30S ribosomal protein S5	translation [GO:0006412]	small ribosomal subunit [GO:0015935]	rRNA binding [GO:0019843]; structural constituent of ribosome [GO:0003735]
Q8E7S6	rplF	Streptococcus agalactiae serotype III (strain NEM316)	50S ribosomal protein L6	translation [GO:0006412]	ribosome [GO:0005840]	rRNA binding [GO:0019843]; structural constituent of ribosome [GO:0003735]
Q8E7S7	rpsH	Streptococcus agalactiae serotype III (strain NEM316)	30S ribosomal protein S8	translation [GO:0006412]	ribosome [GO:0005840]	rRNA binding [GO:0019843]; structural constituent of ribosome [GO:0003735]
Q8E7S9	rplE	Streptococcus agalactiae serotype III (strain NEM316)	50S ribosomal protein L5	translation [GO:0006412]	ribosome [GO:0005840]	rRNA binding [GO:0019843]; structural constituent of ribosome [GO:0003735]; tRNA binding [GO:0000049]
Q8E7T2	rpsQ	Streptococcus agalactiae serotype III (strain NEM316)	30S ribosomal protein S17	translation [GO:0006412]	ribosome [GO:0005840]	rRNA binding [GO:0019843]; structural constituent of ribosome [GO:0003735]
Q8E7T3	rplP	Streptococcus agalactiae serotype III (strain NEM316)	50S ribosomal protein L16	translation [GO:0006412]	ribosome [GO:0005840]	rRNA binding [GO:0019843]; structural constituent of ribosome [GO:0003735]; tRNA binding [GO:0000049]
Q8E7T4	rplV	Streptococcus agalactiae serotype III (strain NEM316)	50S ribosomal protein L22	translation [GO:0006412]	large ribosomal subunit [GO:0015934]	rRNA binding [GO:0019843]; structural constituent of ribosome [GO:0003735]
Q8E7T5	rplB	Streptococcus agalactiae serotype III (strain NEM316)	50S ribosomal protein L2	translation [GO:0006412]	large ribosomal subunit [GO:0015934]	rRNA binding [GO:0019843]; structural constituent of ribosome [GO:0003735]; transferase activity [GO:0016740]
Q8E7T7	rplD	Streptococcus agalactiae serotype III (strain NEM316)	50S ribosomal protein L4	translation [GO:0006412]	ribosome [GO:0005840]	rRNA binding [GO:0019843]; structural constituent of ribosome [GO:0003735]
Q8E7Y1	hpt	Streptococcus agalactiae serotype III (strain NEM316)	Hypoxanthine-guanine phosphoribosyltransferase (HGPRT) (HGPRTase) (EC 2.4.2.8)	GMP salvage [GO:0032263]; IMP salvage [GO:0032264]; purine ribonucleoside salvage [GO:0006166]	cytoplasm [GO:0005737]	guanine phosphoribosyltransferase activity [GO:0052657]; hypoxanthine phosphoribosyltransferase activity [GO:0004422]; metal ion binding [GO:0046872]; nucleotide binding [GO:0000166]	PATHWAY: Purine metabolism; IMP biosynthesis via salvage pathway; IMP from hypoxanthine: step 1/1. {ECO:0000250|UniProtKB:P9WHQ9}.; PATHWAY: Purine metabolism; GMP biosynthesis via salvage pathway; GMP from guanine: step 1/1. {ECO:0000250|UniProtKB:P9WHQ9}.
Q8RP81	eno	Streptococcus agalactiae	Enolase (EC 4.2.1.11) (2-phospho-D-glycerate hydro-lyase) (2-phosphoglycerate dehydratase)	glycolytic process [GO:0006096]	cell surface [GO:0009986]; extracellular region [GO:0005576]; phosphopyruvate hydratase complex [GO:0000015]	magnesium ion binding [GO:0000287]; phosphopyruvate hydratase activity [GO:0004634]	PATHWAY: Carbohydrate degradation; glycolysis; pyruvate from D-glyceraldehyde 3-phosphate: step 4/5. {ECO:0000255|HAMAP-Rule:MF_00318}.
Q8RP83	arcB	Streptococcus agalactiae	Ornithine carbamoyltransferase, catabolic (OTCase) (EC 2.1.3.3)	arginine catabolic process to ornithine [GO:0019547]	cytoplasm [GO:0005737]	amino acid binding [GO:0016597]; ornithine carbamoyltransferase activity [GO:0004585]	PATHWAY: Amino-acid degradation; L-arginine degradation via ADI pathway; carbamoyl phosphate from L-arginine: step 2/2.
Q9AME7	groEL	Streptococcus agalactiae	Chaperonin GroEL (EC 5.6.1.7) (60 kDa chaperonin) (Chaperonin-60) (Cpn60)	protein refolding [GO:0042026]	cytoplasm [GO:0005737]	ATP binding [GO:0005524]; ATP hydrolysis activity [GO:0016887]; isomerase activity [GO:0016853]; unfolded protein binding [GO:0051082]
Q9RL97	mnmE	Streptococcus agalactiae	tRNA modification GTPase MnmE (EC 3.6.-.-)	tRNA modification [GO:0006400]	cytoplasm [GO:0005737]	GTPase activity [GO:0003924]; GTP binding [GO:0005525]; metal ion binding [GO:0046872]
A0A067YS99	aadE	Streptococcus agalactiae	Aminoglycoside 6-adenylyltransferase			nucleotidyltransferase activity [GO:0016779]
A0A075MVF9	adk	Streptococcus agalactiae	Adenylate kinase (AK) (EC 2.7.4.3) (ATP-AMP transphosphorylase) (ATP:AMP phosphotransferase) (Adenylate monophosphate kinase)	AMP salvage [GO:0044209]	cytoplasm [GO:0005737]	adenylate kinase activity [GO:0004017]; ATP binding [GO:0005524]	PATHWAY: Purine metabolism; AMP biosynthesis via salvage pathway; AMP from ADP: step 1/1. {ECO:0000256|HAMAP-Rule:MF_00235}.
A0A075MXB8	luxS	Streptococcus agalactiae	S-ribosylhomocysteine lyase (EC 4.4.1.21) (AI-2 synthesis protein) (Autoinducer-2 production protein LuxS)	quorum sensing [GO:0009372]		iron ion binding [GO:0005506]; S-ribosylhomocysteine lyase activity [GO:0043768]
A0A075MYQ6	rplL	Streptococcus agalactiae	50S ribosomal protein L7/L12	translation [GO:0006412]	ribosome [GO:0005840]	structural constituent of ribosome [GO:0003735]
A0A075MYT0	A0A075MYT0	Streptococcus agalactiae	DNA-binding response regulator (Transcriptional regulator) (Two-component system response regulator)	phosphorelay signal transduction system [GO:0000160]; regulation of transcription, DNA-templated [GO:0006355]		DNA binding [GO:0003677]
A0A075MZT8	xpt	Streptococcus agalactiae	Xanthine phosphoribosyltransferase (XPRTase) (EC 2.4.2.22)	purine ribonucleoside salvage [GO:0006166]; xanthine metabolic process [GO:0046110]; XMP salvage [GO:0032265]	cytoplasm [GO:0005737]	xanthine phosphoribosyltransferase activity [GO:0000310]	PATHWAY: Purine metabolism; XMP biosynthesis via salvage pathway; XMP from xanthine: step 1/1. {ECO:0000256|HAMAP-Rule:MF_01184}.
A0A075N157	A0A075N157	Streptococcus agalactiae	Helicase loader (Helicase loader DnaB)			helicase activity [GO:0004386]
A0A075N1S7	glpK	Streptococcus agalactiae	Glycerol kinase (EC 2.7.1.30) (ATP:glycerol 3-phosphotransferase) (Glycerokinase) (GK)	glycerol-3-phosphate metabolic process [GO:0006072]; glycerol catabolic process [GO:0019563]	cytoplasm [GO:0005737]	ATP binding [GO:0005524]; glycerol kinase activity [GO:0004370]	PATHWAY: Polyol metabolism; glycerol degradation via glycerol kinase pathway; sn-glycerol 3-phosphate from glycerol: step 1/1. {ECO:0000256|HAMAP-Rule:MF_00186}.
A0A075N2D3	A0A075N2D3	Streptococcus agalactiae	Chromosome assembly protein
A0A075N2X1	A0A075N2X1	Streptococcus agalactiae	Pyridoxamine 5'-phosphate oxidase (Pyridoxamine 5'-phosphate oxidase family protein)
A0A075N4B9	tmpC_2	Streptococcus agalactiae	BMP family ABC transporter substrate-binding protein (CD4+ T-cell-stimulating antigen) (Membrane protein) (Nucleoside-binding protein) (Periplasmic binding domain of basic membrane protein, PnrA)		plasma membrane [GO:0005886]
A0A076YRY6	pepF1_1	Streptococcus agalactiae	Oligoendopeptidase F (EC 3.4.24.-)			metal ion binding [GO:0046872]; metalloendopeptidase activity [GO:0004222]
A0A076YSH2	A0A076YSH2	Streptococcus agalactiae	DNA-binding protein			DNA binding [GO:0003677]
A0A076YTG4	A0A076YTG4	Streptococcus agalactiae	Uncharacterized protein
A0A076YV45	ffh	Streptococcus agalactiae	Signal recognition particle protein (Fifty-four homolog)	SRP-dependent cotranslational protein targeting to membrane [GO:0006614]	signal recognition particle [GO:0048500]	7S RNA binding [GO:0008312]; GTPase activity [GO:0003924]; GTP binding [GO:0005525]
A0A076YWF1	rnr	Streptococcus agalactiae	Ribonuclease R (RNase R) (EC 3.1.13.1)		cytoplasm [GO:0005737]	exoribonuclease II activity [GO:0008859]; RNA binding [GO:0003723]
A0A076YWL4	A0A076YWL4	Streptococcus agalactiae	Penicillin-binding protein 2B		integral component of membrane [GO:0016021]	penicillin binding [GO:0008658]
A0A076YWT3	A0A076YWT3	Streptococcus agalactiae	Nucleoid-associated protein AX245_09785		bacterial nucleoid [GO:0043590]; cytoplasm [GO:0005737]	DNA binding [GO:0003677]
A0A076YXA1	A0A076YXA1	Streptococcus agalactiae	Histidine kinase (EC 2.7.13.3)		integral component of membrane [GO:0016021]; plasma membrane [GO:0005886]	phosphorelay sensor kinase activity [GO:0000155]
A0A076YXR4	A0A076YXR4	Streptococcus agalactiae	Phosphoesterase			hydrolase activity [GO:0016787]
A0A076YXU9	argF_1	Streptococcus agalactiae	Ornithine carbamoyltransferase (OTCase) (EC 2.1.3.3)		cytoplasm [GO:0005737]	amino acid binding [GO:0016597]; ornithine carbamoyltransferase activity [GO:0004585]
A0A076YXV8	htrA	Streptococcus agalactiae	PDZ domain-containing protein (Serine protease) (Serine protease Do-like HtrA) (Serine protease, DegP/HtrA, do-like) (EC 3.4.21.107) (Serine protease, DegPHtrA, do-like)		plasma membrane [GO:0005886]	metallopeptidase activity [GO:0008237]; serine-type endopeptidase activity [GO:0004252]
A0A076YY42	A0A076YY42	Streptococcus agalactiae	TetR family transcriptional regulator (Transcriptional regulator (TetR/AcrR family)) (Transcriptional regulator, TetR family)			DNA binding [GO:0003677]
A0A076YZ43	A0A076YZ43	Streptococcus agalactiae	Trans-acting positive regulator
A0A076YZH7	metG	Streptococcus agalactiae	Methionine--tRNA ligase (EC 6.1.1.10) (Methionyl-tRNA synthetase) (MetRS)	methionyl-tRNA aminoacylation [GO:0006431]	cytoplasm [GO:0005737]	ATP binding [GO:0005524]; methionine-tRNA ligase activity [GO:0004825]; tRNA binding [GO:0000049]
A0A076YZJ9	dnaX_1	Streptococcus agalactiae	DNA polymerase III delta prime subunit (EC 2.7.7.7) (DNA polymerase III subunit delta)			DNA-directed DNA polymerase activity [GO:0003887]
A0A076YZP9	A0A076YZP9	Streptococcus agalactiae	Uncharacterized protein
A0A076YZQ3	A0A076YZQ3	Streptococcus agalactiae	ParB-like protein			DNA binding [GO:0003677]
A0A076YZQ8	A0A076YZQ8	Streptococcus agalactiae	Uncharacterized protein
A0A076YZR6	A0A076YZR6	Streptococcus agalactiae	Uncharacterized protein
A0A076YZT3	A0A076YZT3	Streptococcus agalactiae	DNA/RNA helicase			ATP binding [GO:0005524]; helicase activity [GO:0004386]
A0A076Z013	carA_1	Streptococcus agalactiae	Carbamoyl-phosphate synthase small chain (EC 6.3.5.5) (Carbamoyl-phosphate synthetase glutamine chain)	'de novo' pyrimidine nucleobase biosynthetic process [GO:0006207]; 'de novo' UMP biosynthetic process [GO:0044205]; arginine biosynthetic process [GO:0006526]; glutamine metabolic process [GO:0006541]		ATP binding [GO:0005524]; carbamoyl-phosphate synthase (glutamine-hydrolyzing) activity [GO:0004088]	PATHWAY: Amino-acid biosynthesis; L-arginine biosynthesis; carbamoyl phosphate from bicarbonate: step 1/1. {ECO:0000256|HAMAP-Rule:MF_01209}.; PATHWAY: Pyrimidine metabolism; UMP biosynthesis via de novo pathway; (S)-dihydroorotate from bicarbonate: step 1/3. {ECO:0000256|HAMAP-Rule:MF_01209}.
A0A076Z092	yfaY	Streptococcus agalactiae	Putative competence-damage inducible protein
A0A076Z0G0	dnaX	Streptococcus agalactiae	DNA polymerase III subunit gamma/tau (EC 2.7.7.7)	DNA replication [GO:0006260]	DNA polymerase III complex [GO:0009360]	ATP binding [GO:0005524]; DNA binding [GO:0003677]; DNA-directed DNA polymerase activity [GO:0003887]
A0A076Z0I5	guaA	Streptococcus agalactiae	GMP synthase [glutamine-hydrolyzing] (EC 6.3.5.2) (GMP synthetase) (Glutamine amidotransferase)	glutamine metabolic process [GO:0006541]		ATP binding [GO:0005524]; GMP synthase (glutamine-hydrolyzing) activity [GO:0003922]; pyrophosphatase activity [GO:0016462]	PATHWAY: Purine metabolism; GMP biosynthesis; GMP from XMP (L-Gln route): step 1/1. {ECO:0000256|ARBA:ARBA00005153, ECO:0000256|HAMAP-Rule:MF_00344}.
A0A076Z0P0	A0A076Z0P0	Streptococcus agalactiae	Putative tRNA (cytidine(34)-2'-O)-methyltransferase (EC 2.1.1.207) (tRNA (cytidine/uridine-2'-O-)-methyltransferase)		cytoplasm [GO:0005737]	RNA binding [GO:0003723]; S-adenosylmethionine-dependent methyltransferase activity [GO:0008757]; tRNA methyltransferase activity [GO:0008175]
A0A076Z180	arcC	Streptococcus agalactiae	Carbamate kinase	arginine metabolic process [GO:0006525]; carbamoyl phosphate catabolic process [GO:0035975]		carbamate kinase activity [GO:0008804]	PATHWAY: Metabolic intermediate metabolism; carbamoyl phosphate degradation; CO(2) and NH(3) from carbamoyl phosphate: step 1/1. {ECO:0000256|ARBA:ARBA00005118}.
A0A076Z1G3	rsmB	Streptococcus agalactiae	16S rRNA m5C967 methyltransferase (EC 2.1.1.176) (rRNA (cytosine-C(5)-)-methyltransferase RsmB)	regulation of transcription, DNA-templated [GO:0006355]	cytoplasm [GO:0005737]	RNA binding [GO:0003723]; rRNA methyltransferase activity [GO:0008649]
A0A076Z1K4	mvaD	Streptococcus agalactiae	Diphosphomevalonate decarboxylase (EC 4.1.1.33)	isopentenyl diphosphate biosynthetic process, mevalonate pathway [GO:0019287]	cytosol [GO:0005829]	ATP binding [GO:0005524]; diphosphomevalonate decarboxylase activity [GO:0004163]; kinase activity [GO:0016301]
A0A076Z230	A0A076Z230	Streptococcus agalactiae	Acetyltransferase, GNAT family (GNAT family acetyltransferase) (N-acetyltransferase)			N-acetyltransferase activity [GO:0008080]
A0A076Z2F8	rplO	Streptococcus agalactiae	50S ribosomal protein L15	translation [GO:0006412]	cytoplasm [GO:0005737]; large ribosomal subunit [GO:0015934]	rRNA binding [GO:0019843]; structural constituent of ribosome [GO:0003735]
A0A076Z2H7	A0A076Z2H7	Streptococcus agalactiae	ABC-type multidrug transport system, permease component (Multidrug ABC transporter permease)		integral component of membrane [GO:0016021]
A0A076Z2K2	lpd	Streptococcus agalactiae	Dihydrolipoamide dehydrogenase Mercuric ion reductase PF00070 family, FAD-dependent NAD(P)-disulphide oxidoreductase (EC 1.16.1.1) (EC 1.8.1.4) (FAD-containing oxidoreductase) (Putative pyridine nucleotide-disulfide oxidoreductase ykgC) (Pyridine nucleotide-disulfide oxidoreductase)	cell redox homeostasis [GO:0045454]		dihydrolipoyl dehydrogenase activity [GO:0004148]; flavin adenine dinucleotide binding [GO:0050660]; mercury (II) reductase activity [GO:0016152]
A0A076Z2Z1	A0A076Z2Z1	Streptococcus agalactiae	Uncharacterized protein
A0A076Z2Z5	xynD	Streptococcus agalactiae	Peptidoglycan N-acetylglucosamine deacetylase (Polysaccharide deacetylase)	carbohydrate metabolic process [GO:0005975]	integral component of membrane [GO:0016021]	hydrolase activity, acting on carbon-nitrogen (but not peptide) bonds [GO:0016810]; metal ion binding [GO:0046872]
A0A076Z3T2	A0A076Z3T2	Streptococcus agalactiae	Predicted P-loop ATPase and inactivated derivatives (Putative phage protein) (Virulence-associated protein E)
A0A076Z3Z1	A0A076Z3Z1	Streptococcus agalactiae	Uncharacterized protein
A0A076Z3Z8	A0A076Z3Z8	Streptococcus agalactiae	TraE family protein (TrsE-like protein)
A0A076Z446	mfd_2	Streptococcus agalactiae	Transcription-repair-coupling factor (TRCF) (EC 3.6.4.-)	regulation of transcription, DNA-templated [GO:0006355]; transcription-coupled nucleotide-excision repair, DNA damage recognition [GO:0000716]	cytoplasm [GO:0005737]	ATP binding [GO:0005524]; damaged DNA binding [GO:0003684]; helicase activity [GO:0004386]; hydrolase activity [GO:0016787]
A0A076Z493	A0A076Z493	Streptococcus agalactiae	Deacetylase	carbohydrate metabolic process [GO:0005975]		hydrolase activity, acting on carbon-nitrogen (but not peptide) bonds [GO:0016810]
A0A076Z4I4	ispE	Streptococcus agalactiae	Putative 4-diphosphocytidyl-2-C-methyl-D-erythritol kinase (CMK) (EC 2.7.1.148) (4-(cytidine-5'-diphospho)-2-C-methyl-D-erythritol kinase)	terpenoid biosynthetic process [GO:0016114]		4-(cytidine 5'-diphospho)-2-C-methyl-D-erythritol kinase activity [GO:0050515]; ATP binding [GO:0005524]
A0A076Z4P9	atpC	Streptococcus agalactiae	ATP synthase epsilon chain (ATP synthase F1 sector epsilon subunit) (F-ATPase epsilon subunit)		plasma membrane [GO:0005886]; proton-transporting ATP synthase complex, catalytic core F(1) [GO:0045261]	ATP binding [GO:0005524]; proton-transporting ATP synthase activity, rotational mechanism [GO:0046933]
A0A076Z4Q4	A0A076Z4Q4	Streptococcus agalactiae	ATP-dependent Clp protease ATP-binding subunit (Clp protease ClpX)	regulation of transcription, DNA-templated [GO:0006355]		ATP binding [GO:0005524]; ATP hydrolysis activity [GO:0016887]; peptidase activity [GO:0008233]
A0A076Z4V8	hpdB	Streptococcus agalactiae	Formate C-acetyltransferase/glycerol dehydratase family glycyl radical enzyme (Formate acetyltransferase) (Glycyl radical enzyme) (Putative formate acetyltransferase 3) (Pyruvate formate-lyase) (EC 2.3.1.54) (EC 4.1.1.83)			4-hydroxyphenylacetate decarboxylase activity [GO:0043722]; formate C-acetyltransferase activity [GO:0008861]
A0A076Z582	A0A076Z582	Streptococcus agalactiae	Lon-like protease with PDZ domain (Peptidase S16)	protein catabolic process [GO:0030163]	integral component of membrane [GO:0016021]	ATP binding [GO:0005524]; ATP-dependent peptidase activity [GO:0004176]; serine-type endopeptidase activity [GO:0004252]
A0A076Z5I2	dinG	Streptococcus agalactiae	3'-5' exonuclease DinG (EC 3.1.-.-)	DNA replication [GO:0006260]		3'-5' exonuclease activity [GO:0008408]; ATP binding [GO:0005524]; DNA binding [GO:0003677]; DNA-directed DNA polymerase activity [GO:0003887]; helicase activity [GO:0004386]; hydrolase activity, acting on acid anhydrides, in phosphorus-containing anhydrides [GO:0016818]
A0A076Z622	A0A076Z622	Streptococcus agalactiae	DNA polymerase III delta subunit (EC 2.7.7.7) (DNA polymerase III subunit delta)	DNA replication [GO:0006260]	DNA polymerase III complex [GO:0009360]	DNA binding [GO:0003677]; DNA-directed DNA polymerase activity [GO:0003887]
A0A076Z655	peb1A	Streptococcus agalactiae	Glutamine ABC transporter substrate-binding protein (Glutamine ABC transporter, periplasmic glutamine-binding protein) (Major cell-binding factor)
A0A076Z6F3	A0A076Z6F3	Streptococcus agalactiae	Beta-lactamase (Serine hydrolase)	beta-lactam antibiotic catabolic process [GO:0030655]; response to antibiotic [GO:0046677]		beta-lactamase activity [GO:0008800]
A0A076Z6R9	rnhB	Streptococcus agalactiae	Ribonuclease HII (RNase HII) (EC 3.1.26.4)	RNA catabolic process [GO:0006401]	cytoplasm [GO:0005737]	manganese ion binding [GO:0030145]; RNA binding [GO:0003723]; RNA-DNA hybrid ribonuclease activity [GO:0004523]
A0A076Z6Z8	potD	Streptococcus agalactiae	ABC transporter, periplasmic spermidine putrescine-binding protein PotD (TC 3.A.1.11.1) (Extracellular solute-binding protein) (Spermidine/putrescine ABC transporter substrate-binding protein)	polyamine transport [GO:0015846]	integral component of membrane [GO:0016021]; periplasmic space [GO:0042597]	polyamine binding [GO:0019808]
A0A076Z7L8	kfoC	Streptococcus agalactiae	Alpha-L-Rha alpha-1,3-L-rhamnosyltransferase (Glycosyl transferase family 2) (Glycosyltransferase family 2 protein)			transferase activity [GO:0016740]
A0A076Z818	gtfB	Streptococcus agalactiae	UDP-N-acetylglucosamine--peptide N-acetylglucosaminyltransferase stabilizing protein GtfB (Glycosyltransferase stabilizing protein GtfB)	protein glycosylation [GO:0006486]; regulation of protein stability [GO:0031647]	plasma membrane [GO:0005886]; protein N-acetylglucosaminyltransferase complex [GO:0017122]	transferase activity [GO:0016740]	PATHWAY: Protein modification; protein glycosylation. {ECO:0000256|ARBA:ARBA00004922, ECO:0000256|HAMAP-Rule:MF_01473}.
A0A076Z8F2	yecS_3	Streptococcus agalactiae	ABC transporter permease subunit (Amino acid ABC transporter, glutamine-binding protein/permease protein) (Glutamine ABC transporter substrate-binding protein)	amino acid transport [GO:0006865]	ATP-binding cassette (ABC) transporter complex [GO:0043190]	transmembrane transporter activity [GO:0022857]
A0A076Z8T7	metK_2	Streptococcus agalactiae	S-adenosylmethionine synthase (AdoMet synthase) (EC 2.5.1.6) (MAT) (Methionine adenosyltransferase)	one-carbon metabolic process [GO:0006730]; S-adenosylmethionine biosynthetic process [GO:0006556]	cytoplasm [GO:0005737]	ATP binding [GO:0005524]; magnesium ion binding [GO:0000287]; methionine adenosyltransferase activity [GO:0004478]	PATHWAY: Amino-acid biosynthesis; S-adenosyl-L-methionine biosynthesis; S-adenosyl-L-methionine from L-methionine: step 1/1. {ECO:0000256|ARBA:ARBA00005224, ECO:0000256|HAMAP-Rule:MF_00086}.
A0A076ZA38	A0A076ZA38	Streptococcus agalactiae	3-hydroxy-3-methylglutaryl coenzyme A reductase (HMG-CoA reductase) (EC 1.1.1.88)	coenzyme A metabolic process [GO:0015936]		hydroxymethylglutaryl-CoA reductase (NADH) activity [GO:0140643]; hydroxymethylglutaryl-CoA reductase (NADPH) activity [GO:0004420]	PATHWAY: Metabolic intermediate metabolism; (R)-mevalonate degradation; (S)-3-hydroxy-3-methylglutaryl-CoA from (R)-mevalonate: step 1/1. {ECO:0000256|RuleBase:RU361219}.
A0A076ZAI5	A0A076ZAI5	Streptococcus agalactiae	ABC transporter permease subunit (Amino acid ABC transporter permease)	nitrogen compound transport [GO:0071705]	ATP-binding cassette (ABC) transporter complex [GO:0043190]	ligand-gated ion channel activity [GO:0015276]
A0A076ZB19	secA	Streptococcus agalactiae	Protein translocase subunit SecA (EC 7.4.2.8)	intracellular protein transmembrane transport [GO:0065002]; protein import [GO:0017038]; protein targeting [GO:0006605]	cytoplasm [GO:0005737]; plasma membrane [GO:0005886]	ATP binding [GO:0005524]; metal ion binding [GO:0046872]
A0A076ZBY8	argS	Streptococcus agalactiae	Arginine--tRNA ligase (EC 6.1.1.19) (Arginyl-tRNA synthetase) (ArgRS)	arginyl-tRNA aminoacylation [GO:0006420]	cytoplasm [GO:0005737]	arginine-tRNA ligase activity [GO:0004814]; ATP binding [GO:0005524]
A0A076ZC96	arcA	Streptococcus agalactiae	Arginine deiminase (ADI) (EC 3.5.3.6) (Arginine dihydrolase) (AD)	arginine catabolic process to ornithine [GO:0019547]	cytoplasm [GO:0005737]	arginine deiminase activity [GO:0016990]	PATHWAY: Amino-acid degradation; L-arginine degradation via ADI pathway; carbamoyl phosphate from L-arginine: step 1/2. {ECO:0000256|ARBA:ARBA00005213, ECO:0000256|HAMAP-Rule:MF_00242}.
A0A076ZCQ3	A0A076ZCQ3	Streptococcus agalactiae	Asparaginase (L-asparaginase)	asparagine metabolic process [GO:0006528]	cellular anatomical entity [GO:0110165]	asparaginase activity [GO:0004067]
A0A096XUC1	A0A096XUC1	Streptococcus agalactiae	Uncharacterized protein
A0A0E1EEI2	A0A0E1EEI2	Streptococcus agalactiae	Serine hydrolase	beta-lactam antibiotic catabolic process [GO:0030655]; response to antibiotic [GO:0046677]		beta-lactamase activity [GO:0008800]
A0A0E1EEI5	ftsH	Streptococcus agalactiae	ATP-dependent zinc metalloprotease FtsH (EC 3.4.24.-)	cell division [GO:0051301]; protein catabolic process [GO:0030163]	integral component of membrane [GO:0016021]; plasma membrane [GO:0005886]	ATP binding [GO:0005524]; ATP-dependent peptidase activity [GO:0004176]; ATP hydrolysis activity [GO:0016887]; metalloendopeptidase activity [GO:0004222]; zinc ion binding [GO:0008270]
A0A0E1EEM8	rplF	Streptococcus agalactiae	50S ribosomal protein L6	translation [GO:0006412]	ribosome [GO:0005840]	rRNA binding [GO:0019843]; structural constituent of ribosome [GO:0003735]
A0A0E1EEP2	dnaK	Streptococcus agalactiae	Chaperone protein DnaK (HSP70) (Heat shock 70 kDa protein) (Heat shock protein 70)	protein folding [GO:0006457]		ATP binding [GO:0005524]; ATP hydrolysis activity [GO:0016887]; unfolded protein binding [GO:0051082]
A0A0E1EEQ0	pyrG	Streptococcus agalactiae	CTP synthase (EC 6.3.4.2) (Cytidine 5'-triphosphate synthase) (Cytidine triphosphate synthetase) (CTP synthetase) (CTPS) (UTP--ammonia ligase)	'de novo' CTP biosynthetic process [GO:0044210]; glutamine metabolic process [GO:0006541]		ATP binding [GO:0005524]; CTP synthase activity [GO:0003883]; metal ion binding [GO:0046872]	PATHWAY: Pyrimidine metabolism; CTP biosynthesis via de novo pathway; CTP from UDP: step 2/2. {ECO:0000256|ARBA:ARBA00005171, ECO:0000256|HAMAP-Rule:MF_01227}.
A0A0E1EES7	sufD	Streptococcus agalactiae	Fe-S cluster assembly protein SufD (Iron-sulfur cluster assembly protein SufD)	iron-sulfur cluster assembly [GO:0016226]
A0A0E1EEV5	A0A0E1EEV5	Streptococcus agalactiae	Late competence protein ComGE (Type II secretory pathway, pseudopilin PulG)		integral component of membrane [GO:0016021]
A0A0E1EEZ8	rplO	Streptococcus agalactiae	50S ribosomal protein L15	translation [GO:0006412]	cytoplasm [GO:0005737]; large ribosomal subunit [GO:0015934]	rRNA binding [GO:0019843]; structural constituent of ribosome [GO:0003735]
A0A0E1EF48	A0A0E1EF48	Streptococcus agalactiae	Trans-acting positive regulator (Trans-acting positive regulator, Mga-superfamily domain)
A0A0E1EFB9	mfd_4	Streptococcus agalactiae	ComF operon protein A, DNA transporter ATPase (EC 3.6.4.-) (DEAD/DEAH box helicase) (DNA/RNA helicase) (Helicase)			ATP binding [GO:0005524]; helicase activity [GO:0004386]; hydrolase activity [GO:0016787]; nucleic acid binding [GO:0003676]
A0A0E1EFE1	cysS	Streptococcus agalactiae	Cysteine--tRNA ligase (EC 6.1.1.16) (Cysteinyl-tRNA synthetase) (CysRS)	cysteinyl-tRNA aminoacylation [GO:0006423]	cytoplasm [GO:0005737]	ATP binding [GO:0005524]; cysteine-tRNA ligase activity [GO:0004817]; zinc ion binding [GO:0008270]
A0A0E1EFE5	rplM	Streptococcus agalactiae	50S ribosomal protein L13	translation [GO:0006412]	cytoplasm [GO:0005737]; ribosome [GO:0005840]	structural constituent of ribosome [GO:0003735]
A0A0E1EFI7	tkt_2	Streptococcus agalactiae	Transketolase (EC 2.2.1.1)			metal ion binding [GO:0046872]; transketolase activity [GO:0004802]
A0A0E1EFI8	recX	Streptococcus agalactiae	Regulatory protein RecX	regulation of DNA repair [GO:0006282]	cytoplasm [GO:0005737]
A0A0E1EFJ1	kfoC	Streptococcus agalactiae	Alpha-L-Rha alpha-1,3-L-rhamnosyltransferase (Glycosyl transferase family 2) (Glycosyltransferase)			transferase activity [GO:0016740]
A0A0E1EFJ5	A0A0E1EFJ5	Streptococcus agalactiae	Pyridoxamine 5'-phosphate oxidase (Pyridoxamine 5'-phosphate oxidase family protein)
A0A0E1EFK7	A0A0E1EFK7	Streptococcus agalactiae	Purine nucleoside phosphorylase	nucleoside metabolic process [GO:0009116]		catalytic activity [GO:0003824]
A0A0E1EFR4	A0A0E1EFR4	Streptococcus agalactiae	AAA domain-containing protein (ATP-dependent Clp protease ATP-binding subunit) (ATP-dependent Clp protease, ATP-binding subunit ClpE)			ATP binding [GO:0005524]; ATP hydrolysis activity [GO:0016887]; peptidase activity [GO:0008233]
A0A0E1EFT5	A0A0E1EFT5	Streptococcus agalactiae	P-type Ca(2+) transporter (EC 7.2.2.10)		integral component of membrane [GO:0016021]	ATP binding [GO:0005524]; hydrolase activity [GO:0016787]; P-type calcium transporter activity [GO:0005388]
A0A0E1EFU2	dinG	Streptococcus agalactiae	3'-5' exonuclease DinG (EC 3.1.-.-)	DNA replication [GO:0006260]		3'-5' exonuclease activity [GO:0008408]; ATP binding [GO:0005524]; DNA binding [GO:0003677]; DNA-directed DNA polymerase activity [GO:0003887]; helicase activity [GO:0004386]; hydrolase activity, acting on acid anhydrides, in phosphorus-containing anhydrides [GO:0016818]
A0A0E1EFU8	adcA	Streptococcus agalactiae	Candidate zinc-binding lipoprotein ZinT (ZinT/AdcA family metal-binding protein) (Zinc ABC transporter substrate-binding protein AdcA) (Zinc ABC transporter, zinc-binding adhesion liprotein) (Zinc-binding protein AdcA)	cell adhesion [GO:0007155]; zinc ion transport [GO:0006829]		zinc ion binding [GO:0008270]
A0A0E1EG10	A0A0E1EG10	Streptococcus agalactiae	PDZ domain-containing protein (Peptidase S16)	protein catabolic process [GO:0030163]	integral component of membrane [GO:0016021]	ATP binding [GO:0005524]; ATP-dependent peptidase activity [GO:0004176]; serine-type endopeptidase activity [GO:0004252]
A0A0E1EGA4	aphA	Streptococcus agalactiae	Class B acid phosphatase (EC 3.1.3.2)		outer membrane-bounded periplasmic space [GO:0030288]	acid phosphatase activity [GO:0003993]; metal ion binding [GO:0046872]; transferase activity [GO:0016740]
A0A0E1EGC5	prtP_2	Streptococcus agalactiae	Lactocepin (Cell wall-associated serine proteinase) (EC 3.4.21.96) (Peptidase S8) (S8 family serine peptidase)		membrane [GO:0016020]	serine-type endopeptidase activity [GO:0004252]
A0A0E1EGM9	cshA_2	Streptococcus agalactiae	DEAD-box ATP-dependent RNA helicase CshA (EC 3.6.4.13)	RNA catabolic process [GO:0006401]; RNA secondary structure unwinding [GO:0010501]	cytoplasm [GO:0005737]	ATP binding [GO:0005524]; ATP-dependent activity, acting on DNA [GO:0008094]; ATP hydrolysis activity [GO:0016887]; RNA binding [GO:0003723]; RNA helicase activity [GO:0003724]
A0A0E1EGN3	A0A0E1EGN3	Streptococcus agalactiae	DNA internalization-related competence protein ComEC/Rec2 (DNA internalization-related competence protein ComECRec2)	establishment of competence for transformation [GO:0030420]	integral component of membrane [GO:0016021]; plasma membrane [GO:0005886]	metal ion binding [GO:0046872]
A0A0E1EGS0	dnaX_2	Streptococcus agalactiae	DNA polymerase III subunit gamma/tau (EC 2.7.7.7)	DNA replication [GO:0006260]	DNA polymerase III complex [GO:0009360]	ATP binding [GO:0005524]; DNA binding [GO:0003677]; DNA-directed DNA polymerase activity [GO:0003887]
A0A0E1EGT1	metK_1	Streptococcus agalactiae	S-adenosylmethionine synthase (AdoMet synthase) (EC 2.5.1.6) (MAT) (Methionine adenosyltransferase)	one-carbon metabolic process [GO:0006730]; S-adenosylmethionine biosynthetic process [GO:0006556]	cytoplasm [GO:0005737]	ATP binding [GO:0005524]; magnesium ion binding [GO:0000287]; methionine adenosyltransferase activity [GO:0004478]	PATHWAY: Amino-acid biosynthesis; S-adenosyl-L-methionine biosynthesis; S-adenosyl-L-methionine from L-methionine: step 1/1. {ECO:0000256|ARBA:ARBA00005224, ECO:0000256|HAMAP-Rule:MF_00086}.
A0A0E1EGW2	atpA	Streptococcus agalactiae	ATP synthase subunit alpha (EC 7.1.2.2) (ATP synthase F1 sector subunit alpha) (F-ATPase subunit alpha)		plasma membrane [GO:0005886]; proton-transporting ATP synthase complex, catalytic core F(1) [GO:0045261]	ATP binding [GO:0005524]; hydrolase activity [GO:0016787]; proton-transporting ATPase activity, rotational mechanism [GO:0046961]; proton-transporting ATP synthase activity, rotational mechanism [GO:0046933]
A0A0E1EH51	A0A0E1EH51	Streptococcus agalactiae	ABC transporter permease (ABC transporter permease protein) (FtsX-like permease family protein)	transmembrane transport [GO:0055085]	integral component of membrane [GO:0016021]; plasma membrane [GO:0005886]
A0A0E1EI69	A0A0E1EI69	Streptococcus agalactiae	ABC transporter (Lipid A export ATP-bindingpermease protein MsbA)		integral component of membrane [GO:0016021]	ABC-type transporter activity [GO:0140359]; ATP binding [GO:0005524]
A0A0E1EI79	gdhA	Streptococcus agalactiae	Glutamate dehydrogenase	cellular amino acid metabolic process [GO:0006520]		glutamate dehydrogenase (NAD+) activity [GO:0004352]; nucleotide binding [GO:0000166]
A0A0E1EIH3	A0A0E1EIH3	Streptococcus agalactiae	Lipopolysaccharide cholinephosphotransferase LicD1			transferase activity [GO:0016740]
A0A0E1EIH9	panE	Streptococcus agalactiae	2-dehydropantoate 2-reductase (EC 1.1.1.169) (Ketopantoate reductase)	pantothenate biosynthetic process [GO:0015940]		2-dehydropantoate 2-reductase activity [GO:0008677]	PATHWAY: Cofactor biosynthesis; (R)-pantothenate biosynthesis; (R)-pantoate from 3-methyl-2-oxobutanoate: step 2/2. {ECO:0000256|ARBA:ARBA00004994, ECO:0000256|RuleBase:RU362068}.
A0A0E1EIM3	rnr	Streptococcus agalactiae	Ribonuclease R (RNase R) (EC 3.1.13.1)		cytoplasm [GO:0005737]	exoribonuclease II activity [GO:0008859]; RNA binding [GO:0003723]
A0A0E1EIQ2	rl1	Streptococcus agalactiae	50S ribosomal protein L1	regulation of translation [GO:0006417]; translation [GO:0006412]	large ribosomal subunit [GO:0015934]	rRNA binding [GO:0019843]; structural constituent of ribosome [GO:0003735]; tRNA binding [GO:0000049]
A0A0E1EJ10	ykoC_1	Streptococcus agalactiae	Cobalt ABC transporter permease (Energy-coupling factor transporter transmembrane protein EcfT) (Transmembrane component MtsC of energizing module of methionine-regulated ECF transporter)		integral component of membrane [GO:0016021]
A0A0E1EJ25	ppdK	Streptococcus agalactiae	Pyruvate, phosphate dikinase (EC 2.7.9.1)	pyruvate metabolic process [GO:0006090]		ATP binding [GO:0005524]; kinase activity [GO:0016301]; metal ion binding [GO:0046872]; pyruvate, phosphate dikinase activity [GO:0050242]
A0A0E1EJ39	gatA	Streptococcus agalactiae	Glutamyl-tRNA(Gln) amidotransferase subunit A (Glu-ADT subunit A) (EC 6.3.5.7)	translation [GO:0006412]	cytoplasm [GO:0005737]; glutamyl-tRNA(Gln) amidotransferase complex [GO:0030956]; intracellular membrane-bounded organelle [GO:0043231]	ATP binding [GO:0005524]; glutaminyl-tRNA synthase (glutamine-hydrolyzing) activity [GO:0050567]; transferase activity [GO:0016740]
A0A0E1EJ42	paaH	Streptococcus agalactiae	3-hydroxybutyryl-CoA dehydrogenase (EC 1.1.1.157)	fatty acid metabolic process [GO:0006631]		3-hydroxybutyryl-CoA dehydrogenase activity [GO:0008691]; NAD+ binding [GO:0070403]
A0A0E1EJ77	pepX	Streptococcus agalactiae	Xaa-Pro dipeptidyl-peptidase (EC 3.4.14.11) (X-Pro dipeptidyl-peptidase) (X-prolyl-dipeptidyl aminopeptidase) (X-PDAP)		cytoplasm [GO:0005737]	aminopeptidase activity [GO:0004177]; dipeptidyl-peptidase activity [GO:0008239]; serine-type peptidase activity [GO:0008236]
A0A0E1EJ96	purH	Streptococcus agalactiae	Bifunctional purine biosynthesis protein PurH [Includes: Phosphoribosylaminoimidazolecarboxamide formyltransferase (EC 2.1.2.3) (AICAR transformylase); IMP cyclohydrolase (EC 3.5.4.10) (ATIC) (IMP synthase) (Inosinicase)]	'de novo' IMP biosynthetic process [GO:0006189]		IMP cyclohydrolase activity [GO:0003937]; phosphoribosylaminoimidazolecarboxamide formyltransferase activity [GO:0004643]	PATHWAY: Purine metabolism; IMP biosynthesis via de novo pathway; 5-formamido-1-(5-phospho-D-ribosyl)imidazole-4-carboxamide from 5-amino-1-(5-phospho-D-ribosyl)imidazole-4-carboxamide (10-formyl THF route): step 1/1. {ECO:0000256|ARBA:ARBA00004954, ECO:0000256|HAMAP-Rule:MF_00139}.; PATHWAY: Purine metabolism; IMP biosynthesis via de novo pathway; IMP from 5-formamido-1-(5-phospho-D-ribosyl)imid…
A0A0E1EJB7	pgk	Streptococcus agalactiae	Phosphoglycerate kinase (EC 2.7.2.3)	glycolytic process [GO:0006096]	cytoplasm [GO:0005737]	ATP binding [GO:0005524]; phosphoglycerate kinase activity [GO:0004618]	PATHWAY: Carbohydrate degradation; glycolysis; pyruvate from D-glyceraldehyde 3-phosphate: step 2/5. {ECO:0000256|HAMAP-Rule:MF_00145, ECO:0000256|RuleBase:RU000695}.
A0A0E1EJD7	fusA	Streptococcus agalactiae	Elongation factor G (EF-G)		cytoplasm [GO:0005737]	GTPase activity [GO:0003924]; GTP binding [GO:0005525]; translation elongation factor activity [GO:0003746]
A0A0E1EJH5	rpsB	Streptococcus agalactiae	30S ribosomal protein S2	translation [GO:0006412]	small ribosomal subunit [GO:0015935]	structural constituent of ribosome [GO:0003735]
A0A0E1EJI7	A0A0E1EJI7	Streptococcus agalactiae	Asp23/Gls24 family envelope stress response protein (FIG001802: Putative alkaline-shock protein)
A0A0E1EJJ3	yecS_3	Streptococcus agalactiae	ABC transporter permease subunit (Amino acid ABC transporter, glutamine-binding protein/permease protein) (Glutamine ABC transporter substrate-binding protein)	amino acid transport [GO:0006865]	ATP-binding cassette (ABC) transporter complex [GO:0043190]	transmembrane transporter activity [GO:0022857]
A0A0E1EJJ8	A0A0E1EJJ8	Streptococcus agalactiae	N-acetylmuramoyl-L-alanine amidase (Peptidoglycan hydrolase, Autolysin2) (EC 3.5.1.28)		extracellular region [GO:0005576]; integral component of membrane [GO:0016021]	amidase activity [GO:0004040]; N-acetylmuramoyl-L-alanine amidase activity [GO:0008745]
A0A0E1EJK9	gsiA_5	Streptococcus agalactiae	ABC transporter ATP-binding protein (ATP-binding cassette domain-containing protein) (Oligopeptide transport ATP-binding protein OppD) (Oligopeptide transport ATP-binding protein OppD (TC 3.A.1.5.1)) (EC 3.6.3.-) (Peptide ABC transporter ATP-binding protein)	peptide transport [GO:0015833]		ATP binding [GO:0005524]; hydrolase activity [GO:0016787]
A0A0E1EJQ8	ulaE	Streptococcus agalactiae	L-ribulose-5-phosphate 3-epimerase (L-ribulose-5-phosphate 3-epimerase UlaE) (L-xylulose 5-phosphate 3-epimerase) (EC 5.1.3.22) (Xylulose 5-phosphate 3-epimerase)	carbohydrate metabolic process [GO:0005975]; DNA repair [GO:0006281]		DNA binding [GO:0003677]; intramolecular oxidoreductase activity, interconverting aldoses and ketoses [GO:0016861]; L-ribulose-5-phosphate 3-epimerase activity [GO:0034015]; lyase activity [GO:0016829]; zinc ion binding [GO:0008270]
A0A0E1EJU1	polC	Streptococcus agalactiae	DNA polymerase III PolC-type (PolIII) (EC 2.7.7.7)	DNA-dependent DNA replication [GO:0006261]	cytoplasm [GO:0005737]	3'-5' exonuclease activity [GO:0008408]; DNA binding [GO:0003677]; DNA-directed DNA polymerase activity [GO:0003887]
A0A0E1EJW7	lacR_1	Streptococcus agalactiae	DeoR family transcriptional regulator (DeoR/GlpR transcriptional regulator) (Lactose phosphotransferase system repressor)			DNA binding [GO:0003677]; DNA-binding transcription factor activity [GO:0003700]; transferase activity [GO:0016740]
A0A0E1EK05	A0A0E1EK05	Streptococcus agalactiae	Pseudouridine synthase (EC 5.4.99.-)	ncRNA processing [GO:0034470]; pseudouridine synthesis [GO:0001522]		catalytic activity, acting on RNA [GO:0140098]; pseudouridine synthase activity [GO:0009982]; RNA binding [GO:0003723]
A0A0E1EK10	cinA	Streptococcus agalactiae	Putative competence-damage inducible protein
A0A0E1EK31	argS	Streptococcus agalactiae	Arginine--tRNA ligase (EC 6.1.1.19) (Arginyl-tRNA synthetase) (ArgRS)	arginyl-tRNA aminoacylation [GO:0006420]	cytoplasm [GO:0005737]	arginine-tRNA ligase activity [GO:0004814]; ATP binding [GO:0005524]
A0A0E1EK32	mfd	Streptococcus agalactiae	Transcription-repair-coupling factor (TRCF) (EC 3.6.4.-)	regulation of transcription, DNA-templated [GO:0006355]; transcription-coupled nucleotide-excision repair, DNA damage recognition [GO:0000716]	cytoplasm [GO:0005737]	ATP binding [GO:0005524]; damaged DNA binding [GO:0003684]; helicase activity [GO:0004386]; hydrolase activity [GO:0016787]
A0A0E1EK48	yccU	Streptococcus agalactiae	CoA-binding protein (Succinyl-CoA synthetase, alpha subunit-related enzymes)
A0A0E1EK70	A0A0E1EK70	Streptococcus agalactiae	Histidine kinase (EC 2.7.13.3)		integral component of membrane [GO:0016021]	phosphorelay sensor kinase activity [GO:0000155]
A0A0E1EKA1	A0A0E1EKA1	Streptococcus agalactiae	Magnesium transporter CorA (Magnesium transporter CorA family protein)		integral component of membrane [GO:0016021]	metal ion transmembrane transporter activity [GO:0046873]
A0A0E1EKC6	arcA	Streptococcus agalactiae	Arginine deiminase (ADI) (EC 3.5.3.6) (Arginine dihydrolase) (AD)	arginine catabolic process to ornithine [GO:0019547]	cytoplasm [GO:0005737]	arginine deiminase activity [GO:0016990]	PATHWAY: Amino-acid degradation; L-arginine degradation via ADI pathway; carbamoyl phosphate from L-arginine: step 1/2. {ECO:0000256|ARBA:ARBA00005213, ECO:0000256|HAMAP-Rule:MF_00242}.
A0A0E1EKD6	gltX	Streptococcus agalactiae	Glutamate--tRNA ligase (EC 6.1.1.17) (Glutamyl-tRNA synthetase) (GluRS)	glutamyl-tRNA aminoacylation [GO:0006424]	cytoplasm [GO:0005737]	ATP binding [GO:0005524]; glutamate-tRNA ligase activity [GO:0004818]; tRNA binding [GO:0000049]; zinc ion binding [GO:0008270]
A0A0E1EKF4	A0A0E1EKF4	Streptococcus agalactiae	DUF4298 domain-containing protein
A0A0E1EKG2	wecA	Streptococcus agalactiae	Glycosyl transferase, group 4 family protein (Undecaprenyl-phosphate N-acetylglucosaminyl 1-phosphate transferase) (EC 2.7.8.33) (Undecaprenyl-phosphate alpha-N-acetylglucosaminyl 1-phosphate transferase) (Undecaprenyl/decaprenyl-phosphate alpha-N-acetylglucosaminyl 1-phosphate transferase)	cell wall organization [GO:0071555]	integral component of membrane [GO:0016021]	phospho-N-acetylmuramoyl-pentapeptide-transferase activity [GO:0008963]; UDP-N-acetylglucosamine-undecaprenyl-phosphate N-acetylglucosaminephosphotransferase activity [GO:0036380]
A0A0E1EKI6	rpoB	Streptococcus agalactiae	DNA-directed RNA polymerase subunit beta (RNAP subunit beta) (EC 2.7.7.6) (RNA polymerase subunit beta) (Transcriptase subunit beta)	transcription, DNA-templated [GO:0006351]		DNA binding [GO:0003677]; DNA-directed 5'-3' RNA polymerase activity [GO:0003899]; ribonucleoside binding [GO:0032549]
A0A0E1EKN6	rlmB	Streptococcus agalactiae	23S rRNA (Guanosine(2251)-2'-O)-methyltransferase RlmB (Putative TrmH family tRNArRNA methyltransferase YacO)	RNA processing [GO:0006396]	cytoplasm [GO:0005737]	RNA binding [GO:0003723]; RNA methyltransferase activity [GO:0008173]
A0A0E1EL01	A0A0E1EL01	Streptococcus agalactiae	Peptidase M13			metalloendopeptidase activity [GO:0004222]
A0A0E1EL02	raiA	Streptococcus agalactiae	Ribosome hibernation promoting factor (HPF)	primary metabolic process [GO:0044238]; regulation of translation [GO:0006417]	cytoplasm [GO:0005737]
A0A0E1EL34	peb1A	Streptococcus agalactiae	Glutamine ABC transporter substrate-binding protein (Major cell-binding factor) (Transporter substrate-binding domain-containing protein)
A0A0E1EL55	ribBA	Streptococcus agalactiae	Riboflavin biosynthesis protein RibBA [Includes: 3,4-dihydroxy-2-butanone 4-phosphate synthase (DHBP synthase) (EC 4.1.99.12); GTP cyclohydrolase-2 (EC 3.5.4.25) (GTP cyclohydrolase II)]	riboflavin biosynthetic process [GO:0009231]		3,4-dihydroxy-2-butanone-4-phosphate synthase activity [GO:0008686]; GTP binding [GO:0005525]; GTP cyclohydrolase II activity [GO:0003935]; magnesium ion binding [GO:0000287]; manganese ion binding [GO:0030145]; zinc ion binding [GO:0008270]	PATHWAY: Cofactor biosynthesis; riboflavin biosynthesis; 2-hydroxy-3-oxobutyl phosphate from D-ribulose 5-phosphate: step 1/1. {ECO:0000256|ARBA:ARBA00004904, ECO:0000256|HAMAP-Rule:MF_01283}.; PATHWAY: Cofactor biosynthesis; riboflavin biosynthesis; 5-amino-6-(D-ribitylamino)uracil from GTP: step 1/4. {ECO:0000256|ARBA:ARBA00004853, ECO:0000256|HAMAP-Rule:MF_01283}.
A0A0E1EL62	pepF1_2	Streptococcus agalactiae	Oligoendopeptidase F (EC 3.4.24.-)			metal ion binding [GO:0046872]; metalloendopeptidase activity [GO:0004222]
A0A0E1ELA4	alaS	Streptococcus agalactiae	Alanine--tRNA ligase (EC 6.1.1.7) (Alanyl-tRNA synthetase) (AlaRS)	alanyl-tRNA aminoacylation [GO:0006419]	cytoplasm [GO:0005737]	alanine-tRNA ligase activity [GO:0004813]; ATP binding [GO:0005524]; tRNA binding [GO:0000049]; zinc ion binding [GO:0008270]
A0A0E1ELE0	A0A0E1ELE0	Streptococcus agalactiae	UDP-N-acetylmuramoylpentapeptide-lysine N(6)-alanyltransferase (UDP-N-acetylmuramoylpentapeptide-lysine N(6)-alanyltransferase, putative)	cell wall macromolecule biosynthetic process [GO:0044038]		aminoacyltransferase activity [GO:0016755]
A0A0E1ELE4	A0A0E1ELE4	Streptococcus agalactiae	Phosphoesterase (Putative phosphoesterase)			hydrolase activity [GO:0016787]
A0A0E1ELN2	gyrB	Streptococcus agalactiae	DNA gyrase subunit B (EC 5.6.2.2)	DNA-dependent DNA replication [GO:0006261]; DNA topological change [GO:0006265]	chromosome [GO:0005694]; cytoplasm [GO:0005737]	ATP binding [GO:0005524]; DNA binding [GO:0003677]; DNA topoisomerase type II (double strand cut, ATP-hydrolyzing) activity [GO:0003918]; metal ion binding [GO:0046872]
A0A0E1ELW0	srtC.3	Streptococcus agalactiae	Class C sortase (Sortase) (Sortase A, LPXTG specific)		integral component of membrane [GO:0016021]	hydrolase activity [GO:0016787]
A0A0E1EMB5	rfbA	Streptococcus agalactiae	Glucose-1-phosphate thymidylyltransferase (EC 2.7.7.24)	extracellular polysaccharide biosynthetic process [GO:0045226]		glucose-1-phosphate thymidylyltransferase activity [GO:0008879]; metal ion binding [GO:0046872]
A0A0E1EMX3	A0A0E1EMX3	Streptococcus agalactiae	Uncharacterized protein		integral component of membrane [GO:0016021]
A0A0E1ENM4	gatB	Streptococcus agalactiae	Aspartyl/glutamyl-tRNA(Asn/Gln) amidotransferase subunit B (Asp/Glu-ADT subunit B) (EC 6.3.5.-)	translation [GO:0006412]	cytoplasm [GO:0005737]; intracellular membrane-bounded organelle [GO:0043231]	asparaginyl-tRNA synthase (glutamine-hydrolyzing) activity [GO:0050566]; ATP binding [GO:0005524]; glutaminyl-tRNA synthase (glutamine-hydrolyzing) activity [GO:0050567]; transferase activity [GO:0016740]
A0A0E1ENP4	secA_1	Streptococcus agalactiae	Protein translocase subunit SecA (EC 7.4.2.8)	intracellular protein transmembrane transport [GO:0065002]; protein import [GO:0017038]; protein targeting [GO:0006605]	cytoplasm [GO:0005737]; plasma membrane [GO:0005886]	ATP binding [GO:0005524]; helicase activity [GO:0004386]; metal ion binding [GO:0046872]
A0A0E1ENR0	ssb	Streptococcus agalactiae	Single-stranded DNA-binding protein (SSB)	DNA recombination [GO:0006310]; DNA repair [GO:0006281]; DNA replication [GO:0006260]		single-stranded DNA binding [GO:0003697]
A0A0E1ENT1	A0A0E1ENT1	Streptococcus agalactiae	Universal stress protein		cytoplasm [GO:0005737]
A0A0E1ENU2	yhcR	Streptococcus agalactiae	5'-nucleotidase (EC 3.1.3.5) (EC 3.1.31.-) (Bifunctional metallophosphatase/5'-nucleotidase)	nucleotide catabolic process [GO:0009166]	integral component of membrane [GO:0016021]	5'-nucleotidase activity [GO:0008253]; nucleotide binding [GO:0000166]
A0A0E1ENW4	A0A0E1ENW4	Streptococcus agalactiae	NAD(FAD)-utilizing dehydrogenases (NAD(P)/FAD-dependent oxidoreductase)
A0A0E1ENX4	carA-2	Streptococcus agalactiae	Carbamoyl-phosphate synthase small chain (EC 6.3.5.5) (Carbamoyl-phosphate synthetase glutamine chain)	'de novo' pyrimidine nucleobase biosynthetic process [GO:0006207]; 'de novo' UMP biosynthetic process [GO:0044205]; arginine biosynthetic process [GO:0006526]; glutamine metabolic process [GO:0006541]		ATP binding [GO:0005524]; carbamoyl-phosphate synthase (glutamine-hydrolyzing) activity [GO:0004088]	PATHWAY: Amino-acid biosynthesis; L-arginine biosynthesis; carbamoyl phosphate from bicarbonate: step 1/1. {ECO:0000256|HAMAP-Rule:MF_01209}.; PATHWAY: Pyrimidine metabolism; UMP biosynthesis via de novo pathway; (S)-dihydroorotate from bicarbonate: step 1/3. {ECO:0000256|HAMAP-Rule:MF_01209}.
A0A0E1EP37	A0A0E1EP37	Streptococcus agalactiae	Surface protein		integral component of membrane [GO:0016021]
A0A0E1EP53	maeE	Streptococcus agalactiae	Malate dehydrogenase (Malate oxidoreductase) (NAD-dependent malic enzyme) (NADP-dependent malic enzyme)			malate dehydrogenase (decarboxylating) (NAD+) activity [GO:0004471]; metal ion binding [GO:0046872]; NAD binding [GO:0051287]
A0A0E1EP75	glnP	Streptococcus agalactiae	Amino acid ABC transporter permease (Glutamine ABC transporter, glutamine-binding protein/permease protein) (Glutamine transport system permease protein glnP)	nitrogen compound transport [GO:0071705]	ATP-binding cassette (ABC) transporter complex [GO:0043190]	ligand-gated ion channel activity [GO:0015276]
A0A0E1EP88	mutM	Streptococcus agalactiae	Formamidopyrimidine-DNA glycosylase (Fapy-DNA glycosylase) (EC 3.2.2.23) (DNA-(apurinic or apyrimidinic site) lyase MutM) (AP lyase MutM) (EC 4.2.99.18)	base-excision repair [GO:0006284]		class I DNA-(apurinic or apyrimidinic site) endonuclease activity [GO:0140078]; damaged DNA binding [GO:0003684]; oxidized purine nucleobase lesion DNA N-glycosylase activity [GO:0008534]; zinc ion binding [GO:0008270]
A0A0E1EPA6	gsiA_3	Streptococcus agalactiae	ABC transporter ATP-binding protein (Oligopeptide transport ATP-binding protein OppD (TC 3.A.1.5.1)) (EC 3.6.3.-) (Peptide ABC transporter ATP-binding protein)			ATP binding [GO:0005524]; hydrolase activity [GO:0016787]; transmembrane transporter activity [GO:0022857]
A0A0E1EPB0	rplK	Streptococcus agalactiae	50S ribosomal protein L11	translation [GO:0006412]	ribosome [GO:0005840]	large ribosomal subunit rRNA binding [GO:0070180]; structural constituent of ribosome [GO:0003735]
A0A0E1EPD9	A0A0E1EPD9	Streptococcus agalactiae	Chromosome segregation helicase (Recombinase RarA)	DNA replication [GO:0006260]		ATP binding [GO:0005524]; ATP hydrolysis activity [GO:0016887]; DNA binding [GO:0003677]; helicase activity [GO:0004386]
A0A0E1EPU5	pflB	Streptococcus agalactiae	Formate acetyltransferase (EC 2.3.1.54) (Pyruvate formate-lyase)	glucose metabolic process [GO:0006006]	cytoplasm [GO:0005737]	formate C-acetyltransferase activity [GO:0008861]; lyase activity [GO:0016829]	PATHWAY: Fermentation; pyruvate fermentation; formate from pyruvate: step 1/1. {ECO:0000256|ARBA:ARBA00004809, ECO:0000256|RuleBase:RU368075}.
A0A0E1EPY3	arcC-2	Streptococcus agalactiae	Carbamate kinase	arginine metabolic process [GO:0006525]; carbamoyl phosphate catabolic process [GO:0035975]		carbamate kinase activity [GO:0008804]	PATHWAY: Metabolic intermediate metabolism; carbamoyl phosphate degradation; CO(2) and NH(3) from carbamoyl phosphate: step 1/1. {ECO:0000256|ARBA:ARBA00005118}.
A0A0E1EQ44	purA	Streptococcus agalactiae	Adenylosuccinate synthetase (AMPSase) (AdSS) (EC 6.3.4.4) (IMP--aspartate ligase)	'de novo' AMP biosynthetic process [GO:0044208]	cytoplasm [GO:0005737]	adenylosuccinate synthase activity [GO:0004019]; GTP binding [GO:0005525]; magnesium ion binding [GO:0000287]	PATHWAY: Purine metabolism; AMP biosynthesis via de novo pathway; AMP from IMP: step 1/2. {ECO:0000256|HAMAP-Rule:MF_00011, ECO:0000256|RuleBase:RU000520}.
A0A0E1EQ54	A0A0E1EQ54	Streptococcus agalactiae	ATP-dependent Clp protease ATP-binding subunit ClpA (Chaperone protein ClpB)			ATP binding [GO:0005524]; ATP hydrolysis activity [GO:0016887]; peptidase activity [GO:0008233]
A0A0G2YYZ7	gltX	Streptococcus agalactiae	Glutamate--tRNA ligase (EC 6.1.1.17) (Glutamyl-tRNA synthetase) (GluRS)	glutamyl-tRNA aminoacylation [GO:0006424]	cytoplasm [GO:0005737]	ATP binding [GO:0005524]; glutamate-tRNA ligase activity [GO:0004818]; tRNA binding [GO:0000049]; zinc ion binding [GO:0008270]
A0A0G2YZ14	rpmB	Streptococcus agalactiae	50S ribosomal protein L28	translation [GO:0006412]	cytoplasm [GO:0005737]; ribosome [GO:0005840]	structural constituent of ribosome [GO:0003735]
A0A0G2YZ49	rpoC	Streptococcus agalactiae	DNA-directed RNA polymerase subunit beta' (RNAP subunit beta') (EC 2.7.7.6) (RNA polymerase subunit beta') (Transcriptase subunit beta')	transcription, DNA-templated [GO:0006351]		DNA binding [GO:0003677]; DNA-directed 5'-3' RNA polymerase activity [GO:0003899]; magnesium ion binding [GO:0000287]; zinc ion binding [GO:0008270]
A0A0G2YZ76	rplM	Streptococcus agalactiae	50S ribosomal protein L13	translation [GO:0006412]	cytoplasm [GO:0005737]; ribosome [GO:0005840]	structural constituent of ribosome [GO:0003735]
A0A0G2YZ90	A0A0G2YZ90	Streptococcus agalactiae	Integrase	DNA integration [GO:0015074]; DNA recombination [GO:0006310]		DNA binding [GO:0003677]
A0A0G2YZ95	A0A0G2YZ95	Streptococcus agalactiae	Uncharacterized protein		integral component of membrane [GO:0016021]
A0A0G2YZS5	A0A0G2YZS5	Streptococcus agalactiae	Glycosyl transferase, group 2 family protein			transferase activity [GO:0016740]
A0A0G2YZU3	A0A0G2YZU3	Streptococcus agalactiae	Uridine phosphorylase	nucleoside metabolic process [GO:0009116]		catalytic activity [GO:0003824]
A0A0G2Z061	rpmE	Streptococcus agalactiae	50S ribosomal protein L31 type B	translation [GO:0006412]	ribosome [GO:0005840]	structural constituent of ribosome [GO:0003735]
A0A0G2Z0G6	A0A0G2Z0G6	Streptococcus agalactiae	Uncharacterized protein
A0A0G2Z0S1	ribA	Streptococcus agalactiae	Riboflavin biosynthesis protein RibBA [Includes: 3,4-dihydroxy-2-butanone 4-phosphate synthase (DHBP synthase) (EC 4.1.99.12); GTP cyclohydrolase-2 (EC 3.5.4.25) (GTP cyclohydrolase II)]	riboflavin biosynthetic process [GO:0009231]		3,4-dihydroxy-2-butanone-4-phosphate synthase activity [GO:0008686]; GTP binding [GO:0005525]; GTP cyclohydrolase II activity [GO:0003935]; magnesium ion binding [GO:0000287]; manganese ion binding [GO:0030145]; zinc ion binding [GO:0008270]	PATHWAY: Cofactor biosynthesis; riboflavin biosynthesis; 2-hydroxy-3-oxobutyl phosphate from D-ribulose 5-phosphate: step 1/1. {ECO:0000256|ARBA:ARBA00004904, ECO:0000256|HAMAP-Rule:MF_01283}.; PATHWAY: Cofactor biosynthesis; riboflavin biosynthesis; 5-amino-6-(D-ribitylamino)uracil from GTP: step 1/4. {ECO:0000256|ARBA:ARBA00004853, ECO:0000256|HAMAP-Rule:MF_01283}.
A0A0G2Z142	A0A0G2Z142	Streptococcus agalactiae	Internalin, putative
A0A0G2Z148	A0A0G2Z148	Streptococcus agalactiae	Acetoin dehydrogenase E1 component alpha-subunit			oxidoreductase activity, acting on the aldehyde or oxo group of donors, disulfide as acceptor [GO:0016624]
A0A0G2Z1J2	A0A0G2Z1J2	Streptococcus agalactiae	Putative secretion accessory protein EsaAYueB		integral component of membrane [GO:0016021]; plasma membrane [GO:0005886]
A0A0G2Z1X8	A0A0G2Z1X8	Streptococcus agalactiae	Voltage-gated chloride channel family protein	chloride transport [GO:0006821]	integral component of membrane [GO:0016021]	voltage-gated chloride channel activity [GO:0005247]
A0A0G2Z2A2	dltR	Streptococcus agalactiae	Regulation of D-alanyl-lipoteichoic acid biosynthesis, DltR	phosphorelay signal transduction system [GO:0000160]; regulation of transcription, DNA-templated [GO:0006355]		DNA binding [GO:0003677]
A0A0G2Z2G5	A0A0G2Z2G5	Streptococcus agalactiae	Maltosemaltodextrin ABC transporter, substrate binding periplasmic protein MalE
A0A0G2Z2L2	coaE	Streptococcus agalactiae	Dephospho-CoA kinase (EC 2.7.1.24) (Dephosphocoenzyme A kinase)	coenzyme A biosynthetic process [GO:0015937]	cytoplasm [GO:0005737]	ATP binding [GO:0005524]; dephospho-CoA kinase activity [GO:0004140]	PATHWAY: Cofactor biosynthesis; coenzyme A biosynthesis; CoA from (R)-pantothenate: step 5/5. {ECO:0000256|HAMAP-Rule:MF_00376}.
A0A0G2Z353	secA	Streptococcus agalactiae	Protein translocase subunit SecA (EC 7.4.2.8)	intracellular protein transmembrane transport [GO:0065002]; protein import [GO:0017038]; protein targeting [GO:0006605]	cytoplasm [GO:0005737]; plasma membrane [GO:0005886]	ATP binding [GO:0005524]; metal ion binding [GO:0046872]
A0A0G2Z355	A0A0G2Z355	Streptococcus agalactiae	Replication initiation and membrane attachment protein
A0A0G2Z365	A0A0G2Z365	Streptococcus agalactiae	Transmembrane component MtsC of energizing module of methionine-regulated ECF transporter		integral component of membrane [GO:0016021]
A0A0G2Z3U2	A0A0G2Z3U2	Streptococcus agalactiae	Histidine kinase (EC 2.7.13.3)		integral component of membrane [GO:0016021]; plasma membrane [GO:0005886]	phosphorelay sensor kinase activity [GO:0000155]
A0A0G2Z3Z5	A0A0G2Z3Z5	Streptococcus agalactiae	Chromosome assembly-related protein
A0A0G2Z400	bibA	Streptococcus agalactiae	Putative peptidoglycan linked protein (LPXTG motif)		extracellular region [GO:0005576]; integral component of membrane [GO:0016021]
A0A0G2Z4D9	guaB	Streptococcus agalactiae	Inosine-5'-monophosphate dehydrogenase (IMP dehydrogenase) (IMPD) (IMPDH) (EC 1.1.1.205)	GMP biosynthetic process [GO:0006177]		IMP dehydrogenase activity [GO:0003938]; metal ion binding [GO:0046872]; nucleotide binding [GO:0000166]	PATHWAY: Purine metabolism; XMP biosynthesis via de novo pathway; XMP from IMP: step 1/1. {ECO:0000256|HAMAP-Rule:MF_01964, ECO:0000256|RuleBase:RU003928}.
A0A0G2Z4U4	A0A0G2Z4U4	Streptococcus agalactiae	Neutral endopeptidase, putative			metalloendopeptidase activity [GO:0004222]
A0A0G2Z547	glyQ	Streptococcus agalactiae	Glycine--tRNA ligase alpha subunit (EC 6.1.1.14) (Glycyl-tRNA synthetase alpha subunit) (GlyRS)	glycyl-tRNA aminoacylation [GO:0006426]	cytoplasm [GO:0005737]	ATP binding [GO:0005524]; glycine-tRNA ligase activity [GO:0004820]
A0A0G2Z5Q9	rnhB	Streptococcus agalactiae	Ribonuclease HII (RNase HII) (EC 3.1.26.4)	RNA catabolic process [GO:0006401]	cytoplasm [GO:0005737]	manganese ion binding [GO:0030145]; RNA binding [GO:0003723]; RNA-DNA hybrid ribonuclease activity [GO:0004523]
A0A0G2Z5V5	A0A0G2Z5V5	Streptococcus agalactiae	FtsKSpoIIIE family protein, putative secretion system component EssCYukA		integral component of membrane [GO:0016021]	ATP binding [GO:0005524]; DNA binding [GO:0003677]
A0A0G2Z5Z9	A0A0G2Z5Z9	Streptococcus agalactiae	Membrane protein, putative		integral component of membrane [GO:0016021]
A0A0G2Z620	potD	Streptococcus agalactiae	Spermidineputrescine-binding periplasmic protein	polyamine transport [GO:0015846]	integral component of membrane [GO:0016021]; periplasmic space [GO:0042597]	polyamine binding [GO:0019808]
A0A0G2Z678	ap1-1	Streptococcus agalactiae	Cell wall surface anchor family protein, FPXTG motif		integral component of membrane [GO:0016021]
A0A0G2Z6A1	A0A0G2Z6A1	Streptococcus agalactiae	Lactocepin (Cell wall-associated serine proteinase)		membrane [GO:0016020]	serine-type endopeptidase activity [GO:0004252]
A0A0G2Z6G9	rplL	Streptococcus agalactiae	50S ribosomal protein L7/L12	translation [GO:0006412]	ribosome [GO:0005840]	structural constituent of ribosome [GO:0003735]
A0A0G2Z6T9	rpoD	Streptococcus agalactiae	RNA polymerase sigma factor SigA	DNA-templated transcription, initiation [GO:0006352]	cytoplasm [GO:0005737]	DNA binding [GO:0003677]; sigma factor activity [GO:0016987]
A0A0G2Z6Y9	A0A0G2Z6Y9	Streptococcus agalactiae	Hypersensitive-induced response protein 3 (Putative stomatinprohibitin-family membrane protease subunit YbbK)			peptidase activity [GO:0008233]
A0A0G2Z725	A0A0G2Z725	Streptococcus agalactiae	ABC transporter permease protein	transmembrane transport [GO:0055085]	integral component of membrane [GO:0016021]; plasma membrane [GO:0005886]
A0A0G2Z7A9	A0A0G2Z7A9	Streptococcus agalactiae	Uncharacterized protein
A0A0G2Z7H1	A0A0G2Z7H1	Streptococcus agalactiae	Putative 3-hydroxybutyryl-CoA dehydrogenase	fatty acid metabolic process [GO:0006631]		NAD+ binding [GO:0070403]; oxidoreductase activity, acting on the CH-OH group of donors, NAD or NADP as acceptor [GO:0016616]
A0A0G2Z7K2	A0A0G2Z7K2	Streptococcus agalactiae	Succinyl-CoA synthetase, alpha subunit-related enzymes
A0A0G2Z896	rpsU	Streptococcus agalactiae	30S ribosomal protein S21	translation [GO:0006412]	ribosome [GO:0005840]	structural constituent of ribosome [GO:0003735]
A0A0G2Z8D3	leuS	Streptococcus agalactiae	Leucine--tRNA ligase (EC 6.1.1.4) (Leucyl-tRNA synthetase) (LeuRS)	leucyl-tRNA aminoacylation [GO:0006429]	cytoplasm [GO:0005737]	aminoacyl-tRNA editing activity [GO:0002161]; ATP binding [GO:0005524]; leucine-tRNA ligase activity [GO:0004823]
A0A0G2Z8F3	A0A0G2Z8F3	Streptococcus agalactiae	Class B acid phosphatase (EC 3.1.3.2)		outer membrane-bounded periplasmic space [GO:0030288]	acid phosphatase activity [GO:0003993]; metal ion binding [GO:0046872]
A0A0G2Z8F9	era	Streptococcus agalactiae	GTPase Era	ribosomal small subunit biogenesis [GO:0042274]	cytoplasm [GO:0005737]; plasma membrane [GO:0005886]	GTPase activity [GO:0003924]; GTP binding [GO:0005525]; small ribosomal subunit rRNA binding [GO:0070181]
A0A0G2Z8P0	tuf	Streptococcus agalactiae	Elongation factor Tu (EF-Tu)		cytoplasm [GO:0005737]	GTPase activity [GO:0003924]; GTP binding [GO:0005525]; translation elongation factor activity [GO:0003746]
A0A0G2Z8V1	nrdF-2	Streptococcus agalactiae	Ribonucleoside-diphosphate reductase subunit beta (EC 1.17.4.1)	deoxyribonucleotide biosynthetic process [GO:0009263]; DNA replication [GO:0006260]	ribonucleoside-diphosphate reductase complex [GO:0005971]	metal ion binding [GO:0046872]; ribonucleoside-diphosphate reductase activity, thioredoxin disulfide as acceptor [GO:0004748]	PATHWAY: Genetic information processing; DNA replication. {ECO:0000256|ARBA:ARBA00005160, ECO:0000256|PIRNR:PIRNR000355}.
A0A0G2Z905	A0A0G2Z905	Streptococcus agalactiae	Uncharacterized protein		integral component of membrane [GO:0016021]
A0A0G2Z924	pflD-2	Streptococcus agalactiae	Formate acetyltransferase (EC 2.3.1.54) (Pyruvate formate-lyase)	glucose metabolic process [GO:0006006]	cytoplasm [GO:0005737]	formate C-acetyltransferase activity [GO:0008861]	PATHWAY: Fermentation; pyruvate fermentation; formate from pyruvate: step 1/1. {ECO:0000256|ARBA:ARBA00004809, ECO:0000256|RuleBase:RU368075}.
A0A0G2Z9R2	metE	Streptococcus agalactiae	5-methyltetrahydropteroyltriglutamate--homocysteine methyltransferase (EC 2.1.1.14) (Cobalamin-independent methionine synthase) (Methionine synthase, vitamin-B12 independent isozyme)	methionine biosynthetic process [GO:0009086]; methylation [GO:0032259]		5-methyltetrahydropteroyltriglutamate-homocysteine S-methyltransferase activity [GO:0003871]; zinc ion binding [GO:0008270]	PATHWAY: Amino-acid biosynthesis; L-methionine biosynthesis via de novo pathway; L-methionine from L-homocysteine (MetE route): step 1/1. {ECO:0000256|ARBA:ARBA00004681, ECO:0000256|HAMAP-Rule:MF_00172}.
A0A0G2Z9W5	argS	Streptococcus agalactiae	Arginine--tRNA ligase (EC 6.1.1.19) (Arginyl-tRNA synthetase) (ArgRS)	arginyl-tRNA aminoacylation [GO:0006420]	cytoplasm [GO:0005737]	arginine-tRNA ligase activity [GO:0004814]; ATP binding [GO:0005524]
A0A0G2ZAR4	A0A0G2ZAR4	Streptococcus agalactiae	Oligopeptide transport ATP-binding protein			ATP binding [GO:0005524]; transmembrane transporter activity [GO:0022857]
A0A0G2ZAV1	metG	Streptococcus agalactiae	Methionine--tRNA ligase (EC 6.1.1.10) (Methionyl-tRNA synthetase) (MetRS)	methionyl-tRNA aminoacylation [GO:0006431]	cytoplasm [GO:0005737]	ATP binding [GO:0005524]; methionine-tRNA ligase activity [GO:0004825]; tRNA binding [GO:0000049]
A0A0G2ZBQ4	A0A0G2ZBQ4	Streptococcus agalactiae	Sialidase A		integral component of membrane [GO:0016021]	exo-alpha-sialidase activity [GO:0004308]
A0A0G2ZC12	A0A0G2ZC12	Streptococcus agalactiae	Pseudouridine synthase (EC 5.4.99.-)	ncRNA processing [GO:0034470]; pseudouridine synthesis [GO:0001522]		catalytic activity, acting on RNA [GO:0140098]; pseudouridine synthase activity [GO:0009982]; RNA binding [GO:0003723]
A0A0G9JD78	thrS	Streptococcus agalactiae	Threonine--tRNA ligase (EC 6.1.1.3) (Threonyl-tRNA synthetase) (ThrRS)	threonyl-tRNA aminoacylation [GO:0006435]	cytoplasm [GO:0005737]	ATP binding [GO:0005524]; metal ion binding [GO:0046872]; threonine-tRNA ligase activity [GO:0004829]; tRNA binding [GO:0000049]
A0A0H1C1F4	A0A0H1C1F4	Streptococcus agalactiae	Magnesium and cobalt transport protein CorA (Magnesium transporter CorA)		integral component of membrane [GO:0016021]	metal ion transmembrane transporter activity [GO:0046873]
A0A0H1D6M6	yefM	Streptococcus agalactiae	Antitoxin
A0A0H1D9G4	A0A0H1D9G4	Streptococcus agalactiae	Restriction endonuclease (Type III restriction-modification system DNA endonuclease)			ATP binding [GO:0005524]; DNA binding [GO:0003677]; endonuclease activity [GO:0004519]
A0A0H1D9H6	A0A0H1D9H6	Streptococcus agalactiae	DUF4811 domain-containing protein
A0A0H1EIX4	A0A0H1EIX4	Streptococcus agalactiae	PROTEASE (Peptidase U32) (U32 family peptidase)			peptidase activity [GO:0008233]
A0A0H1FFL1	polC_2	Streptococcus agalactiae	DNA polymerase III PolC-type (PolIII) (EC 2.7.7.7)	DNA-dependent DNA replication [GO:0006261]	cytoplasm [GO:0005737]	3'-5' exonuclease activity [GO:0008408]; DNA binding [GO:0003677]; DNA-directed DNA polymerase activity [GO:0003887]
A0A0H1FJB7	A0A0H1FJB7	Streptococcus agalactiae	YitT family protein		integral component of membrane [GO:0016021]; plasma membrane [GO:0005886]
A0A0H1FTW8	cysS	Streptococcus agalactiae	Cysteine--tRNA ligase (EC 6.1.1.16) (Cysteinyl-tRNA synthetase) (CysRS)	cysteinyl-tRNA aminoacylation [GO:0006423]	cytoplasm [GO:0005737]	ATP binding [GO:0005524]; cysteine-tRNA ligase activity [GO:0004817]; zinc ion binding [GO:0008270]
A0A0H1G2V2	A0A0H1G2V2	Streptococcus agalactiae	Magnesium and cobalt transport protein CorA (Magnesium transporter CorA family protein)		integral component of membrane [GO:0016021]	metal ion transmembrane transporter activity [GO:0046873]
A0A0H1GN41	eno	Streptococcus agalactiae	Enolase (EC 4.2.1.11) (2-phospho-D-glycerate hydro-lyase) (2-phosphoglycerate dehydratase)	glycolytic process [GO:0006096]	cell surface [GO:0009986]; extracellular region [GO:0005576]; phosphopyruvate hydratase complex [GO:0000015]	magnesium ion binding [GO:0000287]; phosphopyruvate hydratase activity [GO:0004634]	PATHWAY: Carbohydrate degradation; glycolysis; pyruvate from D-glyceraldehyde 3-phosphate: step 4/5. {ECO:0000256|ARBA:ARBA00005031, ECO:0000256|HAMAP-Rule:MF_00318}.
A0A0H1GN60	pepS	Streptococcus agalactiae	Aminopeptidase (Aminopeptidase pepS)			aminopeptidase activity [GO:0004177]; metal ion binding [GO:0046872]; metallopeptidase activity [GO:0008237]
A0A0H1GQ57	rpsE	Streptococcus agalactiae	30S ribosomal protein S5	translation [GO:0006412]	cytoplasm [GO:0005737]; small ribosomal subunit [GO:0015935]	rRNA binding [GO:0019843]; structural constituent of ribosome [GO:0003735]
A0A0H1GRT0	dinG	Streptococcus agalactiae	3'-5' exonuclease DinG (EC 3.1.-.-)	DNA replication [GO:0006260]		3'-5' exonuclease activity [GO:0008408]; ATP binding [GO:0005524]; DNA binding [GO:0003677]; DNA-directed DNA polymerase activity [GO:0003887]; helicase activity [GO:0004386]; hydrolase activity, acting on acid anhydrides, in phosphorus-containing anhydrides [GO:0016818]
A0A0H1GS61	A0A0H1GS61	Streptococcus agalactiae	Preprotein translocase subunit Tim44 (Secretion accessory protein EsaA/YueB)		integral component of membrane [GO:0016021]; plasma membrane [GO:0005886]
A0A0H1GUR5	cpdB	Streptococcus agalactiae	2',3'-cyclic-nucleotide 2'-phosphodiesterase (Bifunctional 2',3'-cyclic-nucleotide 2'-phosphodiesterase/3'-nucleotidase)	nucleotide catabolic process [GO:0009166]	integral component of membrane [GO:0016021]	2',3'-cyclic-nucleotide 2'-phosphodiesterase activity [GO:0008663]; 3'-nucleotidase activity [GO:0008254]; metal ion binding [GO:0046872]; nucleotide binding [GO:0000166]
A0A0H1HAI8	metK	Streptococcus agalactiae	S-adenosylmethionine synthase (AdoMet synthase) (EC 2.5.1.6) (MAT) (Methionine adenosyltransferase)	one-carbon metabolic process [GO:0006730]; S-adenosylmethionine biosynthetic process [GO:0006556]	cytoplasm [GO:0005737]	ATP binding [GO:0005524]; magnesium ion binding [GO:0000287]; methionine adenosyltransferase activity [GO:0004478]	PATHWAY: Amino-acid biosynthesis; S-adenosyl-L-methionine biosynthesis; S-adenosyl-L-methionine from L-methionine: step 1/1. {ECO:0000256|ARBA:ARBA00005224, ECO:0000256|HAMAP-Rule:MF_00086}.
A0A0H1HH03	A0A0H1HH03	Streptococcus agalactiae	DNA-binding response regulator	phosphorelay signal transduction system [GO:0000160]; regulation of transcription, DNA-templated [GO:0006355]		DNA binding [GO:0003677]
A0A0H1HIT0	A0A0H1HIT0	Streptococcus agalactiae	Capsid protein			structural molecule activity [GO:0005198]
A0A0H1HSV5	A0A0H1HSV5	Streptococcus agalactiae	Glycosyltransferase family 8 protein (UDP-galactose:(Galactosyl) LPS alpha1,2-galactosyltransferase)			glycosyltransferase activity [GO:0016757]
A0A0H1HUY6	secA_2	Streptococcus agalactiae	Protein translocase subunit SecA (EC 7.4.2.8)	intracellular protein transmembrane transport [GO:0065002]; protein import [GO:0017038]; protein targeting [GO:0006605]	cytoplasm [GO:0005737]; plasma membrane [GO:0005886]	ATP binding [GO:0005524]; helicase activity [GO:0004386]; protein-transporting ATPase activity [GO:0015450]
A0A0H1HXV3	clpC_3	Streptococcus agalactiae	Putative ATP-dependent Clp proteinase (ATP-binding subunit)	regulation of transcription, DNA-templated [GO:0006355]		ATP binding [GO:0005524]; ATP hydrolysis activity [GO:0016887]
A0A0H1HYF1	rpsH	Streptococcus agalactiae	30S ribosomal protein S8	translation [GO:0006412]	ribosome [GO:0005840]	rRNA binding [GO:0019843]; structural constituent of ribosome [GO:0003735]
A0A0H1HYJ3	rplL	Streptococcus agalactiae	50S ribosomal protein L7/L12	translation [GO:0006412]	ribosome [GO:0005840]	structural constituent of ribosome [GO:0003735]
A0A0H1I619	A0A0H1I619	Streptococcus agalactiae	Putative tRNA (cytidine(34)-2'-O)-methyltransferase (EC 2.1.1.207) (tRNA (cytidine/uridine-2'-O-)-methyltransferase)		cytoplasm [GO:0005737]	RNA binding [GO:0003723]; S-adenosylmethionine-dependent methyltransferase activity [GO:0008757]; tRNA methyltransferase activity [GO:0008175]
A0A0H1IAM3	A0A0H1IAM3	Streptococcus agalactiae	DNA translocase FtsK	cell division [GO:0051301]; chromosome segregation [GO:0007059]	integral component of membrane [GO:0016021]; plasma membrane [GO:0005886]	ATP binding [GO:0005524]; DNA binding [GO:0003677]
A0A0H1IQA5	adcA_2	Streptococcus agalactiae	Candidate zinc-binding lipoprotein ZinT (Zinc-binding protein AdcA)	cell adhesion [GO:0007155]; zinc ion transport [GO:0006829]		zinc ion binding [GO:0008270]
A0A0H1IR72	yydJ	Streptococcus agalactiae	ABC transporter permease (Membrane protein) (Peptide export permease protein yydJ)		integral component of membrane [GO:0016021]
A0A0H1IWQ9	potA	Streptococcus agalactiae	Spermidine/putrescine import ATP-binding protein PotA (EC 7.6.2.11)		ATP-binding cassette (ABC) transporter complex [GO:0043190]	ABC-type polyamine transporter activity [GO:0015417]; ATP binding [GO:0005524]
A0A0H1J9W0	ezrA	Streptococcus agalactiae	Septation ring formation regulator EzrA	division septum assembly [GO:0000917]; septin ring assembly [GO:0000921]	integral component of membrane [GO:0016021]; plasma membrane [GO:0005886]; septin ring [GO:0005940]
A0A0H1JJ39	ylmH	Streptococcus agalactiae	RNA-binding protein (YlmH protein)			RNA binding [GO:0003723]
A0A0H1JYU1	parC	Streptococcus agalactiae	DNA topoisomerase 4 subunit A (EC 5.6.2.2) (Topoisomerase IV subunit A)	chromosome segregation [GO:0007059]; DNA topological change [GO:0006265]	chromosome [GO:0005694]; extrinsic component of plasma membrane [GO:0019897]	ATP binding [GO:0005524]; DNA binding [GO:0003677]; DNA topoisomerase type II (double strand cut, ATP-hydrolyzing) activity [GO:0003918]
A0A0H1K1Q2	A0A0H1K1Q2	Streptococcus agalactiae	RNA helicase (SWFSNF family helicase)			ATP binding [GO:0005524]; helicase activity [GO:0004386]; zinc ion binding [GO:0008270]
A0A0H1L5L2	maeE	Streptococcus agalactiae	Malate oxidoreductase (NAD-dependent malic enzyme) (EC 1.1.1.38) (EC 1.1.1.40) (NADP-dependent malic enzyme)			malate dehydrogenase (decarboxylating) (NAD+) activity [GO:0004471]; malate dehydrogenase (decarboxylating) (NADP+) activity [GO:0004473]; metal ion binding [GO:0046872]; NAD binding [GO:0051287]; oxaloacetate decarboxylase activity [GO:0008948]
A0A0H1LJQ4	mvaD	Streptococcus agalactiae	Diphosphomevalonate decarboxylase (EC 4.1.1.33)	isopentenyl diphosphate biosynthetic process, mevalonate pathway [GO:0019287]	cytosol [GO:0005829]	ATP binding [GO:0005524]; diphosphomevalonate decarboxylase activity [GO:0004163]; kinase activity [GO:0016301]
A0A0H1MG56	A0A0H1MG56	Streptococcus agalactiae	Uncharacterized protein
A0A0H1MYC7	xynD	Streptococcus agalactiae	Peptidoglycan N-acetylglucosamine deacetylase (Polysaccharide deacetylase) (Polysaccharide deacetylase family protein)	carbohydrate metabolic process [GO:0005975]	integral component of membrane [GO:0016021]	hydrolase activity, acting on carbon-nitrogen (but not peptide) bonds [GO:0016810]; metal ion binding [GO:0046872]
A0A0H1N0F7	potD	Streptococcus agalactiae	ABC transporter, periplasmic spermidine putrescine-binding protein PotD (TC 3.A.1.11.1)	polyamine transport [GO:0015846]	integral component of membrane [GO:0016021]; periplasmic space [GO:0042597]	polyamine binding [GO:0019808]
A0A0H1N0I4	A0A0H1N0I4	Streptococcus agalactiae	General stress protein, Gls24 family
A0A0H1N964	ribE	Streptococcus agalactiae	Riboflavin synthase (Riboflavin synthase alpha chain) (Riboflavin synthase eubacterial/eukaryotic) (EC 2.5.1.9) (Riboflavin synthase subunit alpha)			riboflavin synthase activity [GO:0004746]
A0A0H1NBQ4	A0A0H1NBQ4	Streptococcus agalactiae	SWF/SNF family helicase			ATP binding [GO:0005524]; helicase activity [GO:0004386]; zinc ion binding [GO:0008270]
A0A0H1NG05	A0A0H1NG05	Streptococcus agalactiae	Integrase (Site-specific integrase)	DNA integration [GO:0015074]; DNA recombination [GO:0006310]		DNA binding [GO:0003677]
A0A0H1NRE3	ppdK	Streptococcus agalactiae	Pyruvate, phosphate dikinase (EC 2.7.9.1)	pyruvate metabolic process [GO:0006090]		ATP binding [GO:0005524]; kinase activity [GO:0016301]; metal ion binding [GO:0046872]; pyruvate, phosphate dikinase activity [GO:0050242]
A0A0H1NT46	A0A0H1NT46	Streptococcus agalactiae	DNA primasehelicase, phage-associated			helicase activity [GO:0004386]; nucleotide binding [GO:0000166]
A0A0H1PDK0	cysS	Streptococcus agalactiae	Cysteine--tRNA ligase (EC 6.1.1.16) (Cysteinyl-tRNA synthetase) (CysRS)	cysteinyl-tRNA aminoacylation [GO:0006423]	cytoplasm [GO:0005737]	ATP binding [GO:0005524]; cysteine-tRNA ligase activity [GO:0004817]; zinc ion binding [GO:0008270]
A0A0H1PPP9	gatA	Streptococcus agalactiae	Glutamyl-tRNA(Gln) amidotransferase subunit A (Glu-ADT subunit A) (EC 6.3.5.7)	translation [GO:0006412]	cytoplasm [GO:0005737]; glutamyl-tRNA(Gln) amidotransferase complex [GO:0030956]; intracellular membrane-bounded organelle [GO:0043231]	ATP binding [GO:0005524]; glutaminyl-tRNA synthase (glutamine-hydrolyzing) activity [GO:0050567]; transferase activity [GO:0016740]
A0A0H1Q0Z6	A0A0H1Q0Z6	Streptococcus agalactiae	Aspartate aminotransferase (EC 2.6.1.1) (Pyridoxal phosphate-dependent aminotransferase) (EC 2.6.1.2)	biosynthetic process [GO:0009058]		L-alanine:2-oxoglutarate aminotransferase activity [GO:0004021]; L-aspartate:2-oxoglutarate aminotransferase activity [GO:0004069]; pyridoxal phosphate binding [GO:0030170]
A0A0H1T468	A0A0H1T468	Streptococcus agalactiae	DUF4365 domain-containing protein
A0A0H1T5A5	A0A0H1T5A5	Streptococcus agalactiae	Putative ATP-dependent Clp protease ATP-binding subunit	regulation of transcription, DNA-templated [GO:0006355]		ATP binding [GO:0005524]; ATP hydrolysis activity [GO:0016887]; peptidase activity [GO:0008233]
A0A0H1T8Q7	A0A0H1T8Q7	Streptococcus agalactiae	Asp23/Gls24 family envelope stress response protein (Stress response regulator gls24-like protein)
A0A0H1TAZ8	A0A0H1TAZ8	Streptococcus agalactiae	U32 family peptidase	organic substance metabolic process [GO:0071704]
A0A0H1TRG6	nrdF	Streptococcus agalactiae	Ribonucleoside-diphosphate reductase (EC 1.17.4.1)	deoxyribonucleotide biosynthetic process [GO:0009263]; DNA replication [GO:0006260]	ribonucleoside-diphosphate reductase complex [GO:0005971]	ribonucleoside-diphosphate reductase activity, thioredoxin disulfide as acceptor [GO:0004748]	PATHWAY: Genetic information processing; DNA replication. {ECO:0000256|ARBA:ARBA00005160}.
A0A0H1U0F3	A0A0H1U0F3	Streptococcus agalactiae	Lipoprotein involved in the synthesis of group B streptococcal carboyhdrate antigen (Surface protein)		integral component of membrane [GO:0016021]
A0A0H1U1N4	malX	Streptococcus agalactiae	Extracellular solute-binding protein (Maltose/maltodextrin ABC transporter, substrate binding periplasmic protein MalE)
A0A0H1U3E5	tmpC_2	Streptococcus agalactiae	BMP family ABC transporter substrate-binding protein (Membrane protein) (Nucleoside-binding protein)		plasma membrane [GO:0005886]
A0A0H1U5D9	lacD	Streptococcus agalactiae	Tagatose 1,6-diphosphate aldolase (EC 4.1.2.40) (D-tagatose-1,6-bisphosphate aldolase) (Tagatose-bisphosphate aldolase)	D-tagatose 6-phosphate catabolic process [GO:2001059]; lactose catabolic process via tagatose-6-phosphate [GO:0019512]		tagatose-6-phosphate kinase activity [GO:0009024]; tagatose-bisphosphate aldolase activity [GO:0009025]	PATHWAY: Carbohydrate metabolism; D-tagatose 6-phosphate degradation; D-glyceraldehyde 3-phosphate and glycerone phosphate from D-tagatose 6-phosphate: step 2/2. {ECO:0000256|ARBA:ARBA00005191, ECO:0000256|HAMAP-Rule:MF_00734}.
A0A0H1U7Q0	A0A0H1U7Q0	Streptococcus agalactiae	ABC transporter ATP-binding protein (Peptide ABC transporter ATP-binding protein)	peptide transport [GO:0015833]		ATP binding [GO:0005524]
A0A0H1UCX4	rsmB	Streptococcus agalactiae	16S rRNA m5C967 methyltransferase (EC 2.1.1.176) (rRNA (cytosine-C(5)-)-methyltransferase RsmB)	regulation of transcription, DNA-templated [GO:0006355]	cytoplasm [GO:0005737]	RNA binding [GO:0003723]; rRNA methyltransferase activity [GO:0008649]
A0A0H1UD82	A0A0H1UD82	Streptococcus agalactiae	Minor capsid protein 3
A0A0H1UDA0	rlmB	Streptococcus agalactiae	23S rRNA (Guanosine(2251)-2'-O)-methyltransferase RlmB (rRNA methyltransferase) (tRNA/rRNA methyltransferase) (EC 2.1.1.-)	RNA processing [GO:0006396]	cytoplasm [GO:0005737]	RNA binding [GO:0003723]; RNA methyltransferase activity [GO:0008173]
A0A0H1UDI8	secA2	Streptococcus agalactiae	Protein translocase subunit SecA (EC 7.4.2.8)	intracellular protein transmembrane transport [GO:0065002]; protein import [GO:0017038]; protein targeting [GO:0006605]	cytoplasm [GO:0005737]; plasma membrane [GO:0005886]	ATP binding [GO:0005524]; protein-transporting ATPase activity [GO:0015450]
A0A0H1UE55	gtfA	Streptococcus agalactiae	UDP-N-acetylglucosamine--peptide N-acetylglucosaminyltransferase GtfA subunit (EC 2.4.1.-) (Glycosyltransferase GtfA)	protein O-linked glycosylation via serine [GO:0018242]	cytoplasm [GO:0005737]; plasma membrane [GO:0005886]; protein N-acetylglucosaminyltransferase complex [GO:0017122]	glycosyltransferase activity [GO:0016757]; nucleotide binding [GO:0000166]	PATHWAY: Protein modification; protein glycosylation. {ECO:0000256|HAMAP-Rule:MF_01472}.
A0A0H1UED6	pstB3_2	Streptococcus agalactiae	Phosphate ABC transporter ATP-binding protein (EC 3.6.3.27) (Phosphate transport ATP-binding protein PstB (TC 3.A.1.7.1))		membrane [GO:0016020]	ATPase-coupled phosphate ion transmembrane transporter activity [GO:0015415]; ATP binding [GO:0005524]; hydrolase activity [GO:0016787]; inorganic phosphate transmembrane transporter activity [GO:0005315]
A0A0H1UEI8	ulaE	Streptococcus agalactiae	L-ribulose-5-phosphate 3-epimerase (EC 5.1.3.22) (L-xylulose 5-phosphate 3-epimerase) (Xylulose 5-phosphate 3-epimerase)	carbohydrate metabolic process [GO:0005975]; DNA repair [GO:0006281]		DNA binding [GO:0003677]; intramolecular oxidoreductase activity, interconverting aldoses and ketoses [GO:0016861]; L-ribulose-5-phosphate 3-epimerase activity [GO:0034015]; lyase activity [GO:0016829]; zinc ion binding [GO:0008270]
A0A0H1UFK7	metE	Streptococcus agalactiae	5-methyltetrahydropteroyltriglutamate--homocysteine methyltransferase (EC 2.1.1.14) (Cobalamin-independent methionine synthase) (Methionine synthase, vitamin-B12 independent isozyme)	methionine biosynthetic process [GO:0009086]; methylation [GO:0032259]		5-methyltetrahydropteroyltriglutamate-homocysteine S-methyltransferase activity [GO:0003871]; zinc ion binding [GO:0008270]	PATHWAY: Amino-acid biosynthesis; L-methionine biosynthesis via de novo pathway; L-methionine from L-homocysteine (MetE route): step 1/1. {ECO:0000256|ARBA:ARBA00004681, ECO:0000256|HAMAP-Rule:MF_00172}.
A0A0H1UHH1	dnaK	Streptococcus agalactiae	Chaperone protein DnaK (HSP70) (Heat shock 70 kDa protein) (Heat shock protein 70)	protein folding [GO:0006457]		ATP binding [GO:0005524]; ATP hydrolysis activity [GO:0016887]; unfolded protein binding [GO:0051082]
A0A0H1UHW1	inlA_2	Streptococcus agalactiae	Internalin (Internalin, putative)
A0A0H1UJ60	A0A0H1UJ60	Streptococcus agalactiae	NAD(FAD)-utilizing dehydrogenases (NAD(P)/FAD-dependent oxidoreductase)
A0A0H1UJQ6	purH	Streptococcus agalactiae	Bifunctional purine biosynthesis protein PurH [Includes: Phosphoribosylaminoimidazolecarboxamide formyltransferase (EC 2.1.2.3) (AICAR transformylase); IMP cyclohydrolase (EC 3.5.4.10) (ATIC) (IMP synthase) (Inosinicase)]	'de novo' IMP biosynthetic process [GO:0006189]		IMP cyclohydrolase activity [GO:0003937]; phosphoribosylaminoimidazolecarboxamide formyltransferase activity [GO:0004643]	PATHWAY: Purine metabolism; IMP biosynthesis via de novo pathway; 5-formamido-1-(5-phospho-D-ribosyl)imidazole-4-carboxamide from 5-amino-1-(5-phospho-D-ribosyl)imidazole-4-carboxamide (10-formyl THF route): step 1/1. {ECO:0000256|ARBA:ARBA00004954, ECO:0000256|HAMAP-Rule:MF_00139}.; PATHWAY: Purine metabolism; IMP biosynthesis via de novo pathway; IMP from 5-formamido-1-(5-phospho-D-ribosyl)imid…
A0A0H1UJV6	gltX	Streptococcus agalactiae	Glutamate--tRNA ligase (EC 6.1.1.17) (Glutamyl-tRNA synthetase) (GluRS)	glutamyl-tRNA aminoacylation [GO:0006424]	cytoplasm [GO:0005737]	ATP binding [GO:0005524]; glutamate-tRNA ligase activity [GO:0004818]; tRNA binding [GO:0000049]; zinc ion binding [GO:0008270]
A0A0H1UKE1	rpsB	Streptococcus agalactiae	30S ribosomal protein S2	translation [GO:0006412]	small ribosomal subunit [GO:0015935]	structural constituent of ribosome [GO:0003735]
A0A0H1UKG2	lacC_4	Streptococcus agalactiae	Tagatose-6-phosphate kinase (EC 2.7.1.144)	D-tagatose 6-phosphate catabolic process [GO:2001059]; lactose catabolic process via tagatose-6-phosphate [GO:0019512]		ATP binding [GO:0005524]; tagatose-6-phosphate kinase activity [GO:0009024]	PATHWAY: Carbohydrate metabolism; D-tagatose 6-phosphate degradation; D-glyceraldehyde 3-phosphate and glycerone phosphate from D-tagatose 6-phosphate: step 1/2. {ECO:0000256|PIRNR:PIRNR000535}.
A0A0H1UKJ8	dme	Streptococcus agalactiae	NAD-dependent malic enzyme (EC 1.1.1.38) (EC 1.1.1.39)			malate dehydrogenase (decarboxylating) (NAD+) activity [GO:0004471]; metal ion binding [GO:0046872]; NAD binding [GO:0051287]; oxaloacetate decarboxylase activity [GO:0008948]
A0A0H1UKK9	mfd_1	Streptococcus agalactiae	ComF operon protein A, DNA transporter ATPase (EC 3.6.4.-) (Competence protein)			ATP binding [GO:0005524]; hydrolase activity [GO:0016787]; nucleic acid binding [GO:0003676]
A0A0H1UKU9	folP	Streptococcus agalactiae	Dihydropteroate synthase (DHPS) (EC 2.5.1.15) (Dihydropteroate pyrophosphorylase)	folic acid biosynthetic process [GO:0046656]; tetrahydrofolate biosynthetic process [GO:0046654]		dihydropteroate synthase activity [GO:0004156]; metal ion binding [GO:0046872]	PATHWAY: Cofactor biosynthesis; tetrahydrofolate biosynthesis; 7,8-dihydrofolate from 2-amino-4-hydroxy-6-hydroxymethyl-7,8-dihydropteridine diphosphate and 4-aminobenzoate: step 1/2. {ECO:0000256|ARBA:ARBA00004763, ECO:0000256|RuleBase:RU361205}.
A0A0H1UM96	A0A0H1UM96	Streptococcus agalactiae	Cell wall anchor protein
A0A0H1UN65	ribBA	Streptococcus agalactiae	Riboflavin biosynthesis protein RibBA [Includes: 3,4-dihydroxy-2-butanone 4-phosphate synthase (DHBP synthase) (EC 4.1.99.12); GTP cyclohydrolase-2 (EC 3.5.4.25) (GTP cyclohydrolase II)]	riboflavin biosynthetic process [GO:0009231]		3,4-dihydroxy-2-butanone-4-phosphate synthase activity [GO:0008686]; GTP binding [GO:0005525]; GTP cyclohydrolase II activity [GO:0003935]; magnesium ion binding [GO:0000287]; manganese ion binding [GO:0030145]; zinc ion binding [GO:0008270]	PATHWAY: Cofactor biosynthesis; riboflavin biosynthesis; 2-hydroxy-3-oxobutyl phosphate from D-ribulose 5-phosphate: step 1/1. {ECO:0000256|ARBA:ARBA00004904, ECO:0000256|HAMAP-Rule:MF_01283}.; PATHWAY: Cofactor biosynthesis; riboflavin biosynthesis; 5-amino-6-(D-ribitylamino)uracil from GTP: step 1/4. {ECO:0000256|ARBA:ARBA00004853, ECO:0000256|HAMAP-Rule:MF_01283}.
A0A0H1UNP4	Int-Tn_4	Streptococcus agalactiae	DNA integration/recombination/inversion protein	DNA integration [GO:0015074]; DNA recombination [GO:0006310]		DNA binding [GO:0003677]
A0A0H1UPW0	ppdK	Streptococcus agalactiae	Pyruvate, phosphate dikinase (EC 2.7.9.1)	pyruvate metabolic process [GO:0006090]		ATP binding [GO:0005524]; kinase activity [GO:0016301]; metal ion binding [GO:0046872]; pyruvate, phosphate dikinase activity [GO:0050242]
A0A0H1UQT7	recG_1	Streptococcus agalactiae	ATP-dependent DNA helicase (ATP-dependent DNA helicase RecG)			helicase activity [GO:0004386]
A0A0H1URN6	mutM	Streptococcus agalactiae	Formamidopyrimidine-DNA glycosylase (Fapy-DNA glycosylase) (EC 3.2.2.23) (DNA-(apurinic or apyrimidinic site) lyase MutM) (AP lyase MutM) (EC 4.2.99.18)	base-excision repair [GO:0006284]		class I DNA-(apurinic or apyrimidinic site) endonuclease activity [GO:0140078]; damaged DNA binding [GO:0003684]; oxidized purine nucleobase lesion DNA N-glycosylase activity [GO:0008534]; zinc ion binding [GO:0008270]
A0A0H1URU3	A0A0H1URU3	Streptococcus agalactiae	Glutamate dehydrogenase	cellular amino acid metabolic process [GO:0006520]		glutamate dehydrogenase (NAD+) activity [GO:0004352]
A0A0H1UT82	rarA	Streptococcus agalactiae	Chromosome segregation helicase (Recombinase RarA) (Replication-associated recombination protein A)	DNA replication [GO:0006260]		ATP binding [GO:0005524]; ATP hydrolysis activity [GO:0016887]; DNA binding [GO:0003677]; helicase activity [GO:0004386]
A0A0H1UTB3	traG	Streptococcus agalactiae	Conjugal transfer protein		membrane [GO:0016020]
A0A0H1UTX3	lacD2	Streptococcus agalactiae	Tagatose 1,6-diphosphate aldolase (EC 4.1.2.40) (D-tagatose-1,6-bisphosphate aldolase) (Tagatose-bisphosphate aldolase)	D-tagatose 6-phosphate catabolic process [GO:2001059]; lactose catabolic process via tagatose-6-phosphate [GO:0019512]		tagatose-6-phosphate kinase activity [GO:0009024]; tagatose-bisphosphate aldolase activity [GO:0009025]	PATHWAY: Carbohydrate metabolism; D-tagatose 6-phosphate degradation; D-glyceraldehyde 3-phosphate and glycerone phosphate from D-tagatose 6-phosphate: step 2/2. {ECO:0000256|ARBA:ARBA00005191, ECO:0000256|HAMAP-Rule:MF_00734}.
A0A0H1UY20	ydhF	Streptococcus agalactiae	Aldo/keto reductase (Oxidoreductase, aldo/keto reductase family) (EC 1.-.-.-)			D-threo-aldose 1-dehydrogenase activity [GO:0047834]
A0A0H1UZ86	A0A0H1UZ86	Streptococcus agalactiae	DUF4811 domain-containing protein (Membrane protein)		integral component of membrane [GO:0016021]
A0A0H1UZQ7	gapA	Streptococcus agalactiae	Glyceraldehyde-3-phosphate dehydrogenase (EC 1.2.1.-)	glucose metabolic process [GO:0006006]		NAD binding [GO:0051287]; NADP binding [GO:0050661]; oxidoreductase activity, acting on the aldehyde or oxo group of donors, NAD or NADP as acceptor [GO:0016620]
A0A0H1V550	alaS	Streptococcus agalactiae	Alanine--tRNA ligase (EC 6.1.1.7) (Alanyl-tRNA synthetase) (AlaRS)	alanyl-tRNA aminoacylation [GO:0006419]	cytoplasm [GO:0005737]	alanine-tRNA ligase activity [GO:0004813]; ATP binding [GO:0005524]; tRNA binding [GO:0000049]; zinc ion binding [GO:0008270]
A0A0H1V561	A0A0H1V561	Streptococcus agalactiae	General stress protein (General stress protein, Gls24 family)
A0A0H1V662	secA	Streptococcus agalactiae	Protein translocase subunit SecA (EC 7.4.2.8)	intracellular protein transmembrane transport [GO:0065002]; protein import [GO:0017038]; protein targeting [GO:0006605]	cytoplasm [GO:0005737]; plasma membrane [GO:0005886]	ATP binding [GO:0005524]; helicase activity [GO:0004386]; metal ion binding [GO:0046872]
A0A0H1V9Y9	dhaL	Streptococcus agalactiae	Dihydroxyacetone kinase (Phosphoenolpyruvate-dihydroxyacetone phosphotransferase, ADP-binding subunit DhaL) (EC 2.7.-.-) (EC 2.7.1.121)	glycerol metabolic process [GO:0006071]		glycerone kinase activity [GO:0004371]; phosphoenolpyruvate-glycerone phosphotransferase activity [GO:0047324]
A0A0H1VAT7	pstB3_1	Streptococcus agalactiae	Phosphate ABC transporter ATP-binding protein (Phosphate import ATP-binding protein PstB 2) (Phosphate transport ATP-binding protein PstB (TC 3.A.1.7.1)) (EC 3.6.3.27)		membrane [GO:0016020]	ATPase-coupled phosphate ion transmembrane transporter activity [GO:0015415]; ATP binding [GO:0005524]; hydrolase activity [GO:0016787]; inorganic phosphate transmembrane transporter activity [GO:0005315]
A0A0H1VFK8	ipk	Streptococcus agalactiae	Putative 4-diphosphocytidyl-2-C-methyl-D-erythritol kinase (CMK) (EC 2.7.1.148) (4-(cytidine-5'-diphospho)-2-C-methyl-D-erythritol kinase)	terpenoid biosynthetic process [GO:0016114]		4-(cytidine 5'-diphospho)-2-C-methyl-D-erythritol kinase activity [GO:0050515]; ATP binding [GO:0005524]
A0A0H1VH34	purA	Streptococcus agalactiae	Adenylosuccinate synthetase (AMPSase) (AdSS) (EC 6.3.4.4) (IMP--aspartate ligase)	'de novo' AMP biosynthetic process [GO:0044208]	cytoplasm [GO:0005737]	adenylosuccinate synthase activity [GO:0004019]; GTP binding [GO:0005525]; magnesium ion binding [GO:0000287]	PATHWAY: Purine metabolism; AMP biosynthesis via de novo pathway; AMP from IMP: step 1/2. {ECO:0000256|HAMAP-Rule:MF_00011, ECO:0000256|RuleBase:RU000520}.
A0A0H1VJR4	A0A0H1VJR4	Streptococcus agalactiae	Clostridial hydrophobic W
A0A0H1VL50	clpC_2	Streptococcus agalactiae	ATP-dependent Clp protease ATP-binding subunit (Clp protease ClpX) (Putative ATP-dependent Clp proteinase (ATP-binding subunit))	regulation of transcription, DNA-templated [GO:0006355]		ATP binding [GO:0005524]; ATP hydrolysis activity [GO:0016887]; peptidase activity [GO:0008233]
A0A0H1VP09	sun	Streptococcus agalactiae	16S rRNA m5C967 methyltransferase (EC 2.1.1.176) (rRNA (cytosine-C(5)-)-methyltransferase RsmB)	regulation of transcription, DNA-templated [GO:0006355]	cytoplasm [GO:0005737]	RNA binding [GO:0003723]; rRNA methyltransferase activity [GO:0008649]
A0A0H1VP87	A0A0H1VP87	Streptococcus agalactiae	Single-stranded DNA-binding protein (SSB)	DNA recombination [GO:0006310]; DNA repair [GO:0006281]; DNA replication [GO:0006260]		single-stranded DNA binding [GO:0003697]
A0A0H1VU98	vacB	Streptococcus agalactiae	Ribonuclease R (RNase R) (EC 3.1.13.1)		cytoplasm [GO:0005737]	exoribonuclease II activity [GO:0008859]; RNA binding [GO:0003723]
A0A0H1VWP2	A0A0H1VWP2	Streptococcus agalactiae	Uncharacterized protein
A0A0H1VXH6	A0A0H1VXH6	Streptococcus agalactiae	Lipoprotein (Lipoprotein involved in the synthesis of group B streptococcal carboyhdrate antigen) (Surface protein)		integral component of membrane [GO:0016021]
A0A0H1W5U2	rpsH	Streptococcus agalactiae	30S ribosomal protein S8	translation [GO:0006412]	ribosome [GO:0005840]	rRNA binding [GO:0019843]; structural constituent of ribosome [GO:0003735]
A0A0H1WT04	A0A0H1WT04	Streptococcus agalactiae	Transcription antiterminator (Transcriptional antiterminator with PTS regulation domain)	phosphoenolpyruvate-dependent sugar phosphotransferase system [GO:0009401]; regulation of transcription, DNA-templated [GO:0006355]		protein-N(PI)-phosphohistidine-sugar phosphotransferase activity [GO:0008982]
A0A0H1X3Z6	mvaA	Streptococcus agalactiae	3-hydroxy-3-methylglutaryl coenzyme A reductase (HMG-CoA reductase) (EC 1.1.1.88)	coenzyme A metabolic process [GO:0015936]		hydroxymethylglutaryl-CoA reductase (NADH) activity [GO:0140643]; hydroxymethylglutaryl-CoA reductase (NADPH) activity [GO:0004420]	PATHWAY: Metabolic intermediate metabolism; (R)-mevalonate degradation; (S)-3-hydroxy-3-methylglutaryl-CoA from (R)-mevalonate: step 1/1. {ECO:0000256|RuleBase:RU361219}.
A0A0H1XXB8	ansA	Streptococcus agalactiae	Asparaginase (L-asparaginase) (EC 3.5.1.1)	asparagine metabolic process [GO:0006528]	cellular anatomical entity [GO:0110165]	asparaginase activity [GO:0004067]
A0A0H1XXU4	thrS	Streptococcus agalactiae	Threonine--tRNA ligase (EC 6.1.1.3) (Threonyl-tRNA synthetase) (ThrRS)	threonyl-tRNA aminoacylation [GO:0006435]	cytoplasm [GO:0005737]	ATP binding [GO:0005524]; metal ion binding [GO:0046872]; threonine-tRNA ligase activity [GO:0004829]; tRNA binding [GO:0000049]
A0A0H1Y9T3	parC	Streptococcus agalactiae	DNA topoisomerase 4 subunit A (EC 5.6.2.2) (Topoisomerase IV subunit A)	chromosome segregation [GO:0007059]; DNA topological change [GO:0006265]	chromosome [GO:0005694]; extrinsic component of plasma membrane [GO:0019897]	ATP binding [GO:0005524]; DNA binding [GO:0003677]; DNA topoisomerase type II (double strand cut, ATP-hydrolyzing) activity [GO:0003918]
A0A0H1YB28	A0A0H1YB28	Streptococcus agalactiae	Asparaginase (Putative L-asparaginase)	asparagine metabolic process [GO:0006528]	cellular anatomical entity [GO:0110165]	asparaginase activity [GO:0004067]
A0A0H1YCQ2	A0A0H1YCQ2	Streptococcus agalactiae	Peptidase propeptide and YPEB domain
A0A0H1YFL3	yfiA	Streptococcus agalactiae	Ribosome hibernation promoting factor (HPF)	primary metabolic process [GO:0044238]; regulation of translation [GO:0006417]	cytoplasm [GO:0005737]
A0A0H1YLB9	pepS	Streptococcus agalactiae	Aminopeptidase S (Leu, Val, Phe, Tyr preference) (EC 3.4.11.-) (EC 3.4.11.24)			aminopeptidase activity [GO:0004177]; metal ion binding [GO:0046872]; metallopeptidase activity [GO:0008237]
A0A0H1YLD5	rluC_2	Streptococcus agalactiae	Pseudouridine synthase (EC 5.4.99.-)	ncRNA processing [GO:0034470]; pseudouridine synthesis [GO:0001522]		catalytic activity, acting on RNA [GO:0140098]; pseudouridine synthase activity [GO:0009982]; RNA binding [GO:0003723]
A0A0H1YMU8	licR	Streptococcus agalactiae	Transcription antiterminator (Transcriptional antiterminator with PTS regulation domain, SPy0181 ortholog)	phosphoenolpyruvate-dependent sugar phosphotransferase system [GO:0009401]; regulation of transcription, DNA-templated [GO:0006355]		protein-N(PI)-phosphohistidine-sugar phosphotransferase activity [GO:0008982]
A0A0H1YN46	wecA	Streptococcus agalactiae	Putative undecaprenyl-phosphate N-acetylglucosaminyl 1-phosphate transferase (UDP-N-acetylglucosamine:UDP-P N-acetylglucosaminyl-1-P transferase) (Undecaprenyl-phosphate N-acetylglucosaminyl 1-phosphate transferase) (EC 2.7.8.33) (Undecaprenyl/decaprenyl-phosphate alpha-N-acetylglucosaminyl 1-phosphate transferase)	cell wall organization [GO:0071555]	integral component of membrane [GO:0016021]	phospho-N-acetylmuramoyl-pentapeptide-transferase activity [GO:0008963]; UDP-N-acetylglucosamine-undecaprenyl-phosphate N-acetylglucosaminephosphotransferase activity [GO:0036380]
A0A0H1YP30	cssS	Streptococcus agalactiae	Histidine kinase (EC 2.7.13.3)		integral component of membrane [GO:0016021]	phosphorelay sensor kinase activity [GO:0000155]
A0A0H1YP50	luxS	Streptococcus agalactiae	S-ribosylhomocysteine lyase (EC 4.4.1.21) (AI-2 synthesis protein) (Autoinducer-2 production protein LuxS)	quorum sensing [GO:0009372]		iron ion binding [GO:0005506]; S-ribosylhomocysteine lyase activity [GO:0043768]
A0A0H1YQ60	metG	Streptococcus agalactiae	Methionine--tRNA ligase (EC 6.1.1.10) (Methionyl-tRNA synthetase) (MetRS)	methionyl-tRNA aminoacylation [GO:0006431]	cytoplasm [GO:0005737]	ATP binding [GO:0005524]; methionine-tRNA ligase activity [GO:0004825]; tRNA binding [GO:0000049]
A0A0H1YR29	leuS	Streptococcus agalactiae	Leucine--tRNA ligase (EC 6.1.1.4) (Leucyl-tRNA synthetase) (LeuRS)	leucyl-tRNA aminoacylation [GO:0006429]	cytoplasm [GO:0005737]	aminoacyl-tRNA editing activity [GO:0002161]; ATP binding [GO:0005524]; leucine-tRNA ligase activity [GO:0004823]
A0A0H1YS36	A0A0H1YS36	Streptococcus agalactiae	Uncharacterized protein
A0A0H1YSC0	ffh	Streptococcus agalactiae	Signal recognition particle protein (Fifty-four homolog)	SRP-dependent cotranslational protein targeting to membrane [GO:0006614]	signal recognition particle [GO:0048500]	7S RNA binding [GO:0008312]; GTPase activity [GO:0003924]; GTP binding [GO:0005525]
A0A0H1YUA4	thrS	Streptococcus agalactiae	Threonine--tRNA ligase (EC 6.1.1.3) (Threonyl-tRNA synthetase) (ThrRS)	threonyl-tRNA aminoacylation [GO:0006435]	cytoplasm [GO:0005737]	ATP binding [GO:0005524]; metal ion binding [GO:0046872]; threonine-tRNA ligase activity [GO:0004829]; tRNA binding [GO:0000049]
A0A0H1YUL6	ylbL	Streptococcus agalactiae	Lon-like protease with PDZ domain	protein catabolic process [GO:0030163]		ATP binding [GO:0005524]; ATP-dependent peptidase activity [GO:0004176]; serine-type endopeptidase activity [GO:0004252]
A0A0H1YYY6	clpC_1	Streptococcus agalactiae	ATP-dependent Clp protease ATP-binding subunit (ATP-dependent Clp protease ATP-binding subunit ClpA) (Clp protease ClpX)			ATP binding [GO:0005524]; ATP hydrolysis activity [GO:0016887]; peptidase activity [GO:0008233]
A0A0H1YZ32	A0A0H1YZ32	Streptococcus agalactiae	Chromosome assembly protein (Chromosome assembly-related protein)
A0A0H1Z808	yfkN_2	Streptococcus agalactiae	2', 3'-cyclic nucleotide 2'-phosphodiesterase (EC 3.1.3.6) (2',3'-cyclic-nucleotide 2'-phosphodiesterase) (EC 3.1.4.16)	nucleotide catabolic process [GO:0009166]	integral component of membrane [GO:0016021]	2',3'-cyclic-nucleotide 2'-phosphodiesterase activity [GO:0008663]; 3'-nucleotidase activity [GO:0008254]; metal ion binding [GO:0046872]; nucleotide binding [GO:0000166]
A0A0H1ZBZ4	A0A0H1ZBZ4	Streptococcus agalactiae	Helicase loader (Helicase loader DnaB)			helicase activity [GO:0004386]
A0A0H1ZDD2	paaH	Streptococcus agalactiae	3-hydroxybutyryl-CoA dehydrogenase (EC 1.1.1.157)	fatty acid metabolic process [GO:0006631]		3-hydroxybutyryl-CoA dehydrogenase activity [GO:0008691]; NAD+ binding [GO:0070403]
A0A0H1ZFY8	rnr	Streptococcus agalactiae	Ribonuclease R (RNase R) (EC 3.1.13.1)		cytoplasm [GO:0005737]	exoribonuclease II activity [GO:0008859]; RNA binding [GO:0003723]
A0A0H1ZG60	metN_1	Streptococcus agalactiae	Methionine ABC transporter ATP-binding protein (EC 3.6.3.-)		plasma membrane [GO:0005886]	ABC-type D-methionine transporter activity [GO:0033232]; ATP binding [GO:0005524]; hydrolase activity [GO:0016787]
A0A0H1ZGZ9	ftsK_2	Streptococcus agalactiae	DNA translocase FtsK	cell division [GO:0051301]; chromosome segregation [GO:0007059]	integral component of membrane [GO:0016021]; plasma membrane [GO:0005886]	ATP binding [GO:0005524]; DNA binding [GO:0003677]
A0A0H1ZHX1	hpdB	Streptococcus agalactiae	Formate C-acetyltransferase/glycerol dehydratase family glycyl radical enzyme (Pyruvate formate-lyase) (EC 2.3.1.54) (EC 4.1.1.83)			4-hydroxyphenylacetate decarboxylase activity [GO:0043722]; formate C-acetyltransferase activity [GO:0008861]
A0A0H1ZIR1	pepS	Streptococcus agalactiae	Aminopeptidase (Aminopeptidase S (Leu, Val, Phe, Tyr preference)) (EC 3.4.11.-) (EC 3.4.11.24) (Aminopeptidase T)			aminopeptidase activity [GO:0004177]; metal ion binding [GO:0046872]; metallopeptidase activity [GO:0008237]
A0A0H1ZJ10	smc	Streptococcus agalactiae	Chromosome partition protein Smc	chromosome condensation [GO:0030261]; DNA replication [GO:0006260]; sister chromatid cohesion [GO:0007062]	chromosome [GO:0005694]; cytoplasm [GO:0005737]	ATP binding [GO:0005524]; ATP hydrolysis activity [GO:0016887]; DNA binding [GO:0003677]
A0A0M3KKY8	A0A0M3KKY8	Streptococcus agalactiae serotype Ia (strain ATCC 27591 / A909 / CDC SS700)	Surface protein spb1			metal ion binding [GO:0046872]
A0A0R2Y1I5	maeK	Streptococcus agalactiae	Histidine kinase (EC 2.7.13.3)		integral component of membrane [GO:0016021]; plasma membrane [GO:0005886]	phosphorelay sensor kinase activity [GO:0000155]
A0A0U2QIB2	binR	Streptococcus agalactiae	BinR			DNA binding [GO:0003677]; DNA strand exchange activity [GO:0000150]
A0A0U2QMQ5	A0A0U2QMQ5	Streptococcus agalactiae	Bifunctional AAC/APH (EC 2.7.1.190)	metabolic process [GO:0008152]		N-acetyltransferase activity [GO:0008080]
A0A140CX42	tkt	Streptococcus agalactiae	Transketolase (Fragment)
A0A1A9DZH1	A0A1A9DZH1	Streptococcus agalactiae	Magnesium and cobalt transport protein CorA (Magnesium transporter CorA)		integral component of membrane [GO:0016021]	metal ion transmembrane transporter activity [GO:0046873]
A0A1A9DZS7	A0A1A9DZS7	Streptococcus agalactiae	DNA replication protein			ATP binding [GO:0005524]
A0A1A9E090	A0A1A9E090	Streptococcus agalactiae	CylJ protein			hexosyltransferase activity [GO:0016758]; UDP-glycosyltransferase activity [GO:0008194]
A0A1A9E0F6	ribE	Streptococcus agalactiae	Riboflavin synthase eubacterial/eukaryotic (EC 2.5.1.9) (Riboflavin synthase subunit alpha)			riboflavin synthase activity [GO:0004746]
A0A1A9E1A5	A0A1A9E1A5	Streptococcus agalactiae	IS861, transposase OrfB (Integrase)	DNA integration [GO:0015074]		nucleic acid binding [GO:0003676]
A0A1A9E1F5	A0A1A9E1F5	Streptococcus agalactiae	Helix-turn-helix domain-containing protein (Phage repressor protein)			DNA binding [GO:0003677]
A0A1A9E1I3	A0A1A9E1I3	Streptococcus agalactiae	ATP-binding cassette domain-containing protein (Phosphonate ABC transporter ATP-binding protein)			ATP binding [GO:0005524]; transmembrane transporter activity [GO:0022857]
A0A1A9E1R5	rmlA	Streptococcus agalactiae	Glucose-1-phosphate thymidylyltransferase (EC 2.7.7.24)	extracellular polysaccharide biosynthetic process [GO:0045226]		glucose-1-phosphate thymidylyltransferase activity [GO:0008879]; metal ion binding [GO:0046872]
A0A1A9E1S4	A0A1A9E1S4	Streptococcus agalactiae	ABC transporter (Lipid A export ATP-binding/permease protein MsbA) (EC 3.6.3.-)		integral component of membrane [GO:0016021]	ABC-type transporter activity [GO:0140359]; ATP binding [GO:0005524]; hydrolase activity [GO:0016787]
A0A1A9E2B7	ftsK_2	Streptococcus agalactiae	DNA translocase FtsK	cell division [GO:0051301]; chromosome segregation [GO:0007059]	integral component of membrane [GO:0016021]; plasma membrane [GO:0005886]	ATP binding [GO:0005524]; DNA binding [GO:0003677]
A0A1A9E2P2	gatA	Streptococcus agalactiae	Glutamyl-tRNA(Gln) amidotransferase subunit A (Glu-ADT subunit A) (EC 6.3.5.7)	translation [GO:0006412]	cytoplasm [GO:0005737]; glutamyl-tRNA(Gln) amidotransferase complex [GO:0030956]; intracellular membrane-bounded organelle [GO:0043231]	ATP binding [GO:0005524]; glutaminyl-tRNA synthase (glutamine-hydrolyzing) activity [GO:0050567]; transferase activity [GO:0016740]
A0A1A9E2P9	A0A1A9E2P9	Streptococcus agalactiae	Pyruvate, phosphate dikinase (EC 2.7.9.1)	pyruvate metabolic process [GO:0006090]		ATP binding [GO:0005524]; kinase activity [GO:0016301]; metal ion binding [GO:0046872]; pyruvate, phosphate dikinase activity [GO:0050242]
A0A1A9E2R1	A0A1A9E2R1	Streptococcus agalactiae	RNA helicase			ATP binding [GO:0005524]; helicase activity [GO:0004386]; zinc ion binding [GO:0008270]
A0A1A9E2R3	gatB	Streptococcus agalactiae	Aspartyl/glutamyl-tRNA(Asn/Gln) amidotransferase subunit B (Asp/Glu-ADT subunit B) (EC 6.3.5.-)	translation [GO:0006412]	cytoplasm [GO:0005737]; intracellular membrane-bounded organelle [GO:0043231]	asparaginyl-tRNA synthase (glutamine-hydrolyzing) activity [GO:0050566]; ATP binding [GO:0005524]; glutaminyl-tRNA synthase (glutamine-hydrolyzing) activity [GO:0050567]; transferase activity [GO:0016740]
A0A1A9E2T0	A0A1A9E2T0	Streptococcus agalactiae	3-hydroxyacyl-CoA dehydrogenase (EC 1.1.1.35) (3-hydroxybutyryl-CoA dehydrogenase)	fatty acid metabolic process [GO:0006631]		3-hydroxyacyl-CoA dehydrogenase activity [GO:0003857]; NAD+ binding [GO:0070403]
A0A1A9E2T7	A0A1A9E2T7	Streptococcus agalactiae	Membrane protein
A0A1A9E2X3	pepX	Streptococcus agalactiae	Xaa-Pro dipeptidyl-peptidase (EC 3.4.14.11) (X-Pro dipeptidyl-peptidase) (X-prolyl-dipeptidyl aminopeptidase) (X-PDAP)		cytoplasm [GO:0005737]	aminopeptidase activity [GO:0004177]; dipeptidyl-peptidase activity [GO:0008239]; serine-type peptidase activity [GO:0008236]
A0A1A9E326	A0A1A9E326	Streptococcus agalactiae	Formate acetyltransferase (EC 2.3.1.54) (Pyruvate formate-lyase)	glucose metabolic process [GO:0006006]	cytoplasm [GO:0005737]	formate C-acetyltransferase activity [GO:0008861]	PATHWAY: Fermentation; pyruvate fermentation; formate from pyruvate: step 1/1. {ECO:0000256|ARBA:ARBA00004809, ECO:0000256|RuleBase:RU368075}.
A0A1A9E341	pgk	Streptococcus agalactiae	Phosphoglycerate kinase (EC 2.7.2.3)	glycolytic process [GO:0006096]	cytoplasm [GO:0005737]	ATP binding [GO:0005524]; phosphoglycerate kinase activity [GO:0004618]	PATHWAY: Carbohydrate degradation; glycolysis; pyruvate from D-glyceraldehyde 3-phosphate: step 2/5. {ECO:0000256|HAMAP-Rule:MF_00145, ECO:0000256|RuleBase:RU000695}.
A0A1A9E363	fusA	Streptococcus agalactiae	Elongation factor G (EF-G)		cytoplasm [GO:0005737]	GTPase activity [GO:0003924]; GTP binding [GO:0005525]; translation elongation factor activity [GO:0003746]
A0A1A9E394	A0A1A9E394	Streptococcus agalactiae	L-ribulose-5-phosphate 3-epimerase (EC 5.1.3.22) (Xylulose 5-phosphate 3-epimerase)	carbohydrate metabolic process [GO:0005975]; DNA repair [GO:0006281]		DNA binding [GO:0003677]; intramolecular oxidoreductase activity, interconverting aldoses and ketoses [GO:0016861]; lyase activity [GO:0016829]; zinc ion binding [GO:0008270]
A0A1A9E398	araD	Streptococcus agalactiae	L-ribulose-5-phosphate 4-epimerase (EC 5.1.3.4) (Ribulose 5-phosphate epimerase)			L-ribulose-phosphate 4-epimerase activity [GO:0008742]
A0A1A9E3C1	purA	Streptococcus agalactiae	Adenylosuccinate synthetase (AMPSase) (AdSS) (EC 6.3.4.4) (IMP--aspartate ligase)	'de novo' AMP biosynthetic process [GO:0044208]	cytoplasm [GO:0005737]	adenylosuccinate synthase activity [GO:0004019]; GTP binding [GO:0005525]; magnesium ion binding [GO:0000287]	PATHWAY: Purine metabolism; AMP biosynthesis via de novo pathway; AMP from IMP: step 1/2. {ECO:0000256|HAMAP-Rule:MF_00011, ECO:0000256|RuleBase:RU000520}.
A0A1A9E3C6	A0A1A9E3C6	Streptococcus agalactiae	AAA domain-containing protein (Clp protease ClpX)			ATP binding [GO:0005524]; ATP hydrolysis activity [GO:0016887]; peptidase activity [GO:0008233]
A0A1A9E3D3	rpsB	Streptococcus agalactiae	30S ribosomal protein S2	translation [GO:0006412]	small ribosomal subunit [GO:0015935]	structural constituent of ribosome [GO:0003735]
A0A1A9E3G3	lacR_2	Streptococcus agalactiae	DeoR faimly transcriptional regulator (Lactose phosphotransferase system repressor)			DNA binding [GO:0003677]; DNA-binding transcription factor activity [GO:0003700]; transferase activity [GO:0016740]
A0A1B3J9K7	pepO_2	Streptococcus agalactiae	Neutral endopeptidase (EC 3.4.24.-) (Peptidase M13)			metalloendopeptidase activity [GO:0004222]
A0A1D0CGU8	A0A1D0CGU8	Streptococcus agalactiae	DNA-binding protein			DNA binding [GO:0003677]
A0A1D0CJS6	ykoC	Streptococcus agalactiae	Transmembrane component MtsC of energizing module of methionine-regulated ECF transporter		integral component of membrane [GO:0016021]
A0A1D0CKZ6	leuS	Streptococcus agalactiae	Leucine--tRNA ligase (EC 6.1.1.4) (Leucyl-tRNA synthetase) (LeuRS)	leucyl-tRNA aminoacylation [GO:0006429]	cytoplasm [GO:0005737]	aminoacyl-tRNA editing activity [GO:0002161]; ATP binding [GO:0005524]; leucine-tRNA ligase activity [GO:0004823]
A0A1D0CSP9	A0A1D0CSP9	Streptococcus agalactiae	Late competence protein ComGE, FIG075573
A0A1D0CTA0	A0A1D0CTA0	Streptococcus agalactiae	Phosphoribosylanthranilate isomerase (Putative phosphoribosylanthranilate isomerase)			isomerase activity [GO:0016853]
A0A1D0CTW9	A0A1D0CTW9	Streptococcus agalactiae	Diphosphomevalonate decarboxylase (EC 4.1.1.33)	isopentenyl diphosphate biosynthetic process, mevalonate pathway [GO:0019287]	cytosol [GO:0005829]	ATP binding [GO:0005524]; diphosphomevalonate decarboxylase activity [GO:0004163]; kinase activity [GO:0016301]
A0A1D0CU66	argS	Streptococcus agalactiae	Arginine--tRNA ligase (EC 6.1.1.19) (Arginyl-tRNA synthetase) (ArgRS)	arginyl-tRNA aminoacylation [GO:0006420]	cytoplasm [GO:0005737]	arginine-tRNA ligase activity [GO:0004814]; ATP binding [GO:0005524]
A0A1N6LYN3	cpsJ	Streptococcus agalactiae	Capsular polysaccharide biosynthesis glycosyl transferase CpsJ			transferase activity [GO:0016740]
A0A1N6LZ13	cpsR	Streptococcus agalactiae	Beta-1,4-rhamnosyltransferase CpsR			transferase activity [GO:0016740]
A0A1P8DCG5	A0A1P8DCG5	Streptococcus agalactiae	Galactitol PTS system regulator	phosphoenolpyruvate-dependent sugar phosphotransferase system [GO:0009401]		DNA-binding transcription factor activity [GO:0003700]; protein-N(PI)-phosphohistidine-sugar phosphotransferase activity [GO:0008982]
A0A1P8DCR8	A0A1P8DCR8	Streptococcus agalactiae	Galactitol PTS system regulator	phosphoenolpyruvate-dependent sugar phosphotransferase system [GO:0009401]		DNA binding [GO:0003677]; DNA-binding transcription factor activity [GO:0003700]; protein-N(PI)-phosphohistidine-sugar phosphotransferase activity [GO:0008982]
A0A1Q0XEF7	A0A1Q0XEF7	Streptococcus agalactiae	PBP2b		integral component of membrane [GO:0016021]	penicillin binding [GO:0008658]
A0A1Q0XEF9	A0A1Q0XEF9	Streptococcus agalactiae	PBP2b		integral component of membrane [GO:0016021]	penicillin binding [GO:0008658]
A0A1Q0XEG2	A0A1Q0XEG2	Streptococcus agalactiae	PBP2b		integral component of membrane [GO:0016021]	penicillin binding [GO:0008658]
A0A1Q0XEG4	A0A1Q0XEG4	Streptococcus agalactiae	PBP2b		integral component of membrane [GO:0016021]	penicillin binding [GO:0008658]
A0A2X2LHM9	femX	Streptococcus agalactiae	UDP-N-acetylmuramoylpentapeptide-lysine N(6)-alanyltransferase (EC 2.3.2.10) (EC 2.3.2.16)	cell wall macromolecule biosynthetic process [GO:0044038]		UDP-N-acetylmuramoylpentapeptide-lysine N6-alanyltransferase activity [GO:0047206]
A0A2X2LIL9	rpsC	Streptococcus agalactiae	30S ribosomal protein S3	translation [GO:0006412]	cytoplasm [GO:0005737]; ribosome [GO:0005840]	mRNA binding [GO:0003729]; rRNA binding [GO:0019843]; structural constituent of ribosome [GO:0003735]
A0A2X2LIN7	glnP	Streptococcus agalactiae	ABC transporter permease subunit (Glutamine ABC transporter, glutamine-binding protein/permease protein)	nitrogen compound transport [GO:0071705]	ATP-binding cassette (ABC) transporter complex [GO:0043190]	ligand-gated ion channel activity [GO:0015276]
A0A2X2LJN7	adk	Streptococcus agalactiae	Adenylate kinase (AK) (EC 2.7.4.3) (ATP-AMP transphosphorylase) (ATP:AMP phosphotransferase) (Adenylate monophosphate kinase)	AMP salvage [GO:0044209]	cytoplasm [GO:0005737]	adenylate kinase activity [GO:0004017]; ATP binding [GO:0005524]	PATHWAY: Purine metabolism; AMP biosynthesis via salvage pathway; AMP from ADP: step 1/1. {ECO:0000256|HAMAP-Rule:MF_00235}.
A0A2X2LKK8	metG	Streptococcus agalactiae	Methionine--tRNA ligase (EC 6.1.1.10) (Methionyl-tRNA synthetase) (MetRS)	methionyl-tRNA aminoacylation [GO:0006431]	cytoplasm [GO:0005737]	ATP binding [GO:0005524]; methionine-tRNA ligase activity [GO:0004825]; tRNA binding [GO:0000049]
A0A2X2LM11	secA_2	Streptococcus agalactiae	Protein translocase subunit SecA (EC 7.4.2.8)	intracellular protein transmembrane transport [GO:0065002]; protein import [GO:0017038]; protein targeting [GO:0006605]	cytoplasm [GO:0005737]; plasma membrane [GO:0005886]	ATP binding [GO:0005524]; helicase activity [GO:0004386]; protein-transporting ATPase activity [GO:0015450]
A0A2X2LN38	metE	Streptococcus agalactiae	5-methyltetrahydropteroyltriglutamate--homocysteine methyltransferase (EC 2.1.1.14) (Cobalamin-independent methionine synthase) (Methionine synthase, vitamin-B12 independent isozyme)	methionine biosynthetic process [GO:0009086]; methylation [GO:0032259]		5-methyltetrahydropteroyltriglutamate-homocysteine S-methyltransferase activity [GO:0003871]; zinc ion binding [GO:0008270]	PATHWAY: Amino-acid biosynthesis; L-methionine biosynthesis via de novo pathway; L-methionine from L-homocysteine (MetE route): step 1/1. {ECO:0000256|ARBA:ARBA00004681, ECO:0000256|HAMAP-Rule:MF_00172}.
A0A2X2LR00	yclQ	Streptococcus agalactiae	Iron compound ABC uptake transporter substrate-binding protein PiuA (Siderophore ABC transporter substrate-binding protein)	iron ion transport [GO:0006826]
A0A2X2LSF6	A0A2X2LSF6	Streptococcus agalactiae	ABC transporter permease (ABC transporter permease protein)	transmembrane transport [GO:0055085]	integral component of membrane [GO:0016021]; plasma membrane [GO:0005886]
A0A2X2LSH4	tmpC_2	Streptococcus agalactiae	Nucleoside-binding protein		plasma membrane [GO:0005886]
A0A2X2NK27	tkt_2	Streptococcus agalactiae	Transketolase (EC 2.2.1.1)			metal ion binding [GO:0046872]; transketolase activity [GO:0004802]
A0A2X2NK54	A0A2X2NK54	Streptococcus agalactiae	Uncharacterized protein
A0A2X2NMN5	A0A2X2NMN5	Streptococcus agalactiae	Uncharacterized protein
A0A2X2NN76	mvaA	Streptococcus agalactiae	3-hydroxy-3-methylglutaryl coenzyme A reductase (HMG-CoA reductase) (EC 1.1.1.88)	coenzyme A metabolic process [GO:0015936]		hydroxymethylglutaryl-CoA reductase (NADH) activity [GO:0140643]; hydroxymethylglutaryl-CoA reductase (NADPH) activity [GO:0004420]	PATHWAY: Metabolic intermediate metabolism; (R)-mevalonate degradation; (S)-3-hydroxy-3-methylglutaryl-CoA from (R)-mevalonate: step 1/1. {ECO:0000256|RuleBase:RU361219}.
A0A2X2NNH1	sak	Streptococcus agalactiae	Similar to staphylokinase and streptokinase	plasminogen activation [GO:0031639]	extracellular region [GO:0005576]	kinase activity [GO:0016301]
A0A2X4D368	era	Streptococcus agalactiae	GTPase Era	ribosomal small subunit biogenesis [GO:0042274]	cytoplasm [GO:0005737]; plasma membrane [GO:0005886]	GTPase activity [GO:0003924]; GTP binding [GO:0005525]; small ribosomal subunit rRNA binding [GO:0070181]
A0A2Z5WAW8	A0A2Z5WAW8	Streptococcus agalactiae	DUF3862 domain-containing protein
A0A2Z5WAW9	parC	Streptococcus agalactiae	DNA topoisomerase 4 subunit A (EC 5.6.2.2) (Topoisomerase IV subunit A)	chromosome segregation [GO:0007059]; DNA topological change [GO:0006265]	chromosome [GO:0005694]; extrinsic component of plasma membrane [GO:0019897]	ATP binding [GO:0005524]; DNA binding [GO:0003677]; DNA topoisomerase type II (double strand cut, ATP-hydrolyzing) activity [GO:0003918]
A0A2Z5WB95	A0A2Z5WB95	Streptococcus agalactiae	Phosphoribosylanthranilate isomerase			isomerase activity [GO:0016853]
A0A2Z5WBA4	parC	Streptococcus agalactiae	DNA topoisomerase 4 subunit A (EC 5.6.2.2) (Topoisomerase IV subunit A)	chromosome segregation [GO:0007059]; DNA topological change [GO:0006265]	chromosome [GO:0005694]; extrinsic component of plasma membrane [GO:0019897]	ATP binding [GO:0005524]; DNA binding [GO:0003677]; DNA topoisomerase type II (double strand cut, ATP-hydrolyzing) activity [GO:0003918]
A0A2Z6A9N2	pbp2b	Streptococcus agalactiae	Penicillin-binding protein 2b (Fragment)		integral component of membrane [GO:0016021]	penicillin binding [GO:0008658]
A0A2Z6A9N5	pbp1b	Streptococcus agalactiae	Penicillin-binding protein 1b (Fragment)		integral component of membrane [GO:0016021]	penicillin binding [GO:0008658]; peptidoglycan glycosyltransferase activity [GO:0008955]; serine-type D-Ala-D-Ala carboxypeptidase activity [GO:0009002]
A0A2Z6A9P6	pbp2b	Streptococcus agalactiae	Penicillin-binding protein 2b (Fragment)		integral component of membrane [GO:0016021]	penicillin binding [GO:0008658]
A0A2Z6A9P9	pbp1b	Streptococcus agalactiae	Penicillin-binding protein 1b (Fragment)		integral component of membrane [GO:0016021]	penicillin binding [GO:0008658]; peptidoglycan glycosyltransferase activity [GO:0008955]; serine-type D-Ala-D-Ala carboxypeptidase activity [GO:0009002]
A0A2Z6A9Q2	pbp2b	Streptococcus agalactiae	Penicillin-binding protein 2b (Fragment)		integral component of membrane [GO:0016021]	penicillin binding [GO:0008658]
A0A2Z6A9Q5	pbp2b	Streptococcus agalactiae	Penicillin-binding protein 2b (Fragment)		integral component of membrane [GO:0016021]	penicillin binding [GO:0008658]
A0A2Z6A9Q9	pbp1b	Streptococcus agalactiae	Penicillin-binding protein 1b (Fragment)		integral component of membrane [GO:0016021]	penicillin binding [GO:0008658]; peptidoglycan glycosyltransferase activity [GO:0008955]; serine-type D-Ala-D-Ala carboxypeptidase activity [GO:0009002]
A0A2Z6AA10	pbp1b	Streptococcus agalactiae	Penicillin-binding protein 1b (Fragment)		integral component of membrane [GO:0016021]	penicillin binding [GO:0008658]; peptidoglycan glycosyltransferase activity [GO:0008955]; serine-type D-Ala-D-Ala carboxypeptidase activity [GO:0009002]
A0A2Z6AA16	pbp1b	Streptococcus agalactiae	Penicillin-binding protein 1b (Fragment)		integral component of membrane [GO:0016021]	penicillin binding [GO:0008658]; peptidoglycan glycosyltransferase activity [GO:0008955]; serine-type D-Ala-D-Ala carboxypeptidase activity [GO:0009002]
A0A380I6V2	femX	Streptococcus agalactiae	Aminoacyltransferase (Peptidoglycan bridge formation glycyltransferase FemA/FemB family protein) (UDP-N-acetylmuramoylpentapeptide-lysine N(6)-alanyltransferase) (EC 2.3.2.10) (EC 2.3.2.16)	cell wall macromolecule biosynthetic process [GO:0044038]		UDP-N-acetylmuramoylpentapeptide-lysine N6-alanyltransferase activity [GO:0047206]
A0A380IAJ0	rnhB	Streptococcus agalactiae	Ribonuclease HII (RNase HII) (EC 3.1.26.4)	RNA catabolic process [GO:0006401]	cytoplasm [GO:0005737]	manganese ion binding [GO:0030145]; RNA binding [GO:0003723]; RNA-DNA hybrid ribonuclease activity [GO:0004523]
A0A380IC68	yfkN_2	Streptococcus agalactiae	2',3'-cyclic-nucleotide 2'-phosphodiesterase (EC 3.1.4.16)	nucleotide catabolic process [GO:0009166]	cellular anatomical entity [GO:0110165]	2',3'-cyclic-nucleotide 2'-phosphodiesterase activity [GO:0008663]; 3'-nucleotidase activity [GO:0008254]; metal ion binding [GO:0046872]; nucleotide binding [GO:0000166]
A0A380IHX1	A0A380IHX1	Streptococcus agalactiae	Uncharacterized protein
A0A380IHZ9	argF	Streptococcus agalactiae	Ornithine carbamoyltransferase (OTCase) (EC 2.1.3.3)		cytoplasm [GO:0005737]	amino acid binding [GO:0016597]; ornithine carbamoyltransferase activity [GO:0004585]
A0A380II32	A0A380II32	Streptococcus agalactiae	TetR family transcriptional regulator (Transcriptional regulator (TetR/AcrR family))			DNA binding [GO:0003677]
A0A380II36	argS	Streptococcus agalactiae	Arginine--tRNA ligase (EC 6.1.1.19) (Arginyl-tRNA synthetase) (ArgRS)	arginyl-tRNA aminoacylation [GO:0006420]	cytoplasm [GO:0005737]	arginine-tRNA ligase activity [GO:0004814]; ATP binding [GO:0005524]
A0A380II73	leuS	Streptococcus agalactiae	Leucine--tRNA ligase (EC 6.1.1.4) (Leucyl-tRNA synthetase) (LeuRS)	leucyl-tRNA aminoacylation [GO:0006429]	cytoplasm [GO:0005737]	aminoacyl-tRNA editing activity [GO:0002161]; ATP binding [GO:0005524]; leucine-tRNA ligase activity [GO:0004823]
A0A380II86	A0A380II86	Streptococcus agalactiae	Laminin subunit alpha		extracellular region [GO:0005576]
A0A380II87	metE	Streptococcus agalactiae	5-methyltetrahydropteroyltriglutamate--homocysteine methyltransferase (EC 2.1.1.14) (Cobalamin-independent methionine synthase) (Methionine synthase, vitamin-B12 independent isozyme)	methionine biosynthetic process [GO:0009086]; methylation [GO:0032259]		5-methyltetrahydropteroyltriglutamate-homocysteine S-methyltransferase activity [GO:0003871]; zinc ion binding [GO:0008270]	PATHWAY: Amino-acid biosynthesis; L-methionine biosynthesis via de novo pathway; L-methionine from L-homocysteine (MetE route): step 1/1. {ECO:0000256|ARBA:ARBA00004681, ECO:0000256|HAMAP-Rule:MF_00172}.
A0A380IIA1	yydJ	Streptococcus agalactiae	Peptide export permease protein yydJ		integral component of membrane [GO:0016021]
A0A380IIB8	arcA	Streptococcus agalactiae	Arginine deiminase (ADI) (EC 3.5.3.6) (Arginine dihydrolase) (AD)	arginine catabolic process to ornithine [GO:0019547]	cytoplasm [GO:0005737]	arginine deiminase activity [GO:0016990]	PATHWAY: Amino-acid degradation; L-arginine degradation via ADI pathway; carbamoyl phosphate from L-arginine: step 1/2. {ECO:0000256|ARBA:ARBA00005213, ECO:0000256|HAMAP-Rule:MF_00242}.
A0A380IIC3	cssS	Streptococcus agalactiae	Histidine kinase (EC 2.7.13.3)		integral component of membrane [GO:0016021]	phosphorelay sensor kinase activity [GO:0000155]
A0A380IIF5	A0A380IIF5	Streptococcus agalactiae	Peptidase propeptide and YPEB domain
A0A380III4	rarA	Streptococcus agalactiae	Chromosome segregation helicase	DNA replication [GO:0006260]		ATP binding [GO:0005524]; ATP hydrolysis activity [GO:0016887]; DNA binding [GO:0003677]; helicase activity [GO:0004386]
A0A380IIL6	polC_1	Streptococcus agalactiae	DNA polymerase III PolC-type (PolIII) (EC 2.7.7.7)	DNA-dependent DNA replication [GO:0006261]	cytoplasm [GO:0005737]	3'-5' exonuclease activity [GO:0008408]; DNA binding [GO:0003677]; DNA-directed DNA polymerase activity [GO:0003887]
A0A380IIL8	arcC1	Streptococcus agalactiae	Carbamate kinase	arginine metabolic process [GO:0006525]; carbamoyl phosphate catabolic process [GO:0035975]		carbamate kinase activity [GO:0008804]	PATHWAY: Metabolic intermediate metabolism; carbamoyl phosphate degradation; CO(2) and NH(3) from carbamoyl phosphate: step 1/1. {ECO:0000256|ARBA:ARBA00005118}.
A0A380IIM6	yfkN_1	Streptococcus agalactiae	2',3'-cyclic-nucleotide 2'-phosphodiesterase (EC 3.1.4.16)	nucleotide catabolic process [GO:0009166]	integral component of membrane [GO:0016021]	2',3'-cyclic-nucleotide 2'-phosphodiesterase activity [GO:0008663]; 3'-nucleotidase activity [GO:0008254]; metal ion binding [GO:0046872]; nucleotide binding [GO:0000166]
A0A380IIP1	nanA_1	Streptococcus agalactiae	Sialidase (EC 3.2.1.18)	metabolic process [GO:0008152]		exo-alpha-(2->3)-sialidase activity [GO:0052794]; exo-alpha-(2->6)-sialidase activity [GO:0052795]; exo-alpha-(2->8)-sialidase activity [GO:0052796]
A0A380IIX5	A0A380IIX5	Streptococcus agalactiae	Chromosome assembly-related protein
A0A380IIZ0	yfaY	Streptococcus agalactiae	Putative competence-damage inducible protein
A0A380IIZ3	pepX	Streptococcus agalactiae	Xaa-Pro dipeptidyl-peptidase (EC 3.4.14.11) (X-Pro dipeptidyl-peptidase) (X-prolyl-dipeptidyl aminopeptidase) (X-PDAP)		cytoplasm [GO:0005737]	aminopeptidase activity [GO:0004177]; dipeptidyl-peptidase activity [GO:0008239]; serine-type peptidase activity [GO:0008236]
A0A380IJ07	groEL	Streptococcus agalactiae	Chaperonin GroEL (EC 5.6.1.7) (60 kDa chaperonin) (Chaperonin-60) (Cpn60)	protein refolding [GO:0042026]	cytoplasm [GO:0005737]	ATP binding [GO:0005524]; ATP hydrolysis activity [GO:0016887]; unfolded protein binding [GO:0051082]
A0A380IJ08	A0A380IJ08	Streptococcus agalactiae	NAD(FAD)-utilizing dehydrogenases
A0A380IJ37	recD	Streptococcus agalactiae	ATP-dependent RecD-like DNA helicase (EC 3.6.4.12)			5'-3' DNA helicase activity [GO:0043139]; ATP binding [GO:0005524]; ATP hydrolysis activity [GO:0016887]; DNA binding [GO:0003677]
A0A380IJ40	paaH	Streptococcus agalactiae	3-hydroxyacyl-CoA dehydrogenase (EC 1.1.1.35) (3-hydroxybutyryl-CoA dehydrogenase) (EC 1.1.1.157)	fatty acid metabolic process [GO:0006631]		3-hydroxyacyl-CoA dehydrogenase activity [GO:0003857]; 3-hydroxybutyryl-CoA dehydrogenase activity [GO:0008691]; NAD+ binding [GO:0070403]
A0A380IJ57	ppdK	Streptococcus agalactiae	Pyruvate, phosphate dikinase (EC 2.7.9.1)	pyruvate metabolic process [GO:0006090]		ATP binding [GO:0005524]; kinase activity [GO:0016301]; metal ion binding [GO:0046872]; pyruvate, phosphate dikinase activity [GO:0050242]
A0A380IJ90	secA_1	Streptococcus agalactiae	Protein translocase subunit SecA (EC 7.4.2.8)	intracellular protein transmembrane transport [GO:0065002]; protein import [GO:0017038]; protein targeting [GO:0006605]	cytoplasm [GO:0005737]; plasma membrane [GO:0005886]	ATP binding [GO:0005524]; helicase activity [GO:0004386]; metal ion binding [GO:0046872]
A0A380IJD4	clpC_1	Streptococcus agalactiae	ATP-dependent chaperone protein			ATP binding [GO:0005524]; ATP hydrolysis activity [GO:0016887]
A0A380IJV1	fusA	Streptococcus agalactiae	Elongation factor G (EF-G)		cytoplasm [GO:0005737]	GTPase activity [GO:0003924]; GTP binding [GO:0005525]; translation elongation factor activity [GO:0003746]
A0A380IJV2	A0A380IJV2	Streptococcus agalactiae	Surface protein Spb1		integral component of membrane [GO:0016021]
A0A380IJZ8	carA_1	Streptococcus agalactiae	Carbamoyl-phosphate synthase small chain (EC 6.3.5.5) (Carbamoyl-phosphate synthetase glutamine chain)	'de novo' pyrimidine nucleobase biosynthetic process [GO:0006207]; 'de novo' UMP biosynthetic process [GO:0044205]; arginine biosynthetic process [GO:0006526]; glutamine metabolic process [GO:0006541]		ATP binding [GO:0005524]; carbamoyl-phosphate synthase (glutamine-hydrolyzing) activity [GO:0004088]	PATHWAY: Amino-acid biosynthesis; L-arginine biosynthesis; carbamoyl phosphate from bicarbonate: step 1/1. {ECO:0000256|HAMAP-Rule:MF_01209}.; PATHWAY: Pyrimidine metabolism; UMP biosynthesis via de novo pathway; (S)-dihydroorotate from bicarbonate: step 1/3. {ECO:0000256|HAMAP-Rule:MF_01209}.
A0A380IK01	glnP_1	Streptococcus agalactiae	Glutamine ABC transporter, glutamine-binding protein/permease protein	nitrogen compound transport [GO:0071705]	ATP-binding cassette (ABC) transporter complex [GO:0043190]	ligand-gated ion channel activity [GO:0015276]
A0A380IK07	rplU	Streptococcus agalactiae	50S ribosomal protein L21	translation [GO:0006412]	cytoplasm [GO:0005737]; ribosome [GO:0005840]	rRNA binding [GO:0019843]; structural constituent of ribosome [GO:0003735]
A0A380IK12	malX	Streptococcus agalactiae	Maltose/maltodextrin ABC transporter, substrate binding periplasmic protein MalE
A0A380IK37	yhcR	Streptococcus agalactiae	5'-nucleotidase (EC 3.1.3.5) (EC 3.1.31.-)	nucleotide catabolic process [GO:0009166]	integral component of membrane [GO:0016021]	5'-nucleotidase activity [GO:0008253]; nucleotide binding [GO:0000166]
A0A380IK46	A0A380IK46	Streptococcus agalactiae	Diphosphomevalonate decarboxylase (EC 4.1.1.33)	isopentenyl diphosphate biosynthetic process, mevalonate pathway [GO:0019287]	cytosol [GO:0005829]	ATP binding [GO:0005524]; diphosphomevalonate decarboxylase activity [GO:0004163]; kinase activity [GO:0016301]
A0A380IK60	lacR_1	Streptococcus agalactiae	DeoR family transcriptional regulator (Lactose phosphotransferase system repressor)			DNA binding [GO:0003677]; DNA-binding transcription factor activity [GO:0003700]; transferase activity [GO:0016740]
A0A380IK75	traG_1	Streptococcus agalactiae	Conjugal transfer protein		integral component of membrane [GO:0016021]
A0A380IK83	ssp5	Streptococcus agalactiae	Agglutinin receptor		extracellular region [GO:0005576]
A0A380IKB3	clpC_2	Streptococcus agalactiae	ATP-dependent Clp protease ATP-binding subunit ClpA			ATP binding [GO:0005524]; ATP hydrolysis activity [GO:0016887]; peptidase activity [GO:0008233]
A0A380IKD4	gdhA	Streptococcus agalactiae	Glutamate dehydrogenase	cellular amino acid metabolic process [GO:0006520]		glutamate dehydrogenase (NAD+) activity [GO:0004352]; nucleotide binding [GO:0000166]
A0A380IKD9	lacC_5	Streptococcus agalactiae	Tagatose-6-phosphate kinase (EC 2.7.1.144) (Phosphotagatokinase)	D-tagatose 6-phosphate catabolic process [GO:2001059]; lactose catabolic process via tagatose-6-phosphate [GO:0019512]		ATP binding [GO:0005524]; tagatose-6-phosphate kinase activity [GO:0009024]	PATHWAY: Carbohydrate metabolism; D-tagatose 6-phosphate degradation; D-glyceraldehyde 3-phosphate and glycerone phosphate from D-tagatose 6-phosphate: step 1/2. {ECO:0000256|HAMAP-Rule:MF_01557, ECO:0000256|PIRNR:PIRNR000535}.
A0A380IKH5	A0A380IKH5	Streptococcus agalactiae	Uncharacterized protein
A0A380IKI2	ppaC	Streptococcus agalactiae	Probable manganese-dependent inorganic pyrophosphatase (EC 3.6.1.1) (Pyrophosphate phospho-hydrolase) (PPase)		cytoplasm [GO:0005737]	inorganic diphosphatase activity [GO:0004427]; manganese ion binding [GO:0030145]
A0A380IKQ6	A0A380IKQ6	Streptococcus agalactiae	Lipoprotein involved in the synthesis of group B streptococcal carboyhdrate antigen		integral component of membrane [GO:0016021]
A0A380IKR2	lmrA	Streptococcus agalactiae	Lipid A export ATP-binding/permease protein MsbA (EC 3.6.3.44)		integral component of membrane [GO:0016021]	ABC-type transporter activity [GO:0140359]; ATP binding [GO:0005524]; hydrolase activity [GO:0016787]
A0A380IKT8	potD	Streptococcus agalactiae	ABC transporter, periplasmic spermidine putrescine-binding protein PotD (TC 3.A.1.11.1)	polyamine transport [GO:0015846]	integral component of membrane [GO:0016021]; periplasmic space [GO:0042597]	polyamine binding [GO:0019808]
A0A380IKU2	A0A380IKU2	Streptococcus agalactiae	Cell wall surface anchor family protein (LPXTG cell wall anchor domain-containing protein)		integral component of membrane [GO:0016021]
A0A380IKW6	tcrA	Streptococcus agalactiae	Regulation of D-alanyl-lipoteichoic acid biosynthesis, DltR	phosphorelay signal transduction system [GO:0000160]; regulation of transcription, DNA-templated [GO:0006355]		DNA binding [GO:0003677]
A0A380IL38	lacD2	Streptococcus agalactiae	Tagatose 1,6-diphosphate aldolase (EC 4.1.2.40) (D-tagatose-1,6-bisphosphate aldolase) (Tagatose-bisphosphate aldolase)	D-tagatose 6-phosphate catabolic process [GO:2001059]; lactose catabolic process via tagatose-6-phosphate [GO:0019512]		tagatose-6-phosphate kinase activity [GO:0009024]; tagatose-bisphosphate aldolase activity [GO:0009025]	PATHWAY: Carbohydrate metabolism; D-tagatose 6-phosphate degradation; D-glyceraldehyde 3-phosphate and glycerone phosphate from D-tagatose 6-phosphate: step 2/2. {ECO:0000256|ARBA:ARBA00005191, ECO:0000256|HAMAP-Rule:MF_00734}.
A0A380IL40	mvaA	Streptococcus agalactiae	3-hydroxy-3-methylglutaryl coenzyme A reductase (HMG-CoA reductase) (EC 1.1.1.88)	coenzyme A metabolic process [GO:0015936]		hydroxymethylglutaryl-CoA reductase (NADH) activity [GO:0140643]; hydroxymethylglutaryl-CoA reductase (NADPH) activity [GO:0004420]	PATHWAY: Metabolic intermediate metabolism; (R)-mevalonate degradation; (S)-3-hydroxy-3-methylglutaryl-CoA from (R)-mevalonate: step 1/1. {ECO:0000256|RuleBase:RU361219}.
A0A380IL54	A0A380IL54	Streptococcus agalactiae	DNA polymerase III delta subunit (EC 2.7.7.7)	DNA replication [GO:0006260]	DNA polymerase III complex [GO:0009360]	DNA binding [GO:0003677]; DNA-directed DNA polymerase activity [GO:0003887]
A0A380IL99	dnaX_2	Streptococcus agalactiae	DNA polymerase III subunit gamma/tau (EC 2.7.7.7)	DNA replication [GO:0006260]	DNA polymerase III complex [GO:0009360]	ATP binding [GO:0005524]; DNA binding [GO:0003677]; DNA-directed DNA polymerase activity [GO:0003887]
A0A380ILA1	A0A380ILA1	Streptococcus agalactiae	Uncharacterized protein
A0A380ILB0	ptsI	Streptococcus agalactiae	Phosphoenolpyruvate-protein phosphotransferase (EC 2.7.3.9) (Phosphotransferase system, enzyme I)	phosphoenolpyruvate-dependent sugar phosphotransferase system [GO:0009401]	cytoplasm [GO:0005737]	kinase activity [GO:0016301]; metal ion binding [GO:0046872]; phosphoenolpyruvate-protein phosphotransferase activity [GO:0008965]
A0A380ILC3	ribBA	Streptococcus agalactiae	Riboflavin biosynthesis protein RibBA [Includes: 3,4-dihydroxy-2-butanone 4-phosphate synthase (DHBP synthase) (EC 4.1.99.12); GTP cyclohydrolase-2 (EC 3.5.4.25) (GTP cyclohydrolase II)]	riboflavin biosynthetic process [GO:0009231]		3,4-dihydroxy-2-butanone-4-phosphate synthase activity [GO:0008686]; GTP binding [GO:0005525]; GTP cyclohydrolase II activity [GO:0003935]; magnesium ion binding [GO:0000287]; manganese ion binding [GO:0030145]; zinc ion binding [GO:0008270]	PATHWAY: Cofactor biosynthesis; riboflavin biosynthesis; 2-hydroxy-3-oxobutyl phosphate from D-ribulose 5-phosphate: step 1/1. {ECO:0000256|ARBA:ARBA00004904, ECO:0000256|HAMAP-Rule:MF_01283}.; PATHWAY: Cofactor biosynthesis; riboflavin biosynthesis; 5-amino-6-(D-ribitylamino)uracil from GTP: step 1/4. {ECO:0000256|ARBA:ARBA00004853, ECO:0000256|HAMAP-Rule:MF_01283}.
A0A380ILD2	pepF1_1	Streptococcus agalactiae	Oligoendopeptidase F (EC 3.4.24.-)			metal ion binding [GO:0046872]; metalloendopeptidase activity [GO:0004222]
A0A380ILD3	prtP_1	Streptococcus agalactiae	Subtilisin-like serine protease (EC 3.4.21.96)		membrane [GO:0016020]	serine-type endopeptidase activity [GO:0004252]
A0A380ILE9	A0A380ILE9	Streptococcus agalactiae	Uncharacterized protein		integral component of membrane [GO:0016021]
A0A380ILH5	sak	Streptococcus agalactiae	Staphylokinase	plasminogen activation [GO:0031639]	extracellular region [GO:0005576]	kinase activity [GO:0016301]
A0A380ILH9	alaS	Streptococcus agalactiae	Alanine--tRNA ligase (EC 6.1.1.7) (Alanyl-tRNA synthetase) (AlaRS)	alanyl-tRNA aminoacylation [GO:0006419]	cytoplasm [GO:0005737]	alanine-tRNA ligase activity [GO:0004813]; ATP binding [GO:0005524]; tRNA binding [GO:0000049]; zinc ion binding [GO:0008270]
A0A380ILJ4	metK_2	Streptococcus agalactiae	S-adenosylmethionine synthase (AdoMet synthase) (EC 2.5.1.6) (MAT) (Methionine adenosyltransferase)	one-carbon metabolic process [GO:0006730]; S-adenosylmethionine biosynthetic process [GO:0006556]	cytoplasm [GO:0005737]	ATP binding [GO:0005524]; magnesium ion binding [GO:0000287]; methionine adenosyltransferase activity [GO:0004478]	PATHWAY: Amino-acid biosynthesis; S-adenosyl-L-methionine biosynthesis; S-adenosyl-L-methionine from L-methionine: step 1/1. {ECO:0000256|ARBA:ARBA00005224, ECO:0000256|HAMAP-Rule:MF_00086}.
A0A380ILK0	guaA	Streptococcus agalactiae	GMP synthase [glutamine-hydrolyzing] (EC 6.3.5.2) (GMP synthetase) (Glutamine amidotransferase)	glutamine metabolic process [GO:0006541]		ATP binding [GO:0005524]; GMP synthase (glutamine-hydrolyzing) activity [GO:0003922]; pyrophosphatase activity [GO:0016462]	PATHWAY: Purine metabolism; GMP biosynthesis; GMP from XMP (L-Gln route): step 1/1. {ECO:0000256|ARBA:ARBA00005153, ECO:0000256|HAMAP-Rule:MF_00344}.
A0A380ILM6	penA	Streptococcus agalactiae	Penicillin-binding protein 2b		integral component of membrane [GO:0016021]	penicillin binding [GO:0008658]
A0A380ILN5	secA_2	Streptococcus agalactiae	Protein translocase subunit SecA (EC 7.4.2.8)	intracellular protein transmembrane transport [GO:0065002]; protein import [GO:0017038]; protein targeting [GO:0006605]	cytoplasm [GO:0005737]; plasma membrane [GO:0005886]	ATP binding [GO:0005524]; protein-transporting ATPase activity [GO:0015450]
A0A380ILP6	ffh	Streptococcus agalactiae	Signal recognition particle protein (Fifty-four homolog)	SRP-dependent cotranslational protein targeting to membrane [GO:0006614]	signal recognition particle [GO:0048500]	7S RNA binding [GO:0008312]; GTPase activity [GO:0003924]; GTP binding [GO:0005525]
A0A380ILP8	folP	Streptococcus agalactiae	Dihydropteroate synthase (DHPS) (EC 2.5.1.15) (Dihydropteroate pyrophosphorylase)	folic acid biosynthetic process [GO:0046656]; tetrahydrofolate biosynthetic process [GO:0046654]		dihydropteroate synthase activity [GO:0004156]; metal ion binding [GO:0046872]	PATHWAY: Cofactor biosynthesis; tetrahydrofolate biosynthesis; 7,8-dihydrofolate from 2-amino-4-hydroxy-6-hydroxymethyl-7,8-dihydropteridine diphosphate and 4-aminobenzoate: step 1/2. {ECO:0000256|ARBA:ARBA00004763, ECO:0000256|RuleBase:RU361205}.
A0A380ILR7	inlA_2	Streptococcus agalactiae	Internalin, putative
A0A380ILY1	A0A380ILY1	Streptococcus agalactiae	Abortive infection protein	CAAX-box protein processing [GO:0071586]	integral component of membrane [GO:0016021]	metalloendopeptidase activity [GO:0004222]
A0A380IM07	pepS	Streptococcus agalactiae	Aminopeptidase S (Leu, Val, Phe, Tyr preference) (EC 3.4.11.-) (EC 3.4.11.24)			aminopeptidase activity [GO:0004177]; metal ion binding [GO:0046872]; metallopeptidase activity [GO:0008237]
A0A380IM21	smc	Streptococcus agalactiae	Chromosome partition protein Smc	chromosome condensation [GO:0030261]; DNA replication [GO:0006260]; sister chromatid cohesion [GO:0007062]	chromosome [GO:0005694]; cytoplasm [GO:0005737]	ATP binding [GO:0005524]; ATP hydrolysis activity [GO:0016887]; DNA binding [GO:0003677]
A0A380IM35	dnaG_2	Streptococcus agalactiae	RNA polymerase sigma factor SigA	DNA-templated transcription, initiation [GO:0006352]	cytoplasm [GO:0005737]	DNA binding [GO:0003677]; nucleotidyltransferase activity [GO:0016779]; sigma factor activity [GO:0016987]
A0A380IM55	inlA_1	Streptococcus agalactiae	PI-2b ancillary protein 1		extracellular region [GO:0005576]; integral component of membrane [GO:0016021]
A0A380IMA2	A0A380IMA2	Streptococcus agalactiae	Glycosyl transferase, group 1 SP1758			transferase activity [GO:0016740]
A0A380IMC3	pepO_3	Streptococcus agalactiae	Neutral endopeptidase (EC 3.4.24.-)			metalloendopeptidase activity [GO:0004222]
A0A380IMC7	A0A380IMC7	Streptococcus agalactiae	Secretion accessory protein EsaA/YueB		integral component of membrane [GO:0016021]; plasma membrane [GO:0005886]
A0A380IMC9	panE	Streptococcus agalactiae	2-dehydropantoate 2-reductase (EC 1.1.1.169) (Ketopantoate reductase)	pantothenate biosynthetic process [GO:0015940]		2-dehydropantoate 2-reductase activity [GO:0008677]	PATHWAY: Cofactor biosynthesis; (R)-pantothenate biosynthesis; (R)-pantoate from 3-methyl-2-oxobutanoate: step 2/2. {ECO:0000256|ARBA:ARBA00004994, ECO:0000256|RuleBase:RU362068}.
A0A380IME4	A0A380IME4	Streptococcus agalactiae	Uncharacterized protein
A0A380IMF7	dinG	Streptococcus agalactiae	3'-5' exonuclease DinG (EC 3.1.-.-)	DNA replication [GO:0006260]		3'-5' exonuclease activity [GO:0008408]; ATP binding [GO:0005524]; DNA binding [GO:0003677]; DNA-directed DNA polymerase activity [GO:0003887]; helicase activity [GO:0004386]; hydrolase activity, acting on acid anhydrides, in phosphorus-containing anhydrides [GO:0016818]
A0A380IMH9	topB_2	Streptococcus agalactiae	DNA topoisomerase (EC 5.6.2.1)	DNA topological change [GO:0006265]		DNA binding [GO:0003677]; DNA topoisomerase type I (single strand cut, ATP-independent) activity [GO:0003917]
A0A380IMI1	A0A380IMI1	Streptococcus agalactiae	ABC-type multidrug transport system, permease component		integral component of membrane [GO:0016021]
A0A380IMI2	A0A380IMI2	Streptococcus agalactiae	P-type Ca(2+) transporter (EC 7.2.2.10)		integral component of membrane [GO:0016021]	ATP binding [GO:0005524]; hydrolase activity [GO:0016787]; P-type calcium transporter activity [GO:0005388]
A0A380IMJ9	A0A380IMJ9	Streptococcus agalactiae	Phage protein
A0A380IML0	A0A380IML0	Streptococcus agalactiae	Phage protein			tRNA-specific ribonuclease activity [GO:0004549]
A0A380IMM8	peb1A	Streptococcus agalactiae	Major cell-binding factor
A0A380IMS9	A0A380IMS9	Streptococcus agalactiae	Cell wall surface anchor family protein, FPXTG motif		integral component of membrane [GO:0016021]
A0A380IMU2	ylbL	Streptococcus agalactiae	Lon-like protease with PDZ domain	protein catabolic process [GO:0030163]	integral component of membrane [GO:0016021]	ATP binding [GO:0005524]; ATP-dependent peptidase activity [GO:0004176]; serine-type endopeptidase activity [GO:0004252]
A0A380IMV1	A0A380IMV1	Streptococcus agalactiae	Magnesium and cobalt transport protein CorA		integral component of membrane [GO:0016021]	metal ion transmembrane transporter activity [GO:0046873]
A0A380IMV6	A0A380IMV6	Streptococcus agalactiae	Putative phosphoesterase
A0A380IMW1	bca_2	Streptococcus agalactiae	C protein alpha-antigen		extracellular region [GO:0005576]
A0A380IMW5	A0A380IMW5	Streptococcus agalactiae	Late competence protein ComEC, DNA transport	establishment of competence for transformation [GO:0030420]	integral component of membrane [GO:0016021]; plasma membrane [GO:0005886]	metal ion binding [GO:0046872]
A0A380IMW7	cps16M	Streptococcus agalactiae	Alpha-2,3-N-acetylneuraminyltransferase			transferase activity [GO:0016740]
A0A380IMX7	parC	Streptococcus agalactiae	DNA topoisomerase 4 subunit A (EC 5.6.2.2) (Topoisomerase IV subunit A)	chromosome segregation [GO:0007059]; DNA topological change [GO:0006265]	chromosome [GO:0005694]; extrinsic component of plasma membrane [GO:0019897]	ATP binding [GO:0005524]; DNA binding [GO:0003677]; DNA topoisomerase type II (double strand cut, ATP-hydrolyzing) activity [GO:0003918]
A0A380IN17	deoD_2	Streptococcus agalactiae	Purine nucleoside phosphorylase (EC 2.4.2.1)	nucleoside metabolic process [GO:0009116]		purine-nucleoside phosphorylase activity [GO:0004731]
A0A380IN96	repA	Streptococcus agalactiae	ATPase			hydrolase activity, acting on acid anhydrides [GO:0016817]
A0A380INA7	A0A380INA7	Streptococcus agalactiae	Late competence protein ComGE, FIG075573
A0A380INA8	rpsI	Streptococcus agalactiae	30S ribosomal protein S9	translation [GO:0006412]	cytoplasm [GO:0005737]; ribosome [GO:0005840]	structural constituent of ribosome [GO:0003735]
A0A380INC3	rpoB	Streptococcus agalactiae	DNA-directed RNA polymerase subunit beta (RNAP subunit beta) (EC 2.7.7.6) (RNA polymerase subunit beta) (Transcriptase subunit beta)	transcription, DNA-templated [GO:0006351]		DNA binding [GO:0003677]; DNA-directed 5'-3' RNA polymerase activity [GO:0003899]; ribonucleoside binding [GO:0032549]
A0A380INE8	rsmB	Streptococcus agalactiae	16S rRNA m5C967 methyltransferase (EC 2.1.1.176) (rRNA (cytosine-C(5)-)-methyltransferase RsmB)	regulation of transcription, DNA-templated [GO:0006355]	cytoplasm [GO:0005737]	RNA binding [GO:0003723]; rRNA methyltransferase activity [GO:0008649]
A0A380ING8	A0A380ING8	Streptococcus agalactiae	Uncharacterized protein
A0A380INH0	ispE	Streptococcus agalactiae	Putative 4-diphosphocytidyl-2-C-methyl-D-erythritol kinase (CMK) (EC 2.7.1.148) (4-(cytidine-5'-diphospho)-2-C-methyl-D-erythritol kinase)	terpenoid biosynthetic process [GO:0016114]		4-(cytidine 5'-diphospho)-2-C-methyl-D-erythritol kinase activity [GO:0050515]; ATP binding [GO:0005524]
A0A380INH8	xynD	Streptococcus agalactiae	Peptidoglycan N-acetylglucosamine deacetylase	carbohydrate metabolic process [GO:0005975]	integral component of membrane [GO:0016021]	hydrolase activity, acting on carbon-nitrogen (but not peptide) bonds [GO:0016810]; metal ion binding [GO:0046872]
A0A380INL4	A0A380INL4	Streptococcus agalactiae	tRNA/rRNA methyltransferase (EC 2.1.1.-)	RNA processing [GO:0006396]	cytoplasm [GO:0005737]	RNA binding [GO:0003723]; RNA methyltransferase activity [GO:0008173]
A0A380INX4	A0A380INX4	Streptococcus agalactiae	Late competence protein ComGG, FIG068335		integral component of membrane [GO:0016021]
A0A380INY6	ponA_2	Streptococcus agalactiae	Multimodular transpeptidase-transglycosylase (EC 2.4.1.129)		integral component of membrane [GO:0016021]	penicillin binding [GO:0008658]; peptidoglycan glycosyltransferase activity [GO:0008955]; serine-type D-Ala-D-Ala carboxypeptidase activity [GO:0009002]
A0A380IP00	A0A380IP00	Streptococcus agalactiae	ComF operon protein A, DNA transporter ATPase			ATP binding [GO:0005524]; DNA binding [GO:0003677]; hydrolase activity [GO:0016787]
A0A380IPA4	hpdB	Streptococcus agalactiae	Pyruvate formate-lyase (EC 2.3.1.54) (EC 4.1.1.83)			4-hydroxyphenylacetate decarboxylase activity [GO:0043722]; formate C-acetyltransferase activity [GO:0008861]
A0A380IPD1	A0A380IPD1	Streptococcus agalactiae	Uncharacterized protein		integral component of membrane [GO:0016021]
A0A380IPD7	clpC_4	Streptococcus agalactiae	ATP-dependent chaperone protein			ATP binding [GO:0005524]; ATP hydrolysis activity [GO:0016887]
A0A380IQ37	femX	Streptococcus agalactiae	UDP-N-acetylmuramoylpentapeptide-lysine N(6)-alanyltransferase (EC 2.3.2.10) (EC 2.3.2.16)	cell wall macromolecule biosynthetic process [GO:0044038]		UDP-N-acetylmuramoylpentapeptide-lysine N6-alanyltransferase activity [GO:0047206]
A0A380IQI8	rpoC	Streptococcus agalactiae	DNA-directed RNA polymerase subunit beta' (RNAP subunit beta') (EC 2.7.7.6) (RNA polymerase subunit beta') (Transcriptase subunit beta')	transcription, DNA-templated [GO:0006351]		DNA binding [GO:0003677]; DNA-directed 5'-3' RNA polymerase activity [GO:0003899]; magnesium ion binding [GO:0000287]; zinc ion binding [GO:0008270]
A0A380IUK5	guaA	Streptococcus agalactiae	GMP synthase [glutamine-hydrolyzing] (EC 6.3.5.2) (GMP synthetase) (Glutamine amidotransferase)	glutamine metabolic process [GO:0006541]		ATP binding [GO:0005524]; GMP synthase (glutamine-hydrolyzing) activity [GO:0003922]; pyrophosphatase activity [GO:0016462]	PATHWAY: Purine metabolism; GMP biosynthesis; GMP from XMP (L-Gln route): step 1/1. {ECO:0000256|ARBA:ARBA00005153, ECO:0000256|HAMAP-Rule:MF_00344}.
A0A380IVF2	ftsH	Streptococcus agalactiae	ATP-dependent zinc metalloprotease FtsH (EC 3.4.24.-)	cell division [GO:0051301]; protein catabolic process [GO:0030163]	integral component of membrane [GO:0016021]; plasma membrane [GO:0005886]	ATP binding [GO:0005524]; ATP-dependent peptidase activity [GO:0004176]; ATP hydrolysis activity [GO:0016887]; metalloendopeptidase activity [GO:0004222]; zinc ion binding [GO:0008270]
A0A380IVN4	pbg_1	Streptococcus agalactiae	6-phospho-beta-glucosidase (EC 3.2.1.86)	metabolic process [GO:0008152]		6-phospho-beta-glucosidase activity [GO:0008706]; methyl beta-D-glucoside 6-phosphate glucohydrolase activity [GO:0103047]
A0A380IVN6	rplO	Streptococcus agalactiae	50S ribosomal protein L15	translation [GO:0006412]	cytoplasm [GO:0005737]; large ribosomal subunit [GO:0015934]	rRNA binding [GO:0019843]; structural constituent of ribosome [GO:0003735]
A0A380IVP0	lpd	Streptococcus agalactiae	Dihydrolipoamide dehydrogenase Mercuric ion reductase PF00070 family, FAD-dependent NAD(P)-disulphide oxidoreductase (EC 1.16.1.1) (EC 1.8.1.4)	cell redox homeostasis [GO:0045454]		dihydrolipoyl dehydrogenase activity [GO:0004148]; flavin adenine dinucleotide binding [GO:0050660]; mercury (II) reductase activity [GO:0016152]
A0A380IVS8	gsiA_3	Streptococcus agalactiae	Oligopeptide transport ATP-binding protein OppD (TC 3.A.1.5.1) (EC 3.6.3.-)	peptide transport [GO:0015833]		ATP binding [GO:0005524]; hydrolase activity [GO:0016787]
A0A380IVV5	rpoA	Streptococcus agalactiae	DNA-directed RNA polymerase subunit alpha (RNAP subunit alpha) (EC 2.7.7.6) (RNA polymerase subunit alpha) (Transcriptase subunit alpha)	transcription, DNA-templated [GO:0006351]		DNA binding [GO:0003677]; DNA-directed 5'-3' RNA polymerase activity [GO:0003899]; protein dimerization activity [GO:0046983]
A0A380IVY2	A0A380IVY2	Streptococcus agalactiae	Uncharacterized protein
A0A380IW08	htrA	Streptococcus agalactiae	Serine protease, DegP/HtrA, do-like (EC 3.4.21.107)		plasma membrane [GO:0005886]	metallopeptidase activity [GO:0008237]; serine-type endopeptidase activity [GO:0004252]
A0A380IW14	qmcA	Streptococcus agalactiae	Stomatin/prohibitin-family membrane protease subunit YbbK			peptidase activity [GO:0008233]
A0A380IW24	luxS	Streptococcus agalactiae	S-ribosylhomocysteine lyase (EC 4.4.1.21) (AI-2 synthesis protein) (Autoinducer-2 production protein LuxS)	quorum sensing [GO:0009372]		iron ion binding [GO:0005506]; S-ribosylhomocysteine lyase activity [GO:0043768]
A0A380IW61	glpK	Streptococcus agalactiae	Glycerol kinase (EC 2.7.1.30) (ATP:glycerol 3-phosphotransferase) (Glycerokinase) (GK)	glycerol-3-phosphate metabolic process [GO:0006072]; glycerol catabolic process [GO:0019563]	cytoplasm [GO:0005737]	ATP binding [GO:0005524]; glycerol kinase activity [GO:0004370]	PATHWAY: Polyol metabolism; glycerol degradation via glycerol kinase pathway; sn-glycerol 3-phosphate from glycerol: step 1/1. {ECO:0000256|HAMAP-Rule:MF_00186}.
A0A380IWD8	rpmB	Streptococcus agalactiae	50S ribosomal protein L28	translation [GO:0006412]	cytoplasm [GO:0005737]; ribosome [GO:0005840]	structural constituent of ribosome [GO:0003735]
A0A380IWI0	tig	Streptococcus agalactiae	Trigger factor (TF) (EC 5.2.1.8) (PPIase)	cell cycle [GO:0007049]; cell division [GO:0051301]; protein folding [GO:0006457]; protein transport [GO:0015031]	cytoplasm [GO:0005737]	peptidyl-prolyl cis-trans isomerase activity [GO:0003755]
A0A380IWX0	wecA	Streptococcus agalactiae	Undecaprenyl-phosphate N-acetylglucosaminyl 1-phosphate transferase (EC 2.7.8.33) (Undecaprenyl/decaprenyl-phosphate alpha-N-acetylglucosaminyl 1-phosphate transferase)	cell wall organization [GO:0071555]	integral component of membrane [GO:0016021]	phospho-N-acetylmuramoyl-pentapeptide-transferase activity [GO:0008963]; UDP-N-acetylglucosamine-undecaprenyl-phosphate N-acetylglucosaminephosphotransferase activity [GO:0036380]
A0A380IX67	mfd_2	Streptococcus agalactiae	Transcription-repair-coupling factor (TRCF) (EC 3.6.4.-)	regulation of transcription, DNA-templated [GO:0006355]; transcription-coupled nucleotide-excision repair, DNA damage recognition [GO:0000716]	cytoplasm [GO:0005737]	ATP binding [GO:0005524]; damaged DNA binding [GO:0003684]; helicase activity [GO:0004386]; hydrolase activity [GO:0016787]
A0A380IX91	purH	Streptococcus agalactiae	Bifunctional purine biosynthesis protein PurH [Includes: Phosphoribosylaminoimidazolecarboxamide formyltransferase (EC 2.1.2.3) (AICAR transformylase); IMP cyclohydrolase (EC 3.5.4.10) (ATIC) (IMP synthase) (Inosinicase)]	'de novo' IMP biosynthetic process [GO:0006189]		IMP cyclohydrolase activity [GO:0003937]; phosphoribosylaminoimidazolecarboxamide formyltransferase activity [GO:0004643]	PATHWAY: Purine metabolism; IMP biosynthesis via de novo pathway; 5-formamido-1-(5-phospho-D-ribosyl)imidazole-4-carboxamide from 5-amino-1-(5-phospho-D-ribosyl)imidazole-4-carboxamide (10-formyl THF route): step 1/1. {ECO:0000256|ARBA:ARBA00004954, ECO:0000256|HAMAP-Rule:MF_00139}.; PATHWAY: Purine metabolism; IMP biosynthesis via de novo pathway; IMP from 5-formamido-1-(5-phospho-D-ribosyl)imid…
A0A380IXC2	A0A380IXC2	Streptococcus agalactiae	Chromosome assembly-related protein
A0A380IXE0	adk	Streptococcus agalactiae	Adenylate kinase (AK) (EC 2.7.4.3) (ATP-AMP transphosphorylase) (ATP:AMP phosphotransferase) (Adenylate monophosphate kinase)	AMP salvage [GO:0044209]	cytoplasm [GO:0005737]	adenylate kinase activity [GO:0004017]; ATP binding [GO:0005524]	PATHWAY: Purine metabolism; AMP biosynthesis via salvage pathway; AMP from ADP: step 1/1. {ECO:0000256|HAMAP-Rule:MF_00235}.
A0A380IXM1	clpC_2	Streptococcus agalactiae	ATP-dependent Clp protease ATP-binding subunit ClpA			ATP binding [GO:0005524]; ATP hydrolysis activity [GO:0016887]; peptidase activity [GO:0008233]
A0A380IXT0	pth	Streptococcus agalactiae	Peptidyl-tRNA hydrolase (PTH) (EC 3.1.1.29)	translation [GO:0006412]	cytoplasm [GO:0005737]	aminoacyl-tRNA hydrolase activity [GO:0004045]
A0A380IXV1	A0A380IXV1	Streptococcus agalactiae	ArdcN domain-containing protein
A0A380IY46	dnaK	Streptococcus agalactiae	Chaperone protein DnaK (HSP70) (Heat shock 70 kDa protein) (Heat shock protein 70)	protein folding [GO:0006457]		ATP binding [GO:0005524]; ATP hydrolysis activity [GO:0016887]; unfolded protein binding [GO:0051082]
A0A380IY75	A0A380IY75	Streptococcus agalactiae	NAD(FAD)-utilizing dehydrogenases
A0A380IYE4	A0A380IYE4	Streptococcus agalactiae	Trans-acting positive regulator
A0A380IYT9	A0A380IYT9	Streptococcus agalactiae	Uncharacterized protein		integral component of membrane [GO:0016021]
A0A380J0P0	A0A380J0P0	Streptococcus agalactiae	DNA replication protein			ATP binding [GO:0005524]
A0A3A6Q0H8	nrdF	Streptococcus agalactiae	Ribonucleoside-diphosphate reductase (EC 1.17.4.1)	deoxyribonucleotide biosynthetic process [GO:0009263]; DNA replication [GO:0006260]	ribonucleoside-diphosphate reductase complex [GO:0005971]	ribonucleoside-diphosphate reductase activity, thioredoxin disulfide as acceptor [GO:0004748]	PATHWAY: Genetic information processing; DNA replication. {ECO:0000256|ARBA:ARBA00005160}.
A0A3A6Q1T9	A0A3A6Q1T9	Streptococcus agalactiae	ATP-dependent Clp protease ATP-binding subunit			ATP binding [GO:0005524]; ATP hydrolysis activity [GO:0016887]; peptidase activity [GO:0008233]
A0A3A6QIZ0	A0A3A6QIZ0	Streptococcus agalactiae	Uncharacterized protein		integral component of membrane [GO:0016021]
A0A3G1J9I2	rpsB	Streptococcus agalactiae	30S ribosomal protein S2 (Fragment)	translation [GO:0006412]	small ribosomal subunit [GO:0015935]	structural constituent of ribosome [GO:0003735]
A0A3P0XSD4	A0A3P0XSD4	Streptococcus agalactiae	Glycosyltransferase family 2 protein			transferase activity [GO:0016740]
A0A3P0XU13	A0A3P0XU13	Streptococcus agalactiae	Pneumococcal-type histidine triad protein
A0A3P0XVU0	parC	Streptococcus agalactiae	DNA topoisomerase 4 subunit A (EC 5.6.2.2) (Topoisomerase IV subunit A)	chromosome segregation [GO:0007059]; DNA topological change [GO:0006265]	chromosome [GO:0005694]; extrinsic component of plasma membrane [GO:0019897]	ATP binding [GO:0005524]; DNA binding [GO:0003677]; DNA topoisomerase type II (double strand cut, ATP-hydrolyzing) activity [GO:0003918]
A0A3P0XW76	A0A3P0XW76	Streptococcus agalactiae	Alpha-dextrin endo-1,6-alpha-glucosidase (EC 3.2.1.41) (Pullulan 6-glucanohydrolase)	carbohydrate metabolic process [GO:0005975]	extracellular region [GO:0005576]; integral component of membrane [GO:0016021]	carbohydrate binding [GO:0030246]; pullulanase activity [GO:0051060]
A0A3P0XZ59	metK	Streptococcus agalactiae	S-adenosylmethionine synthase (AdoMet synthase) (EC 2.5.1.6) (MAT) (Methionine adenosyltransferase)	one-carbon metabolic process [GO:0006730]; S-adenosylmethionine biosynthetic process [GO:0006556]	cytoplasm [GO:0005737]	ATP binding [GO:0005524]; magnesium ion binding [GO:0000287]; methionine adenosyltransferase activity [GO:0004478]	PATHWAY: Amino-acid biosynthesis; S-adenosyl-L-methionine biosynthesis; S-adenosyl-L-methionine from L-methionine: step 1/1. {ECO:0000256|ARBA:ARBA00005224, ECO:0000256|HAMAP-Rule:MF_00086}.
A0A3P0XZ66	folP	Streptococcus agalactiae	Dihydropteroate synthase (DHPS) (EC 2.5.1.15) (Dihydropteroate pyrophosphorylase)	folic acid biosynthetic process [GO:0046656]; tetrahydrofolate biosynthetic process [GO:0046654]		dihydropteroate synthase activity [GO:0004156]; metal ion binding [GO:0046872]	PATHWAY: Cofactor biosynthesis; tetrahydrofolate biosynthesis; 7,8-dihydrofolate from 2-amino-4-hydroxy-6-hydroxymethyl-7,8-dihydropteridine diphosphate and 4-aminobenzoate: step 1/2. {ECO:0000256|ARBA:ARBA00004763, ECO:0000256|RuleBase:RU361205}.
A0A3P0XZT6	A0A3P0XZT6	Streptococcus agalactiae	Site-specific integrase	DNA integration [GO:0015074]; DNA recombination [GO:0006310]		DNA binding [GO:0003677]
A0A3P0XZU4	A0A3P0XZU4	Streptococcus agalactiae	LPXTG cell wall anchor domain-containing protein		extracellular region [GO:0005576]; integral component of membrane [GO:0016021]
A0A3P0Y0S8	A0A3P0Y0S8	Streptococcus agalactiae	PDZ domain-containing protein	protein catabolic process [GO:0030163]	integral component of membrane [GO:0016021]	ATP binding [GO:0005524]; ATP-dependent peptidase activity [GO:0004176]; serine-type endopeptidase activity [GO:0004252]
A0A3P0Y246	A0A3P0Y246	Streptococcus agalactiae	ArdcN domain-containing protein
A0A3P0Y2E6	A0A3P0Y2E6	Streptococcus agalactiae	ATP-dependent DNA helicase RecG			helicase activity [GO:0004386]
A0A3P0Y324	A0A3P0Y324	Streptococcus agalactiae	Uncharacterized protein
A0A3P0Y3E0	A0A3P0Y3E0	Streptococcus agalactiae	ATP-dependent Clp protease ATP-binding subunit			ATP binding [GO:0005524]; ATP hydrolysis activity [GO:0016887]; peptidase activity [GO:0008233]
A0A3P0Y416	pepF	Streptococcus agalactiae	Oligoendopeptidase F			metal ion binding [GO:0046872]; metalloendopeptidase activity [GO:0004222]
A0A3P0Y461	alaS	Streptococcus agalactiae	Alanine--tRNA ligase (EC 6.1.1.7) (Alanyl-tRNA synthetase) (AlaRS)	alanyl-tRNA aminoacylation [GO:0006419]	cytoplasm [GO:0005737]	alanine-tRNA ligase activity [GO:0004813]; ATP binding [GO:0005524]; tRNA binding [GO:0000049]; zinc ion binding [GO:0008270]
A0A3P0Y509	A0A3P0Y509	Streptococcus agalactiae	Kinase	plasminogen activation [GO:0031639]	extracellular region [GO:0005576]	kinase activity [GO:0016301]
A0A3P0Y515	A0A3P0Y515	Streptococcus agalactiae	DUF2815 family protein
A0A3P0Y553	A0A3P0Y553	Streptococcus agalactiae	ATP-dependent Clp protease ATP-binding subunit			ATP binding [GO:0005524]; ATP hydrolysis activity [GO:0016887]; peptidase activity [GO:0008233]
A0A3P0Y5M7	A0A3P0Y5M7	Streptococcus agalactiae	Uncharacterized protein
A0A3P0Y5Q2	A0A3P0Y5Q2	Streptococcus agalactiae	Uncharacterized protein
A0A3P0Y6B2	A0A3P0Y6B2	Streptococcus agalactiae	Uncharacterized protein
A0A3P0Y7G7	A0A3P0Y7G7	Streptococcus agalactiae	ABC transporter ATP-binding protein		integral component of membrane [GO:0016021]	ABC-type transporter activity [GO:0140359]; ATP binding [GO:0005524]
A0A3P0Y7R6	rpoC	Streptococcus agalactiae	DNA-directed RNA polymerase subunit beta' (RNAP subunit beta') (EC 2.7.7.6) (RNA polymerase subunit beta') (Transcriptase subunit beta')	transcription, DNA-templated [GO:0006351]		DNA binding [GO:0003677]; DNA-directed 5'-3' RNA polymerase activity [GO:0003899]; magnesium ion binding [GO:0000287]; zinc ion binding [GO:0008270]
A0A3P0Y848	A0A3P0Y848	Streptococcus agalactiae	Site-specific integrase	DNA integration [GO:0015074]; DNA recombination [GO:0006310]		DNA binding [GO:0003677]
A0A3P0Y8D4	purA	Streptococcus agalactiae	Adenylosuccinate synthetase (AMPSase) (AdSS) (EC 6.3.4.4) (IMP--aspartate ligase)	'de novo' AMP biosynthetic process [GO:0044208]	cytoplasm [GO:0005737]	adenylosuccinate synthase activity [GO:0004019]; GTP binding [GO:0005525]; magnesium ion binding [GO:0000287]	PATHWAY: Purine metabolism; AMP biosynthesis via de novo pathway; AMP from IMP: step 1/2. {ECO:0000256|HAMAP-Rule:MF_00011, ECO:0000256|RuleBase:RU000520}.
A0A3P0Y8N4	mfd	Streptococcus agalactiae	Transcription-repair-coupling factor (TRCF) (EC 3.6.4.-)	regulation of transcription, DNA-templated [GO:0006355]; transcription-coupled nucleotide-excision repair, DNA damage recognition [GO:0000716]	cytoplasm [GO:0005737]	ATP binding [GO:0005524]; damaged DNA binding [GO:0003684]; helicase activity [GO:0004386]; hydrolase activity [GO:0016787]
A0A3P0Y8Z5	A0A3P0Y8Z5	Streptococcus agalactiae	Helicase			ATP binding [GO:0005524]; DNA binding [GO:0003677]; helicase activity [GO:0004386]; hydrolase activity [GO:0016787]
A0A3P0Y909	rpoB	Streptococcus agalactiae	DNA-directed RNA polymerase subunit beta (RNAP subunit beta) (EC 2.7.7.6) (RNA polymerase subunit beta) (Transcriptase subunit beta)	transcription, DNA-templated [GO:0006351]		DNA binding [GO:0003677]; DNA-directed 5'-3' RNA polymerase activity [GO:0003899]; ribonucleoside binding [GO:0032549]
A0A3P0Y9V4	A0A3P0Y9V4	Streptococcus agalactiae	Glucose-6-phosphate isomerase (EC 5.3.1.9) (Fragment)	gluconeogenesis [GO:0006094]; glycolytic process [GO:0006096]		glucose-6-phosphate isomerase activity [GO:0004347]	PATHWAY: Carbohydrate degradation; glycolysis; D-glyceraldehyde 3-phosphate and glycerone phosphate from D-glucose: step 2/4. {ECO:0000256|ARBA:ARBA00004926, ECO:0000256|RuleBase:RU000612}.
A0A3P0Y9V9	pflB	Streptococcus agalactiae	Formate acetyltransferase (EC 2.3.1.54) (Pyruvate formate-lyase)	glucose metabolic process [GO:0006006]	cytoplasm [GO:0005737]	formate C-acetyltransferase activity [GO:0008861]	PATHWAY: Fermentation; pyruvate fermentation; formate from pyruvate: step 1/1. {ECO:0000256|ARBA:ARBA00004809, ECO:0000256|RuleBase:RU368075}.
A0A3P0YA03	A0A3P0YA03	Streptococcus agalactiae	Penicillin-binding protein 2		integral component of membrane [GO:0016021]	penicillin binding [GO:0008658]
A0A3P0YAK0	A0A3P0YAK0	Streptococcus agalactiae	CHAP domain-containing protein		extracellular region [GO:0005576]	amidase activity [GO:0004040]
A0A3P0YB08	A0A3P0YB08	Streptococcus agalactiae	P-type Ca(2+) transporter (EC 7.2.2.10)		integral component of membrane [GO:0016021]	ATP binding [GO:0005524]; hydrolase activity [GO:0016787]; P-type calcium transporter activity [GO:0005388]
A0A3P0YBA3	pepX	Streptococcus agalactiae	Xaa-Pro dipeptidyl-peptidase (EC 3.4.14.11) (X-Pro dipeptidyl-peptidase) (X-prolyl-dipeptidyl aminopeptidase) (X-PDAP)		cytoplasm [GO:0005737]	aminopeptidase activity [GO:0004177]; dipeptidyl-peptidase activity [GO:0008239]; serine-type peptidase activity [GO:0008236]
A0A3P0YBS5	A0A3P0YBS5	Streptococcus agalactiae	DUF669 domain-containing protein
A0A3P0YC34	A0A3P0YC34	Streptococcus agalactiae	ArdcN domain-containing protein
A0A3P0YCD6	A0A3P0YCD6	Streptococcus agalactiae	Uncharacterized protein
A0A3P0YCI0	A0A3P0YCI0	Streptococcus agalactiae	LPXTG cell wall anchor domain-containing protein		extracellular region [GO:0005576]
A0A3P0YCM3	A0A3P0YCM3	Streptococcus agalactiae	Type II secretory pathway, pseudopilin PulG		integral component of membrane [GO:0016021]
A0A3P0YDG2	purH	Streptococcus agalactiae	Bifunctional purine biosynthesis protein PurH [Includes: Phosphoribosylaminoimidazolecarboxamide formyltransferase (EC 2.1.2.3) (AICAR transformylase); IMP cyclohydrolase (EC 3.5.4.10) (ATIC) (IMP synthase) (Inosinicase)]	'de novo' IMP biosynthetic process [GO:0006189]		IMP cyclohydrolase activity [GO:0003937]; phosphoribosylaminoimidazolecarboxamide formyltransferase activity [GO:0004643]	PATHWAY: Purine metabolism; IMP biosynthesis via de novo pathway; 5-formamido-1-(5-phospho-D-ribosyl)imidazole-4-carboxamide from 5-amino-1-(5-phospho-D-ribosyl)imidazole-4-carboxamide (10-formyl THF route): step 1/1. {ECO:0000256|ARBA:ARBA00004954, ECO:0000256|HAMAP-Rule:MF_00139}.; PATHWAY: Purine metabolism; IMP biosynthesis via de novo pathway; IMP from 5-formamido-1-(5-phospho-D-ribosyl)imid…
A0A3P0YDG4	A0A3P0YDG4	Streptococcus agalactiae	DeoR/GlpR transcriptional regulator			DNA binding [GO:0003677]; DNA-binding transcription factor activity [GO:0003700]
A0A3P0YDQ3	argF	Streptococcus agalactiae	Ornithine carbamoyltransferase (OTCase) (EC 2.1.3.3)		cytoplasm [GO:0005737]	amino acid binding [GO:0016597]; ornithine carbamoyltransferase activity [GO:0004585]
A0A3P0YDT7	A0A3P0YDT7	Streptococcus agalactiae	Replication protein RepR
A0A3P0YF11	tkt	Streptococcus agalactiae	Transketolase (EC 2.2.1.1)			metal ion binding [GO:0046872]; transketolase activity [GO:0004802]
A0A3P0YG02	A0A3P0YG02	Streptococcus agalactiae	LysE family translocator	amino acid transport [GO:0006865]	integral component of membrane [GO:0016021]; plasma membrane [GO:0005886]
A0A3P0YGS6	topB	Streptococcus agalactiae	DNA topoisomerase (EC 5.6.2.1)	DNA topological change [GO:0006265]		DNA binding [GO:0003677]; DNA topoisomerase type I (single strand cut, ATP-independent) activity [GO:0003917]
A0A3P0YHB5	A0A3P0YHB5	Streptococcus agalactiae	DEAD/DEAH box helicase			ATP binding [GO:0005524]; helicase activity [GO:0004386]; nucleic acid binding [GO:0003676]
A0A3P0YIA4	A0A3P0YIA4	Streptococcus agalactiae	ImmA/IrrE family metallo-endopeptidase			DNA binding [GO:0003677]; DNA primase activity [GO:0003896]; zinc ion binding [GO:0008270]
A0A3P0YIG7	A0A3P0YIG7	Streptococcus agalactiae	Pseudouridine synthase (EC 5.4.99.-)	ncRNA processing [GO:0034470]; pseudouridine synthesis [GO:0001522]		catalytic activity, acting on RNA [GO:0140098]; pseudouridine synthase activity [GO:0009982]; RNA binding [GO:0003723]
A0A3P0YLK5	ftsH	Streptococcus agalactiae	ATP-dependent zinc metalloprotease FtsH (EC 3.4.24.-)	protein catabolic process [GO:0030163]	integral component of membrane [GO:0016021]; plasma membrane [GO:0005886]	ATP binding [GO:0005524]; ATP-dependent peptidase activity [GO:0004176]; ATP hydrolysis activity [GO:0016887]; metalloendopeptidase activity [GO:0004222]; zinc ion binding [GO:0008270]
A0A3P0ZFZ4	ychF	Streptococcus agalactiae	Ribosome-binding ATPase YchF			ATP binding [GO:0005524]; ATP hydrolysis activity [GO:0016887]; GTP binding [GO:0005525]; ribosomal large subunit binding [GO:0043023]; ribosome binding [GO:0043022]
A0A3P1ATF2	A0A3P1ATF2	Streptococcus agalactiae	Histidine kinase (EC 2.7.13.3)		integral component of membrane [GO:0016021]	phosphorelay sensor kinase activity [GO:0000155]
A0A3P1B3S4	A0A3P1B3S4	Streptococcus agalactiae	ATP-dependent DNA helicase			helicase activity [GO:0004386]
A0A3P1B465	dinG	Streptococcus agalactiae	3'-5' exonuclease DinG (EC 3.1.-.-)	DNA replication [GO:0006260]		3'-5' exonuclease activity [GO:0008408]; ATP binding [GO:0005524]; DNA binding [GO:0003677]; DNA-directed DNA polymerase activity [GO:0003887]; helicase activity [GO:0004386]; hydrolase activity, acting on acid anhydrides, in phosphorus-containing anhydrides [GO:0016818]
A0A3P1B5N4	A0A3P1B5N4	Streptococcus agalactiae	Replication initiation protein
A0A3P1B759	A0A3P1B759	Streptococcus agalactiae	Conjugal transfer protein
A0A3P1BHB1	A0A3P1BHB1	Streptococcus agalactiae	Zinc ABC transporter substrate-binding protein AdcA	cell adhesion [GO:0007155]; zinc ion transport [GO:0006829]		zinc ion binding [GO:0008270]
A0A3P1BI49	rnr	Streptococcus agalactiae	Ribonuclease R (RNase R) (EC 3.1.13.1)		cytoplasm [GO:0005737]	exoribonuclease II activity [GO:0008859]; RNA binding [GO:0003723]
A0A3P1BKK9	A0A3P1BKK9	Streptococcus agalactiae	Bifunctional metallophosphatase/5'-nucleotidase	nucleotide catabolic process [GO:0009166]	integral component of membrane [GO:0016021]	hydrolase activity [GO:0016787]; nucleotide binding [GO:0000166]
A0A3P1BRE6	A0A3P1BRE6	Streptococcus agalactiae	IS3-like element IS861 family transposase	DNA integration [GO:0015074]		nucleic acid binding [GO:0003676]
A0A3P1BYS5	A0A3P1BYS5	Streptococcus agalactiae	NADP-dependent malic enzyme			malate dehydrogenase (decarboxylating) (NAD+) activity [GO:0004471]; metal ion binding [GO:0046872]; NAD binding [GO:0051287]
A0A3P1BZL3	polC	Streptococcus agalactiae	DNA polymerase III PolC-type (PolIII) (EC 2.7.7.7)	DNA-dependent DNA replication [GO:0006261]	cytoplasm [GO:0005737]	3'-5' exonuclease activity [GO:0008408]; DNA binding [GO:0003677]; DNA-directed DNA polymerase activity [GO:0003887]
A0A3P1C7P4	rplM	Streptococcus agalactiae	50S ribosomal protein L13	translation [GO:0006412]	cytoplasm [GO:0005737]; ribosome [GO:0005840]	structural constituent of ribosome [GO:0003735]
A0A3P1C8K6	A0A3P1C8K6	Streptococcus agalactiae	Endonuclease			endonuclease activity [GO:0004519]
A0A3P1C8V4	A0A3P1C8V4	Streptococcus agalactiae	Type IV secretory system conjugative DNA transfer family protein		integral component of membrane [GO:0016021]
A0A3P1C8X9	A0A3P1C8X9	Streptococcus agalactiae	Uncharacterized protein
A0A3P1C9R6	A0A3P1C9R6	Streptococcus agalactiae	LPXTG cell wall anchor domain-containing protein		extracellular region [GO:0005576]; integral component of membrane [GO:0016021]
A0A3S8RBI6	A0A3S8RBI6	Streptococcus agalactiae	Protein RepB	DNA replication [GO:0006260]	extrachromosomal circular DNA [GO:0005727]	DNA binding [GO:0003677]; DNA topoisomerase activity [GO:0003916]
A0A4P8PM65	lytR	Streptococcus agalactiae	Biofilm regulatory protein
A0A4Q1GP29	A0A4Q1GP29	Streptococcus agalactiae	Chromosome assembly protein
A0A4Q1GZA8	pyrG	Streptococcus agalactiae	CTP synthase (EC 6.3.4.2) (Cytidine 5'-triphosphate synthase) (Cytidine triphosphate synthetase) (CTP synthetase) (CTPS) (UTP--ammonia ligase)	'de novo' CTP biosynthetic process [GO:0044210]; glutamine metabolic process [GO:0006541]		ATP binding [GO:0005524]; CTP synthase activity [GO:0003883]; metal ion binding [GO:0046872]	PATHWAY: Pyrimidine metabolism; CTP biosynthesis via de novo pathway; CTP from UDP: step 2/2. {ECO:0000256|ARBA:ARBA00005171, ECO:0000256|HAMAP-Rule:MF_01227}.
A0A4U3JJQ0	mvaD	Streptococcus agalactiae	Diphosphomevalonate decarboxylase (EC 4.1.1.33)
A0A4U3JJR1	A0A4U3JJR1	Streptococcus agalactiae	Glutamate dehydrogenase
A0A4U3JJT1	A0A4U3JJT1	Streptococcus agalactiae	ATP-binding cassette domain-containing protein
A0A4Y5UH86	tuf	Streptococcus agalactiae	Translation elongation factor Tu (Fragment)			GTPase activity [GO:0003924]; GTP binding [GO:0005525]; translation elongation factor activity [GO:0003746]
A0A5N0LNJ8	leuS	Streptococcus agalactiae	Leucine--tRNA ligase (EC 6.1.1.4) (Leucyl-tRNA synthetase) (LeuRS)	leucyl-tRNA aminoacylation [GO:0006429]	cytoplasm [GO:0005737]	aminoacyl-tRNA editing activity [GO:0002161]; ATP binding [GO:0005524]; leucine-tRNA ligase activity [GO:0004823]
A0A5N0R4U4	A0A5N0R4U4	Streptococcus agalactiae	CHAP domain-containing protein		integral component of membrane [GO:0016021]
A0A5N0R7K0	tcrA	Streptococcus agalactiae	Regulation of D-alanyl-lipoteichoic acid biosynthesis, DltR (Response regulator)	phosphorelay signal transduction system [GO:0000160]; regulation of transcription, DNA-templated [GO:0006355]		DNA binding [GO:0003677]
A0A5N0R8T9	A0A5N0R8T9	Streptococcus agalactiae	CopY/TcrY family copper transport repressor	negative regulation of transcription, DNA-templated [GO:0045892]		DNA binding [GO:0003677]
A0A5N0RAN2	cadA	Streptococcus agalactiae	Cadmium-translocating P-type ATPase		integral component of membrane [GO:0016021]; plasma membrane [GO:0005886]	ATPase-coupled cation transmembrane transporter activity [GO:0019829]; ATP binding [GO:0005524]; hydrolase activity [GO:0016787]; metal ion binding [GO:0046872]
A0A5N0RDS8	A0A5N0RDS8	Streptococcus agalactiae	Dehydrogenase	cell redox homeostasis [GO:0045454]; tRNA processing [GO:0008033]		flavin adenine dinucleotide binding [GO:0050660]; monooxygenase activity [GO:0004497]
A0A6A4TTP0	A0A6A4TTP0	Streptococcus agalactiae	16S rRNA m5C967 methyltransferase (EC 2.1.1.176) (rRNA (cytosine-C(5)-)-methyltransferase RsmB)	regulation of transcription, DNA-templated [GO:0006355]	cytoplasm [GO:0005737]	RNA binding [GO:0003723]; rRNA methyltransferase activity [GO:0008649]
A0A6B9QJP2	A0A6B9QJP2	Streptococcus agalactiae	Internalin (Fragment)
A0A6G8GQ42	A0A6G8GQ42	Streptococcus agalactiae	Leucine-rich repeat domain-containing protein
A0A6G8GQ68	galT	Streptococcus agalactiae	Galactose-1-phosphate uridylyltransferase (Gal-1-P uridylyltransferase) (EC 2.7.7.12) (UDP-glucose--hexose-1-phosphate uridylyltransferase)	galactose metabolic process [GO:0006012]	cytoplasm [GO:0005737]	UDP-glucose:hexose-1-phosphate uridylyltransferase activity [GO:0008108]	PATHWAY: Carbohydrate metabolism; galactose metabolism. {ECO:0000256|ARBA:ARBA00004947, ECO:0000256|HAMAP-Rule:MF_00571}.
A0A6H0TXZ0	A0A6H0TXZ0	Streptococcus agalactiae	CHAP domain-containing protein (CHAP protein)		integral component of membrane [GO:0016021]
A0A6H0TZK9	A0A6H0TZK9	Streptococcus agalactiae	Relaxase (Relaxase/mobilization nuclease domain-containing protein)
A0A6H3FXG9	A0A6H3FXG9	Streptococcus agalactiae	Glycosyltransferase family 2 protein			transferase activity [GO:0016740]
A0A6H3FY12	A0A6H3FY12	Streptococcus agalactiae	HTH domain-containing protein	phosphoenolpyruvate-dependent sugar phosphotransferase system [GO:0009401]		DNA-binding transcription factor activity [GO:0003700]; protein-N(PI)-phosphohistidine-sugar phosphotransferase activity [GO:0008982]
A0A6H3FY49	A0A6H3FY49	Streptococcus agalactiae	Spermidine/putrescine ABC transporter substrate-binding protein	polyamine transport [GO:0015846]	periplasmic space [GO:0042597]	polyamine binding [GO:0019808]
A0A6H3FYQ3	tig	Streptococcus agalactiae	Trigger factor (TF) (EC 5.2.1.8) (PPIase)	cell cycle [GO:0007049]; cell division [GO:0051301]; protein folding [GO:0006457]; protein transport [GO:0015031]	cytoplasm [GO:0005737]	peptidyl-prolyl cis-trans isomerase activity [GO:0003755]
A0A6H3FZN4	cas8c	Streptococcus agalactiae	Type I-C CRISPR-associated protein Cas8c/Csd1
A0A6H3FZX0	yydJ	Streptococcus agalactiae	ABC transporter permease (Peptide export permease protein yydJ)		integral component of membrane [GO:0016021]
A0A7G7H8U8	A0A7G7H8U8	Streptococcus agalactiae	Ribonucleoside-diphosphate reductase subunit beta (EC 1.17.4.1)	deoxyribonucleotide biosynthetic process [GO:0009263]; DNA replication [GO:0006260]	ribonucleoside-diphosphate reductase complex [GO:0005971]	metal ion binding [GO:0046872]; ribonucleoside-diphosphate reductase activity, thioredoxin disulfide as acceptor [GO:0004748]	PATHWAY: Genetic information processing; DNA replication. {ECO:0000256|ARBA:ARBA00005160, ECO:0000256|PIRNR:PIRNR000355}.
A0A7G7HL60	esaA	Streptococcus agalactiae	Type VII secretion protein EsaA		integral component of membrane [GO:0016021]; plasma membrane [GO:0005886]
A0A7G7IFS0	essC	Streptococcus agalactiae	Type VII secretion protein EssC		integral component of membrane [GO:0016021]	ATP binding [GO:0005524]; DNA binding [GO:0003677]
A0A7G7IGJ2	A0A7G7IGJ2	Streptococcus agalactiae	Site-specific integrase	DNA integration [GO:0015074]; DNA recombination [GO:0006310]		DNA binding [GO:0003677]
A0A7G7IGJ7	A0A7G7IGJ7	Streptococcus agalactiae	Uncharacterized protein
A0A7L7RZ50	gyrB	Streptococcus agalactiae	DNA topoisomerase (ATP-hydrolyzing) (EC 5.6.2.2) (Fragment)	DNA topological change [GO:0006265]		ATP binding [GO:0005524]; DNA binding [GO:0003677]; DNA topoisomerase type II (double strand cut, ATP-hydrolyzing) activity [GO:0003918]
A0A7V8A1E8	metG	Streptococcus agalactiae	Methionine--tRNA ligase (EC 6.1.1.10) (Methionyl-tRNA synthetase) (MetRS)	methionyl-tRNA aminoacylation [GO:0006431]	cytoplasm [GO:0005737]	ATP binding [GO:0005524]; methionine-tRNA ligase activity [GO:0004825]; tRNA binding [GO:0000049]
A0A7V8A2K6	A0A7V8A2K6	Streptococcus agalactiae	Uncharacterized protein
A0A7V8A330	A0A7V8A330	Streptococcus agalactiae	Antibiotic ABC transporter ATP-binding protein			ATP binding [GO:0005524]
A0A7V8D6N5	A0A7V8D6N5	Streptococcus agalactiae	Photosystem II S4 domain protein (RNA-binding protein)			RNA binding [GO:0003723]
A0A7Z0VDK0	rpsQ	Streptococcus agalactiae	30S ribosomal protein S17	translation [GO:0006412]	ribosome [GO:0005840]	rRNA binding [GO:0019843]; structural constituent of ribosome [GO:0003735]
A0A7Z0VDM8	gltX	Streptococcus agalactiae	Glutamate--tRNA ligase (EC 6.1.1.17) (Glutamyl-tRNA synthetase) (GluRS)	glutamyl-tRNA aminoacylation [GO:0006424]	cytoplasm [GO:0005737]	ATP binding [GO:0005524]; glutamate-tRNA ligase activity [GO:0004818]; tRNA binding [GO:0000049]; zinc ion binding [GO:0008270]
A0A7Z0VDM9	A0A7Z0VDM9	Streptococcus agalactiae	Putative pyridine nucleotide-disulfide oxidoreductase ykgC	cell redox homeostasis [GO:0045454]		flavin adenine dinucleotide binding [GO:0050660]; oxidoreductase activity, acting on a sulfur group of donors, NAD(P) as acceptor [GO:0016668]
A0A7Z0VDN7	A0A7Z0VDN7	Streptococcus agalactiae	50S ribosomal protein L28		ribosome [GO:0005840]	structural constituent of ribosome [GO:0003735]
A0A7Z0VDR0	rpoC	Streptococcus agalactiae	DNA-directed RNA polymerase subunit beta' (RNAP subunit beta') (EC 2.7.7.6) (RNA polymerase subunit beta') (Transcriptase subunit beta')	transcription, DNA-templated [GO:0006351]		DNA binding [GO:0003677]; DNA-directed 5'-3' RNA polymerase activity [GO:0003899]; magnesium ion binding [GO:0000287]; zinc ion binding [GO:0008270]
A0A7Z0VDT3	rpsH	Streptococcus agalactiae	30S ribosomal protein S8	translation [GO:0006412]	ribosome [GO:0005840]	rRNA binding [GO:0019843]; structural constituent of ribosome [GO:0003735]
A0A7Z0VDT6	cysS	Streptococcus agalactiae	Cysteine--tRNA ligase (EC 6.1.1.16) (Cysteinyl-tRNA synthetase) (CysRS)	cysteinyl-tRNA aminoacylation [GO:0006423]	cytoplasm [GO:0005737]	ATP binding [GO:0005524]; cysteine-tRNA ligase activity [GO:0004817]; zinc ion binding [GO:0008270]
A0A7Z0VDV2	A0A7Z0VDV2	Streptococcus agalactiae	Spermidine/putrescine-binding periplasmic protein	polyamine transport [GO:0015846]	integral component of membrane [GO:0016021]; periplasmic space [GO:0042597]	polyamine binding [GO:0019808]
A0A7Z0VDW9	A0A7Z0VDW9	Streptococcus agalactiae	Stress response regulator gls24-like protein
A0A7Z0VDX3	A0A7Z0VDX3	Streptococcus agalactiae	ABC transmembrane type-1 domain-containing protein	amino acid transport [GO:0006865]	ATP-binding cassette (ABC) transporter complex [GO:0043190]	transmembrane transporter activity [GO:0022857]
A0A7Z0VDZ0	A0A7Z0VDZ0	Streptococcus agalactiae	Uncharacterized protein
A0A7Z0VDZ1	A0A7Z0VDZ1	Streptococcus agalactiae	TrmH family tRNA/rRNA methyltransferase YacO	RNA processing [GO:0006396]		RNA binding [GO:0003723]; RNA methyltransferase activity [GO:0008173]
A0A7Z0VE43	A0A7Z0VE43	Streptococcus agalactiae	Glutamate dehydrogenase	cellular amino acid metabolic process [GO:0006520]		glutamate dehydrogenase (NAD+) activity [GO:0004352]
A0A7Z0VE50	tcrA	Streptococcus agalactiae	Regulation of D-alanyl-lipoteichoic acid biosynthesis, DltR (Transcriptional regulator)	phosphorelay signal transduction system [GO:0000160]; regulation of transcription, DNA-templated [GO:0006355]		DNA binding [GO:0003677]
A0A7Z0VED8	rpoB	Streptococcus agalactiae	DNA-directed RNA polymerase subunit beta (RNAP subunit beta) (EC 2.7.7.6) (RNA polymerase subunit beta) (Transcriptase subunit beta)	transcription, DNA-templated [GO:0006351]		DNA binding [GO:0003677]; DNA-directed 5'-3' RNA polymerase activity [GO:0003899]; ribonucleoside binding [GO:0032549]
A0A7Z0VEE6	A0A7Z0VEE6	Streptococcus agalactiae	Aminopeptidase pepS			aminopeptidase activity [GO:0004177]; metal ion binding [GO:0046872]; metallopeptidase activity [GO:0008237]
A0A7Z0VEF3	A0A7Z0VEF3	Streptococcus agalactiae	Uncharacterized protein
A0A7Z0VEG7	A0A7Z0VEG7	Streptococcus agalactiae	DNA translocase FtsK	chromosome segregation [GO:0007059]	integral component of membrane [GO:0016021]; plasma membrane [GO:0005886]	ATP binding [GO:0005524]; DNA binding [GO:0003677]
A0A7Z0VEH1	secA	Streptococcus agalactiae	Protein translocase subunit SecA (EC 7.4.2.8)	intracellular protein transmembrane transport [GO:0065002]; protein import [GO:0017038]; protein targeting [GO:0006605]	cytoplasm [GO:0005737]; plasma membrane [GO:0005886]	ATP binding [GO:0005524]; protein-transporting ATPase activity [GO:0015450]
A0A7Z0VEL6	A0A7Z0VEL6	Streptococcus agalactiae	Methionine import ATP-binding protein MetN	methionine transport [GO:0015821]	plasma membrane [GO:0005886]	ATPase-coupled transmembrane transporter activity [GO:0042626]; ATP binding [GO:0005524]
A0A7Z0VEM4	A0A7Z0VEM4	Streptococcus agalactiae	Uncharacterized protein		integral component of membrane [GO:0016021]
A0A7Z0VEP0	A0A7Z0VEP0	Streptococcus agalactiae	Glutamate-pyruvate aminotransferase AlaA	biosynthetic process [GO:0009058]		pyridoxal phosphate binding [GO:0030170]; transaminase activity [GO:0008483]
A0A7Z0VEP6	A0A7Z0VEP6	Streptococcus agalactiae	ABC transporter domain-containing protein			ATP binding [GO:0005524]
A0A7Z0VES2	A0A7Z0VES2	Streptococcus agalactiae	Single-stranded DNA-binding protein (SSB)	DNA recombination [GO:0006310]; DNA repair [GO:0006281]; DNA replication [GO:0006260]		single-stranded DNA binding [GO:0003697]
A0A7Z0VEV5	pepX	Streptococcus agalactiae	Xaa-Pro dipeptidyl-peptidase (EC 3.4.14.11) (X-Pro dipeptidyl-peptidase) (X-prolyl-dipeptidyl aminopeptidase) (X-PDAP)		cytoplasm [GO:0005737]	aminopeptidase activity [GO:0004177]; dipeptidyl-peptidase activity [GO:0008239]; serine-type peptidase activity [GO:0008236]
A0A7Z0VEV6	A0A7Z0VEV6	Streptococcus agalactiae	Diphosphomevalonate decarboxylase (EC 4.1.1.33)	isopentenyl diphosphate biosynthetic process, mevalonate pathway [GO:0019287]	cytosol [GO:0005829]	ATP binding [GO:0005524]; diphosphomevalonate decarboxylase activity [GO:0004163]; kinase activity [GO:0016301]
A0A7Z0VEY5	A0A7Z0VEY5	Streptococcus agalactiae	Chaperone protein ClpB			ATP binding [GO:0005524]; ATP hydrolysis activity [GO:0016887]
A0A7Z0VEZ9	A0A7Z0VEZ9	Streptococcus agalactiae	Uncharacterized protein	asparagine metabolic process [GO:0006528]		asparaginase activity [GO:0004067]
A0A7Z0VF25	rpsU	Streptococcus agalactiae	30S ribosomal protein S21	translation [GO:0006412]	ribosome [GO:0005840]	structural constituent of ribosome [GO:0003735]
A0A7Z0VF26	polC	Streptococcus agalactiae	DNA polymerase III PolC-type (PolIII) (EC 2.7.7.7)	DNA-dependent DNA replication [GO:0006261]	cytoplasm [GO:0005737]	3'-5' exonuclease activity [GO:0008408]; DNA binding [GO:0003677]; DNA-directed DNA polymerase activity [GO:0003887]
A0A7Z0VF86	A0A7Z0VF86	Streptococcus agalactiae	Uncharacterized protein	phosphoenolpyruvate-dependent sugar phosphotransferase system [GO:0009401]; regulation of transcription, DNA-templated [GO:0006355]		protein-N(PI)-phosphohistidine-sugar phosphotransferase activity [GO:0008982]
A0A7Z0VF91	metE	Streptococcus agalactiae	5-methyltetrahydropteroyltriglutamate--homocysteine methyltransferase (EC 2.1.1.14) (Cobalamin-independent methionine synthase) (Methionine synthase, vitamin-B12 independent isozyme)	methionine biosynthetic process [GO:0009086]; methylation [GO:0032259]		5-methyltetrahydropteroyltriglutamate-homocysteine S-methyltransferase activity [GO:0003871]; zinc ion binding [GO:0008270]	PATHWAY: Amino-acid biosynthesis; L-methionine biosynthesis via de novo pathway; L-methionine from L-homocysteine (MetE route): step 1/1. {ECO:0000256|ARBA:ARBA00004681, ECO:0000256|HAMAP-Rule:MF_00172}.
A0A7Z0VFD3	A0A7Z0VFD3	Streptococcus agalactiae	Uncharacterized protein
A0A7Z0VFE4	leuS	Streptococcus agalactiae	Leucine--tRNA ligase (EC 6.1.1.4) (Leucyl-tRNA synthetase) (LeuRS)	leucyl-tRNA aminoacylation [GO:0006429]	cytoplasm [GO:0005737]	aminoacyl-tRNA editing activity [GO:0002161]; ATP binding [GO:0005524]; leucine-tRNA ligase activity [GO:0004823]
A0A7Z0VFG4	A0A7Z0VFG4	Streptococcus agalactiae	Uncharacterized protein		integral component of membrane [GO:0016021]
A0A7Z0VFH6	A0A7Z0VFH6	Streptococcus agalactiae	Uncharacterized protein
A0A7Z0VFK9	pgk	Streptococcus agalactiae	Phosphoglycerate kinase (EC 2.7.2.3)	glycolytic process [GO:0006096]	cytoplasm [GO:0005737]	ATP binding [GO:0005524]; phosphoglycerate kinase activity [GO:0004618]	PATHWAY: Carbohydrate degradation; glycolysis; pyruvate from D-glyceraldehyde 3-phosphate: step 2/5. {ECO:0000256|HAMAP-Rule:MF_00145, ECO:0000256|RuleBase:RU000695}.
A0A7Z0VFN8	fusA	Streptococcus agalactiae	Elongation factor G (EF-G)		cytoplasm [GO:0005737]	GTPase activity [GO:0003924]; GTP binding [GO:0005525]; translation elongation factor activity [GO:0003746]
A0A7Z0VFR2	A0A7Z0VFR2	Streptococcus agalactiae	Uncharacterized protein		integral component of membrane [GO:0016021]; plasma membrane [GO:0005886]
A0A7Z0VFY3	A0A7Z0VFY3	Streptococcus agalactiae	Uncharacterized protein
A0A7Z0VFY5	A0A7Z0VFY5	Streptococcus agalactiae	Uncharacterized protein
A0A7Z0VFZ4	A0A7Z0VFZ4	Streptococcus agalactiae	HTH cro/C1-type domain-containing protein			DNA binding [GO:0003677]
A0A7Z0VG28	A0A7Z0VG28	Streptococcus agalactiae	SF3 helicase domain-containing protein			ATP binding [GO:0005524]; hydrolase activity [GO:0016787]
A0A7Z0VG53	A0A7Z0VG53	Streptococcus agalactiae	UPF0750 membrane protein ypjC		integral component of membrane [GO:0016021]; plasma membrane [GO:0005886]
A0A7Z0VG99	A0A7Z0VG99	Streptococcus agalactiae	Uncharacterized protein			metal ion binding [GO:0046872]; metalloendopeptidase activity [GO:0004222]
A0A7Z0VGD1	A0A7Z0VGD1	Streptococcus agalactiae	Uncharacterized protein
A0A7Z0VGG4	smc	Streptococcus agalactiae	Chromosome partition protein Smc	chromosome condensation [GO:0030261]; DNA replication [GO:0006260]; sister chromatid cohesion [GO:0007062]	chromosome [GO:0005694]; cytoplasm [GO:0005737]	ATP binding [GO:0005524]; ATP hydrolysis activity [GO:0016887]; DNA binding [GO:0003677]
A0A7Z0VGI6	A0A7Z0VGI6	Streptococcus agalactiae	Uncharacterized protein		integral component of membrane [GO:0016021]
A0A7Z0VGJ0	A0A7Z0VGJ0	Streptococcus agalactiae	Uncharacterized protein
A0A7Z0VGJ4	A0A7Z0VGJ4	Streptococcus agalactiae	Uncharacterized protein			metal ion binding [GO:0046872]; metalloendopeptidase activity [GO:0004222]
A0A7Z0VGJ6	A0A7Z0VGJ6	Streptococcus agalactiae	Uncharacterized protein
A0A7Z0VGK0	A0A7Z0VGK0	Streptococcus agalactiae	Uncharacterized protein		integral component of membrane [GO:0016021]
A0A7Z0VGK8	A0A7Z0VGK8	Streptococcus agalactiae	Uncharacterized protein		integral component of membrane [GO:0016021]
A0A7Z0VGL1	A0A7Z0VGL1	Streptococcus agalactiae	Uncharacterized protein			DNA binding [GO:0003677]; DNA strand exchange activity [GO:0000150]
A0A7Z0VGM6	A0A7Z0VGM6	Streptococcus agalactiae	FtsX domain-containing protein	transmembrane transport [GO:0055085]	integral component of membrane [GO:0016021]; plasma membrane [GO:0005886]
A0A7Z0VGN8	gyrB	Streptococcus agalactiae	DNA gyrase subunit B (EC 5.6.2.2)	DNA-dependent DNA replication [GO:0006261]; DNA topological change [GO:0006265]	chromosome [GO:0005694]; cytoplasm [GO:0005737]	ATP binding [GO:0005524]; DNA binding [GO:0003677]; DNA topoisomerase type II (double strand cut, ATP-hydrolyzing) activity [GO:0003918]; metal ion binding [GO:0046872]
A0A7Z0VGQ7	A0A7Z0VGQ7	Streptococcus agalactiae	Peptidase C51 domain-containing protein		extracellular region [GO:0005576]	amidase activity [GO:0004040]
A0A7Z0VGT2	dinG	Streptococcus agalactiae	3'-5' exonuclease DinG (EC 3.1.-.-)	DNA replication [GO:0006260]		3'-5' exonuclease activity [GO:0008408]; ATP binding [GO:0005524]; DNA binding [GO:0003677]; DNA-directed DNA polymerase activity [GO:0003887]; helicase activity [GO:0004386]; hydrolase activity, acting on acid anhydrides, in phosphorus-containing anhydrides [GO:0016818]
A0A7Z0VGU5	A0A7Z0VGU5	Streptococcus agalactiae	ATP-dependent Clp protease ATP-binding subunit ClpE			ATP binding [GO:0005524]; ATP hydrolysis activity [GO:0016887]; peptidase activity [GO:0008233]
A0A7Z0VGV2	A0A7Z0VGV2	Streptococcus agalactiae	Uncharacterized protein	protein catabolic process [GO:0030163]	integral component of membrane [GO:0016021]	ATP binding [GO:0005524]; ATP-dependent peptidase activity [GO:0004176]; serine-type endopeptidase activity [GO:0004252]
A0A7Z0VGX0	A0A7Z0VGX0	Streptococcus agalactiae	Uncharacterized protein	cell wall macromolecule biosynthetic process [GO:0044038]		aminoacyltransferase activity [GO:0016755]
A0A7Z0VH31	galT	Streptococcus agalactiae	Galactose-1-phosphate uridylyltransferase (Gal-1-P uridylyltransferase) (EC 2.7.7.12) (UDP-glucose--hexose-1-phosphate uridylyltransferase)	galactose metabolic process [GO:0006012]	cytoplasm [GO:0005737]	UDP-glucose:hexose-1-phosphate uridylyltransferase activity [GO:0008108]	PATHWAY: Carbohydrate metabolism; galactose metabolism. {ECO:0000256|ARBA:ARBA00004947, ECO:0000256|HAMAP-Rule:MF_00571}.
A0A7Z0VH32	A0A7Z0VH32	Streptococcus agalactiae	Ribonucleoside-diphosphate reductase (EC 1.17.4.1)	deoxyribonucleotide biosynthetic process [GO:0009263]; DNA replication [GO:0006260]	ribonucleoside-diphosphate reductase complex [GO:0005971]	oxidoreductase activity [GO:0016491]	PATHWAY: Genetic information processing; DNA replication. {ECO:0000256|ARBA:ARBA00005160}.
A0A7Z0VH52	A0A7Z0VH52	Streptococcus agalactiae	Formate acetyltransferase 3			transferase activity [GO:0016740]
A0A7Z0VH56	A0A7Z0VH56	Streptococcus agalactiae	Uncharacterized protein
A0A7Z0VHE9	A0A7Z0VHE9	Streptococcus agalactiae	Uncharacterized protein
A0A7Z0VHG9	ezrA	Streptococcus agalactiae	Septation ring formation regulator EzrA	division septum assembly [GO:0000917]; septin ring assembly [GO:0000921]	integral component of membrane [GO:0016021]; plasma membrane [GO:0005886]; septin ring [GO:0005940]
A0A7Z0VHL3	A0A7Z0VHL3	Streptococcus agalactiae	CoA_binding domain-containing protein
A0A7Z0VHQ7	A0A7Z0VHQ7	Streptococcus agalactiae	Uncharacterized protein	phosphoenolpyruvate-dependent sugar phosphotransferase system [GO:0009401]		DNA binding [GO:0003677]; DNA-binding transcription factor activity [GO:0003700]; protein-N(PI)-phosphohistidine-sugar phosphotransferase activity [GO:0008982]
A0A7Z1AB98	rpsS	Streptococcus agalactiae	30S ribosomal protein S19	translation [GO:0006412]	small ribosomal subunit [GO:0015935]	rRNA binding [GO:0019843]; structural constituent of ribosome [GO:0003735]
A0A7Z1ABA3	A0A7Z1ABA3	Streptococcus agalactiae	Putative ABC transporter ATP-binding protein		membrane [GO:0016020]	ATP binding [GO:0005524]
A0A7Z1ABE7	parC	Streptococcus agalactiae	DNA topoisomerase 4 subunit A (EC 5.6.2.2) (Topoisomerase IV subunit A)	chromosome segregation [GO:0007059]; DNA topological change [GO:0006265]	chromosome [GO:0005694]; extrinsic component of plasma membrane [GO:0019897]	ATP binding [GO:0005524]; DNA binding [GO:0003677]; DNA topoisomerase type II (double strand cut, ATP-hydrolyzing) activity [GO:0003918]
A0A7Z1ABG0	A0A7Z1ABG0	Streptococcus agalactiae	NodB homology domain-containing protein	carbohydrate metabolic process [GO:0005975]	integral component of membrane [GO:0016021]	hydrolase activity, acting on carbon-nitrogen (but not peptide) bonds [GO:0016810]
A0A7Z1ABI0	A0A7Z1ABI0	Streptococcus agalactiae	3-hydroxy-3-methylglutaryl coenzyme A reductase (HMG-CoA reductase) (EC 1.1.1.88)	coenzyme A metabolic process [GO:0015936]		hydroxymethylglutaryl-CoA reductase (NADH) activity [GO:0140643]; hydroxymethylglutaryl-CoA reductase (NADPH) activity [GO:0004420]	PATHWAY: Metabolic intermediate metabolism; (R)-mevalonate degradation; (S)-3-hydroxy-3-methylglutaryl-CoA from (R)-mevalonate: step 1/1. {ECO:0000256|RuleBase:RU361219}.
A0A7Z1ABL1	A0A7Z1ABL1	Streptococcus agalactiae	Uncharacterized protein	nucleotide catabolic process [GO:0009166]	integral component of membrane [GO:0016021]	hydrolase activity [GO:0016787]; nucleotide binding [GO:0000166]
A0A7Z1ABN6	A0A7Z1ABN6	Streptococcus agalactiae	GRAM_POS_ANCHORING domain-containing protein		extracellular region [GO:0005576]; integral component of membrane [GO:0016021]
A0A7Z1ABQ8	rnr	Streptococcus agalactiae	Ribonuclease R (RNase R) (EC 3.1.13.1)		cytoplasm [GO:0005737]	exoribonuclease II activity [GO:0008859]; RNA binding [GO:0003723]
A0A7Z1ABT0	metG	Streptococcus agalactiae	Methionine--tRNA ligase (EC 6.1.1.10) (Methionyl-tRNA synthetase) (MetRS)	methionyl-tRNA aminoacylation [GO:0006431]	cytoplasm [GO:0005737]	ATP binding [GO:0005524]; methionine-tRNA ligase activity [GO:0004825]; tRNA binding [GO:0000049]
A0A7Z1ABU2	adk	Streptococcus agalactiae	Adenylate kinase (AK) (EC 2.7.4.3) (ATP-AMP transphosphorylase) (ATP:AMP phosphotransferase) (Adenylate monophosphate kinase)	AMP salvage [GO:0044209]	cytoplasm [GO:0005737]	adenylate kinase activity [GO:0004017]; ATP binding [GO:0005524]	PATHWAY: Purine metabolism; AMP biosynthesis via salvage pathway; AMP from ADP: step 1/1. {ECO:0000256|HAMAP-Rule:MF_00235}.
A0A7Z1ABW6	gatA	Streptococcus agalactiae	Glutamyl-tRNA(Gln) amidotransferase subunit A (Glu-ADT subunit A) (EC 6.3.5.7)	translation [GO:0006412]	glutamyl-tRNA(Gln) amidotransferase complex [GO:0030956]	ATP binding [GO:0005524]; glutaminyl-tRNA synthase (glutamine-hydrolyzing) activity [GO:0050567]; transferase activity [GO:0016740]
A0A7Z1ABX1	A0A7Z1ABX1	Streptococcus agalactiae	Pyruvate, phosphate dikinase (EC 2.7.9.1)	pyruvate metabolic process [GO:0006090]		ATP binding [GO:0005524]; kinase activity [GO:0016301]; metal ion binding [GO:0046872]; pyruvate, phosphate dikinase activity [GO:0050242]
A0A7Z1ABX6	A0A7Z1ABX6	Streptococcus agalactiae	Uncharacterized protein		integral component of membrane [GO:0016021]
A0A7Z1ABX8	A0A7Z1ABX8	Streptococcus agalactiae	Uncharacterized protein
A0A7Z1AC20	A0A7Z1AC20	Streptococcus agalactiae	Putative ATP-dependent Clp protease ATP-binding subunit	regulation of transcription, DNA-templated [GO:0006355]		ATP binding [GO:0005524]; ATP hydrolysis activity [GO:0016887]; peptidase activity [GO:0008233]
A0A7Z1AC47	A0A7Z1AC47	Streptococcus agalactiae	Tagatose-6-phosphate kinase (EC 2.7.1.144)	D-tagatose 6-phosphate catabolic process [GO:2001059]; lactose catabolic process via tagatose-6-phosphate [GO:0019512]		ATP binding [GO:0005524]; tagatose-6-phosphate kinase activity [GO:0009024]	PATHWAY: Carbohydrate metabolism; D-tagatose 6-phosphate degradation; D-glyceraldehyde 3-phosphate and glycerone phosphate from D-tagatose 6-phosphate: step 1/2. {ECO:0000256|PIRNR:PIRNR000535}.
A0A7Z1AC59	purH	Streptococcus agalactiae	Bifunctional purine biosynthesis protein PurH [Includes: Phosphoribosylaminoimidazolecarboxamide formyltransferase (EC 2.1.2.3) (AICAR transformylase); IMP cyclohydrolase (EC 3.5.4.10) (ATIC) (IMP synthase) (Inosinicase)]	'de novo' IMP biosynthetic process [GO:0006189]		IMP cyclohydrolase activity [GO:0003937]; phosphoribosylaminoimidazolecarboxamide formyltransferase activity [GO:0004643]	PATHWAY: Purine metabolism; IMP biosynthesis via de novo pathway; 5-formamido-1-(5-phospho-D-ribosyl)imidazole-4-carboxamide from 5-amino-1-(5-phospho-D-ribosyl)imidazole-4-carboxamide (10-formyl THF route): step 1/1. {ECO:0000256|ARBA:ARBA00004954, ECO:0000256|HAMAP-Rule:MF_00139}.; PATHWAY: Purine metabolism; IMP biosynthesis via de novo pathway; IMP from 5-formamido-1-(5-phospho-D-ribosyl)imid…
A0A7Z1AC76	A0A7Z1AC76	Streptococcus agalactiae	Histidine kinase (EC 2.7.13.3)		integral component of membrane [GO:0016021]	phosphorelay sensor kinase activity [GO:0000155]
A0A7Z1AC96	A0A7Z1AC96	Streptococcus agalactiae	Putative 4-diphosphocytidyl-2-C-methyl-D-erythritol kinase (CMK) (EC 2.7.1.148) (4-(cytidine-5'-diphospho)-2-C-methyl-D-erythritol kinase)	terpenoid biosynthetic process [GO:0016114]		4-(cytidine 5'-diphospho)-2-C-methyl-D-erythritol kinase activity [GO:0050515]; ATP binding [GO:0005524]
A0A7Z1ACD3	A0A7Z1ACD3	Streptococcus agalactiae	Uncharacterized protein		integral component of membrane [GO:0016021]; plasma membrane [GO:0005886]
A0A7Z1ACG3	A0A7Z1ACG3	Streptococcus agalactiae	Nucleoid-associated protein TH70_1517		bacterial nucleoid [GO:0043590]; cytoplasm [GO:0005737]	DNA binding [GO:0003677]
A0A7Z1ACH4	A0A7Z1ACH4	Streptococcus agalactiae	Uncharacterized protein		integral component of membrane [GO:0016021]	ABC-type transporter activity [GO:0140359]; ATP binding [GO:0005524]
A0A7Z1ACK6	A0A7Z1ACK6	Streptococcus agalactiae	SpaA domain-containing protein		integral component of membrane [GO:0016021]
A0A7Z1ACL1	A0A7Z1ACL1	Streptococcus agalactiae	Uncharacterized protein
A0A7Z1ACM4	A0A7Z1ACM4	Streptococcus agalactiae	ABC transmembrane type-1 domain-containing protein	nitrogen compound transport [GO:0071705]	ATP-binding cassette (ABC) transporter complex [GO:0043190]	ligand-gated ion channel activity [GO:0015276]
A0A7Z1ACN0	A0A7Z1ACN0	Streptococcus agalactiae	Uncharacterized protein			glycosyltransferase activity [GO:0016757]
A0A7Z1ACN2	A0A7Z1ACN2	Streptococcus agalactiae	Penicillin-binding protein 2B		integral component of membrane [GO:0016021]	penicillin binding [GO:0008658]
A0A7Z1ACR1	A0A7Z1ACR1	Streptococcus agalactiae	Uncharacterized protein			ATP binding [GO:0005524]; zinc ion binding [GO:0008270]
A0A7Z1ACR7	alaS	Streptococcus agalactiae	Alanine--tRNA ligase (EC 6.1.1.7) (Alanyl-tRNA synthetase) (AlaRS)	alanyl-tRNA aminoacylation [GO:0006419]	cytoplasm [GO:0005737]	alanine-tRNA ligase activity [GO:0004813]; ATP binding [GO:0005524]; tRNA binding [GO:0000049]; zinc ion binding [GO:0008270]
A0A7Z1ACS6	gatB	Streptococcus agalactiae	Aspartyl/glutamyl-tRNA(Asn/Gln) amidotransferase subunit B (Asp/Glu-ADT subunit B) (EC 6.3.5.-)	translation [GO:0006412]		asparaginyl-tRNA synthase (glutamine-hydrolyzing) activity [GO:0050566]; ATP binding [GO:0005524]; glutaminyl-tRNA synthase (glutamine-hydrolyzing) activity [GO:0050567]; transferase activity [GO:0016740]
A0A7Z1ACT1	recG	Streptococcus agalactiae	ATP-dependent DNA helicase RecG (EC 3.6.4.12)	DNA recombination [GO:0006310]; DNA repair [GO:0006281]		ATP binding [GO:0005524]; ATP hydrolysis activity [GO:0016887]; DNA helicase activity [GO:0003678]; nucleic acid binding [GO:0003676]
A0A7Z1ACV0	A0A7Z1ACV0	Streptococcus agalactiae	Uncharacterized protein
A0A7Z1AD15	A0A7Z1AD15	Streptococcus agalactiae	Trifunctional nucleotide phosphoesterase protein YfkN	nucleotide catabolic process [GO:0009166]	integral component of membrane [GO:0016021]	2',3'-cyclic-nucleotide 2'-phosphodiesterase activity [GO:0008663]; 3'-nucleotidase activity [GO:0008254]; metal ion binding [GO:0046872]; nucleotide binding [GO:0000166]
A0A7Z1AD43	A0A7Z1AD43	Streptococcus agalactiae	Mga domain-containing protein
A0A7Z1AD52	A0A7Z1AD52	Streptococcus agalactiae	PNP_UDP_1 domain-containing protein	nucleoside metabolic process [GO:0009116]		catalytic activity [GO:0003824]
A0A7Z1AD56	A0A7Z1AD56	Streptococcus agalactiae	NodB homology domain-containing protein	carbohydrate metabolic process [GO:0005975]	integral component of membrane [GO:0016021]	hydrolase activity, acting on carbon-nitrogen (but not peptide) bonds [GO:0016810]; metal ion binding [GO:0046872]
A0A7Z1AD79	A0A7Z1AD79	Streptococcus agalactiae	Riboflavin synthase alpha chain
A0A7Z1AD82	mfd	Streptococcus agalactiae	Transcription-repair-coupling factor (TRCF) (EC 3.6.4.-)	regulation of transcription, DNA-templated [GO:0006355]; transcription-coupled nucleotide-excision repair, DNA damage recognition [GO:0000716]	cytoplasm [GO:0005737]	ATP binding [GO:0005524]; damaged DNA binding [GO:0003684]; helicase activity [GO:0004386]; hydrolase activity [GO:0016787]
A0A7Z1ADC7	rnhB	Streptococcus agalactiae	Ribonuclease HII (RNase HII) (EC 3.1.26.4)	RNA catabolic process [GO:0006401]	cytoplasm [GO:0005737]	manganese ion binding [GO:0030145]; RNA binding [GO:0003723]; RNA-DNA hybrid ribonuclease activity [GO:0004523]
A0A7Z1ADI3	dnaX	Streptococcus agalactiae	DNA polymerase III subunit gamma/tau (EC 2.7.7.7)	DNA replication [GO:0006260]	DNA polymerase III complex [GO:0009360]	ATP binding [GO:0005524]; DNA binding [GO:0003677]; DNA-directed DNA polymerase activity [GO:0003887]
A0A7Z1ADN3	A0A7Z1ADN3	Streptococcus agalactiae	Uncharacterized protein		membrane [GO:0016020]	serine-type endopeptidase activity [GO:0004252]
A0A7Z1ADQ2	A0A7Z1ADQ2	Streptococcus agalactiae	Uncharacterized protein		integral component of membrane [GO:0016021]
A0A7Z1ADQ7	A0A7Z1ADQ7	Streptococcus agalactiae	Helicase ATP-binding domain-containing protein	DNA methylation [GO:0006306]		ATP binding [GO:0005524]; DNA binding [GO:0003677]; N-methyltransferase activity [GO:0008170]
A0A7Z1ADX0	A0A7Z1ADX0	Streptococcus agalactiae	Glyco_trans_2-like domain-containing protein
A0A7Z1AE09	A0A7Z1AE09	Streptococcus agalactiae	Transketolase (EC 2.2.1.1)			metal ion binding [GO:0046872]; transketolase activity [GO:0004802]
A0A7Z6R963	fusA	Streptococcus agalactiae	Elongation factor G			GTP binding [GO:0005525]; translation elongation factor activity [GO:0003746]
A0A7Z6R9W3	tsf	Streptococcus agalactiae	Elongation factor Ts (EF-Ts)		cytoplasm [GO:0005737]	translation elongation factor activity [GO:0003746]
A0A7Z6R9X9	A0A7Z6R9X9	Streptococcus agalactiae	Chaperone protein ClpB (Fragment)			ATP binding [GO:0005524]; ATP hydrolysis activity [GO:0016887]
A0A7Z6RAU2	A0A7Z6RAU2	Streptococcus agalactiae	NAD(P)-dependent oxidoreductase (Fragment)			nucleotide binding [GO:0000166]
A0A7Z6RAV3	A0A7Z6RAV3	Streptococcus agalactiae	Chromosome assembly protein
A0A7Z6RB73	A0A7Z6RB73	Streptococcus agalactiae	Regulatory protein RecX (Fragment)	regulation of DNA repair [GO:0006282]	cytoplasm [GO:0005737]
A0A7Z6RB88	A0A7Z6RB88	Streptococcus agalactiae	Exo-alpha-sialidase (Fragment)		integral component of membrane [GO:0016021]
A0A7Z6RB91	A0A7Z6RB91	Streptococcus agalactiae	5-methyltetrahydropteroyltriglutamate--homocysteine S-methyltransferase (Fragment)	cellular amino acid biosynthetic process [GO:0008652]; methylation [GO:0032259]		5-methyltetrahydropteroyltriglutamate-homocysteine S-methyltransferase activity [GO:0003871]; zinc ion binding [GO:0008270]
A0A7Z6RBP1	araD	Streptococcus agalactiae	L-ribulose-5-phosphate 4-epimerase (EC 5.1.3.4) (Fragment)			L-ribulose-phosphate 4-epimerase activity [GO:0008742]
A0A7Z6RBQ9	A0A7Z6RBQ9	Streptococcus agalactiae	Membrane protein		integral component of membrane [GO:0016021]
A0A7Z6RC16	A0A7Z6RC16	Streptococcus agalactiae	ABC transporter ATP-binding protein (Fragment)		integral component of membrane [GO:0016021]	ABC-type transporter activity [GO:0140359]; ATP binding [GO:0005524]
A0A7Z6RC67	parC	Streptococcus agalactiae	DNA topoisomerase 4 subunit A (EC 5.6.2.2) (Topoisomerase IV subunit A)	chromosome segregation [GO:0007059]; DNA topological change [GO:0006265]	chromosome [GO:0005694]; extrinsic component of plasma membrane [GO:0019897]	ATP binding [GO:0005524]; DNA binding [GO:0003677]; DNA topoisomerase type II (double strand cut, ATP-hydrolyzing) activity [GO:0003918]
A0A7Z6RC77	A0A7Z6RC77	Streptococcus agalactiae	IS3-like element IS861 family transposase	DNA integration [GO:0015074]		nucleic acid binding [GO:0003676]
A0A7Z6RCK4	A0A7Z6RCK4	Streptococcus agalactiae	DNA polymerase III subunit delta
A0A7Z6RCP3	A0A7Z6RCP3	Streptococcus agalactiae	DNA topoisomerase (EC 5.6.2.1)	DNA topological change [GO:0006265]		DNA binding [GO:0003677]; DNA topoisomerase type I (single strand cut, ATP-independent) activity [GO:0003917]
A0A7Z6RCX9	A0A7Z6RCX9	Streptococcus agalactiae	ABC transporter ATP-binding protein (Fragment)			ATP binding [GO:0005524]
A0A7Z6RD37	A0A7Z6RD37	Streptococcus agalactiae	NgoFVII family restriction endonuclease			endonuclease activity [GO:0004519]
A0A7Z6RD79	arcC	Streptococcus agalactiae	Carbamate kinase (EC 2.7.2.2) (Fragment)	arginine metabolic process [GO:0006525]; carbamoyl phosphate catabolic process [GO:0035975]		carbamate kinase activity [GO:0008804]	PATHWAY: Metabolic intermediate metabolism; carbamoyl phosphate degradation; CO(2) and NH(3) from carbamoyl phosphate: step 1/1. {ECO:0000256|ARBA:ARBA00005118}.
A0A7Z6RDA0	A0A7Z6RDA0	Streptococcus agalactiae	DNA primase			nucleotide binding [GO:0000166]
A0A7Z6RDE2	A0A7Z6RDE2	Streptococcus agalactiae	Conjugal transfer protein		integral component of membrane [GO:0016021]
A0A7Z6RDE9	A0A7Z6RDE9	Streptococcus agalactiae	Cytosine-specific methyltransferase (EC 2.1.1.37)	DNA restriction-modification system [GO:0009307]		DNA (cytosine-5-)-methyltransferase activity [GO:0003886]
A0A7Z6RDF5	A0A7Z6RDF5	Streptococcus agalactiae	XRE family transcriptional regulator	DNA replication initiation [GO:0006270]		DNA binding [GO:0003677]; DNA topoisomerase activity [GO:0003916]
A0A7Z6RDG9	A0A7Z6RDG9	Streptococcus agalactiae	Endonuclease			endonuclease activity [GO:0004519]
A0A7Z6RDI4	A0A7Z6RDI4	Streptococcus agalactiae	ABC transporter ATP-binding protein (Fragment)		integral component of membrane [GO:0016021]	ABC-type transporter activity [GO:0140359]; ATP binding [GO:0005524]
A0A7Z6RDM5	A0A7Z6RDM5	Streptococcus agalactiae	YSIRK signal domain/LPXTG anchor domain surface protein (Fragment)
A0A7Z6RDQ3	A0A7Z6RDQ3	Streptococcus agalactiae	Restriction endonuclease			endonuclease activity [GO:0004519]
A0A7Z6RDV3	A0A7Z6RDV3	Streptococcus agalactiae	Exo-alpha-sialidase (Fragment)
A0A7Z6RDV7	A0A7Z6RDV7	Streptococcus agalactiae	Glutamate dehydrogenase	cellular amino acid metabolic process [GO:0006520]		glutamate dehydrogenase (NAD+) activity [GO:0004352]
A0A7Z6RDW4	A0A7Z6RDW4	Streptococcus agalactiae	Histidine kinase (EC 2.7.13.3)		integral component of membrane [GO:0016021]; plasma membrane [GO:0005886]	phosphorelay sensor kinase activity [GO:0000155]
A0A7Z6RDZ2	A0A7Z6RDZ2	Streptococcus agalactiae	Redox-regulated ATPase YchF			ATP binding [GO:0005524]; GTP binding [GO:0005525]
A0A7Z6RE04	A0A7Z6RE04	Streptococcus agalactiae	Ribonuclease R (Fragment)			ribonuclease activity [GO:0004540]; RNA binding [GO:0003723]
A0A7Z6RE68	A0A7Z6RE68	Streptococcus agalactiae	CHAP domain-containing protein		extracellular region [GO:0005576]	amidase activity [GO:0004040]
A0A7Z6RE90	A0A7Z6RE90	Streptococcus agalactiae	Replication-associated recombination protein A (Fragment)			ATP binding [GO:0005524]; ATP hydrolysis activity [GO:0016887]
A0A7Z6RE96	leuS	Streptococcus agalactiae	Leucine--tRNA ligase (EC 6.1.1.4) (Leucyl-tRNA synthetase) (LeuRS)	leucyl-tRNA aminoacylation [GO:0006429]	cytoplasm [GO:0005737]	aminoacyl-tRNA editing activity [GO:0002161]; ATP binding [GO:0005524]; leucine-tRNA ligase activity [GO:0004823]
A0A7Z6RFA8	A0A7Z6RFA8	Streptococcus agalactiae	Paratox
A0A7Z6WGF0	A0A7Z6WGF0	Streptococcus agalactiae	30S ribosomal protein S9 (Fragment)	translation [GO:0006412]	ribosome [GO:0005840]	structural constituent of ribosome [GO:0003735]
A0A7Z6WGJ0	A0A7Z6WGJ0	Streptococcus agalactiae	PDZ domain-containing protein	protein catabolic process [GO:0030163]	integral component of membrane [GO:0016021]	ATP binding [GO:0005524]; ATP-dependent peptidase activity [GO:0004176]; serine-type endopeptidase activity [GO:0004252]
A0A7Z6WGL5	A0A7Z6WGL5	Streptococcus agalactiae	AAA family ATPase
A0A7Z6WGM5	rplL	Streptococcus agalactiae	50S ribosomal protein L7/L12	translation [GO:0006412]	ribosome [GO:0005840]	structural constituent of ribosome [GO:0003735]
A0A7Z6WGR5	A0A7Z6WGR5	Streptococcus agalactiae	DUF4811 domain-containing protein		integral component of membrane [GO:0016021]
A0A7Z6WH26	A0A7Z6WH26	Streptococcus agalactiae	Magnesium transporter CorA (Fragment)		integral component of membrane [GO:0016021]	metal ion transmembrane transporter activity [GO:0046873]
A0A7Z6WH93	dnaX	Streptococcus agalactiae	DNA polymerase III subunit gamma/tau (EC 2.7.7.7)	DNA replication [GO:0006260]	DNA polymerase III complex [GO:0009360]	ATP binding [GO:0005524]; DNA binding [GO:0003677]; DNA-directed DNA polymerase activity [GO:0003887]
A0A7Z6WHD9	A0A7Z6WHD9	Streptococcus agalactiae	30S ribosomal protein S4 (Fragment)	translation [GO:0006412]	small ribosomal subunit [GO:0015935]	rRNA binding [GO:0019843]; structural constituent of ribosome [GO:0003735]
A0A7Z6WHF0	A0A7Z6WHF0	Streptococcus agalactiae	TetR family transcriptional regulator (Fragment)			DNA binding [GO:0003677]
A0A7Z6WHP8	A0A7Z6WHP8	Streptococcus agalactiae	LPXTG cell wall anchor domain-containing protein		extracellular region [GO:0005576]; integral component of membrane [GO:0016021]
A0A7Z6WHW4	A0A7Z6WHW4	Streptococcus agalactiae	Uncharacterized protein
A0A7Z6WI08	A0A7Z6WI08	Streptococcus agalactiae	RepA_N domain-containing protein
A0A7Z6WI09	A0A7Z6WI09	Streptococcus agalactiae	Accessory Sec system translocase SecA2 (Fragment)	protein import [GO:0017038]; protein targeting [GO:0006605]	cytoplasm [GO:0005737]; plasma membrane [GO:0005886]	ATP binding [GO:0005524]
A0A7Z6WI11	A0A7Z6WI11	Streptococcus agalactiae	Ribonuclease R (Fragment)			ribonuclease activity [GO:0004540]; RNA binding [GO:0003723]
A0A7Z6WID3	A0A7Z6WID3	Streptococcus agalactiae	Phage repressor protein/antirepressor Ant			DNA binding [GO:0003677]
A0A7Z6WIE6	pflB	Streptococcus agalactiae	Formate acetyltransferase (EC 2.3.1.54) (Pyruvate formate-lyase) (Fragment)	glucose metabolic process [GO:0006006]	cytoplasm [GO:0005737]	formate C-acetyltransferase activity [GO:0008861]	PATHWAY: Fermentation; pyruvate fermentation; formate from pyruvate: step 1/1. {ECO:0000256|ARBA:ARBA00004809, ECO:0000256|RuleBase:RU368075}.
A0A7Z6WIG3	A0A7Z6WIG3	Streptococcus agalactiae	Accessory Sec system translocase SecA2 (Fragment)	protein import [GO:0017038]; protein targeting [GO:0006605]	cytoplasm [GO:0005737]; plasma membrane [GO:0005886]	ATP binding [GO:0005524]
A0A7Z6WIP3	A0A7Z6WIP3	Streptococcus agalactiae	Chromosome assembly protein
A0A7Z7K631	cas9	Streptococcus agalactiae	CRISPR-associated endonuclease Cas9 (EC 3.1.-.-)	defense response to virus [GO:0051607]; maintenance of CRISPR repeat elements [GO:0043571]		DNA binding [GO:0003677]; endonuclease activity [GO:0004519]; metal ion binding [GO:0046872]; RNA binding [GO:0003723]
A0A7Z7K688	alaS	Streptococcus agalactiae	Alanine--tRNA ligase (EC 6.1.1.7) (Alanyl-tRNA synthetase) (AlaRS)	alanyl-tRNA aminoacylation [GO:0006419]	cytoplasm [GO:0005737]	alanine-tRNA ligase activity [GO:0004813]; ATP binding [GO:0005524]; tRNA binding [GO:0000049]; zinc ion binding [GO:0008270]
A0A7Z7K6H3	A0A7Z7K6H3	Streptococcus agalactiae	P-type Ca(2+) transporter (EC 7.2.2.10)		integral component of membrane [GO:0016021]	ATP binding [GO:0005524]; hydrolase activity [GO:0016787]; P-type calcium transporter activity [GO:0005388]
A0A7Z7K6P4	A0A7Z7K6P4	Streptococcus agalactiae	Putative relaxase
A0A7Z7K6R2	comA	Streptococcus agalactiae	Competence factor transporting ATP-binding protein/permease ComA (EC 3.4.22.-)		integral component of membrane [GO:0016021]	ABC-type bacteriocin transporter activity [GO:0043214]; ATP binding [GO:0005524]; cysteine-type peptidase activity [GO:0008234]
A0A7Z7K6S7	A0A7Z7K6S7	Streptococcus agalactiae	Photosystem II S4 domain protein			RNA binding [GO:0003723]
A0A7Z7K6V3	ylbL	Streptococcus agalactiae	Lon-like protease with PDZ domain (Peptidase S16)	protein catabolic process [GO:0030163]	integral component of membrane [GO:0016021]	ATP binding [GO:0005524]; ATP-dependent peptidase activity [GO:0004176]; serine-type endopeptidase activity [GO:0004252]
A0A7Z7K6X9	A0A7Z7K6X9	Streptococcus agalactiae	Methionyl-tRNA synthetase			aminoacyl-tRNA ligase activity [GO:0004812]; DNA binding [GO:0003677]; DNA strand exchange activity [GO:0000150]
A0A7Z7K729	yccU	Streptococcus agalactiae	Succinyl-CoA synthetase, alpha subunit-related enzymes
A0A7Z7K735	glpK	Streptococcus agalactiae	Glycerol kinase (EC 2.7.1.30) (ATP:glycerol 3-phosphotransferase) (Glycerokinase) (GK)	glycerol-3-phosphate metabolic process [GO:0006072]; glycerol catabolic process [GO:0019563]		ATP binding [GO:0005524]; glycerol kinase activity [GO:0004370]	PATHWAY: Polyol metabolism; glycerol degradation via glycerol kinase pathway; sn-glycerol 3-phosphate from glycerol: step 1/1. {ECO:0000256|HAMAP-Rule:MF_00186}.
A0A7Z7K750	A0A7Z7K750	Streptococcus agalactiae	Uncharacterized protein
A0A7Z7K763	hpdB	Streptococcus agalactiae	Pyruvate formate-lyase (EC 2.3.1.54) (EC 4.1.1.83)			4-hydroxyphenylacetate decarboxylase activity [GO:0043722]; formate C-acetyltransferase activity [GO:0008861]
A0A7Z7K7H0	gltX	Streptococcus agalactiae	Glutamate--tRNA ligase (EC 6.1.1.17) (Glutamyl-tRNA synthetase) (GluRS)	glutamyl-tRNA aminoacylation [GO:0006424]	cytoplasm [GO:0005737]	ATP binding [GO:0005524]; glutamate-tRNA ligase activity [GO:0004818]; tRNA binding [GO:0000049]; zinc ion binding [GO:0008270]
A0A7Z7K7P3	lpd	Streptococcus agalactiae	Dihydrolipoamide dehydrogenase Mercuric ion reductase PF00070 family, FAD-dependent NAD(P)-disulphide oxidoreductase (EC 1.16.1.1) (EC 1.8.1.4)	cell redox homeostasis [GO:0045454]		dihydrolipoyl dehydrogenase activity [GO:0004148]; flavin adenine dinucleotide binding [GO:0050660]; mercury (II) reductase activity [GO:0016152]
A0A7Z7K7W6	A0A7Z7K7W6	Streptococcus agalactiae	Uncharacterized protein
A0A7Z7K863	cssS	Streptococcus agalactiae	Histidine kinase (EC 2.7.13.3)		integral component of membrane [GO:0016021]	phosphorelay sensor kinase activity [GO:0000155]
A0A7Z7K892	rluC	Streptococcus agalactiae	Pseudouridine synthase (EC 5.4.99.-)	pseudouridine synthesis [GO:0001522]		RNA binding [GO:0003723]; rRNA pseudouridine synthase activity [GO:0120159]
A0A7Z7K8D9	gpmA_1	Streptococcus agalactiae	2,3-bisphosphoglycerate-dependent phosphoglycerate mutase (BPG-dependent PGAM) (PGAM) (Phosphoglyceromutase) (dPGM) (EC 5.4.2.11)	gluconeogenesis [GO:0006094]; glycolytic process [GO:0006096]		2,3-bisphosphoglycerate-dependent phosphoglycerate mutase activity [GO:0046538]	PATHWAY: Carbohydrate degradation; glycolysis; pyruvate from D-glyceraldehyde 3-phosphate: step 3/5. {ECO:0000256|HAMAP-Rule:MF_01039}.
A0A7Z7K8F3	ribBA	Streptococcus agalactiae	Riboflavin biosynthesis protein RibBA [Includes: 3,4-dihydroxy-2-butanone 4-phosphate synthase (DHBP synthase) (EC 4.1.99.12); GTP cyclohydrolase-2 (EC 3.5.4.25) (GTP cyclohydrolase II)]	riboflavin biosynthetic process [GO:0009231]		3,4-dihydroxy-2-butanone-4-phosphate synthase activity [GO:0008686]; GTP binding [GO:0005525]; GTP cyclohydrolase II activity [GO:0003935]; magnesium ion binding [GO:0000287]; manganese ion binding [GO:0030145]; zinc ion binding [GO:0008270]	PATHWAY: Cofactor biosynthesis; riboflavin biosynthesis; 2-hydroxy-3-oxobutyl phosphate from D-ribulose 5-phosphate: step 1/1. {ECO:0000256|ARBA:ARBA00004904, ECO:0000256|HAMAP-Rule:MF_01283}.; PATHWAY: Cofactor biosynthesis; riboflavin biosynthesis; 5-amino-6-(D-ribitylamino)uracil from GTP: step 1/4. {ECO:0000256|ARBA:ARBA00004853, ECO:0000256|HAMAP-Rule:MF_01283}.
A0A7Z7K8K3	pflB	Streptococcus agalactiae	Formate acetyltransferase (EC 2.3.1.54) (Pyruvate formate-lyase)	glucose metabolic process [GO:0006006]	cytoplasm [GO:0005737]	formate C-acetyltransferase activity [GO:0008861]; lyase activity [GO:0016829]	PATHWAY: Fermentation; pyruvate fermentation; formate from pyruvate: step 1/1. {ECO:0000256|ARBA:ARBA00004809, ECO:0000256|RuleBase:RU368075}.
A0A7Z7K8P0	mcdF	Streptococcus agalactiae	Putative peptide antibiotic resistance ABC transporter (EC 3.6.3.-)			ATP binding [GO:0005524]; hydrolase activity [GO:0016787]
A0A7Z7K8Q4	gatA	Streptococcus agalactiae	Glutamyl-tRNA(Gln) amidotransferase subunit A (Glu-ADT subunit A) (EC 6.3.5.7)	translation [GO:0006412]	glutamyl-tRNA(Gln) amidotransferase complex [GO:0030956]	asparaginyl-tRNA synthase (glutamine-hydrolyzing) activity [GO:0050566]; ATP binding [GO:0005524]; glutaminyl-tRNA synthase (glutamine-hydrolyzing) activity [GO:0050567]; transferase activity [GO:0016740]
A0A7Z7K8U5	ansA	Streptococcus agalactiae	L-asparaginase (EC 3.5.1.1)	asparagine metabolic process [GO:0006528]		asparaginase activity [GO:0004067]
A0A7Z7K946	A0A7Z7K946	Streptococcus agalactiae	Uncharacterized protein
A0A7Z7K982	inlA_2	Streptococcus agalactiae	PI-2b ancillary protein 1		extracellular region [GO:0005576]; integral component of membrane [GO:0016021]
A0A7Z7K9C7	rpoC	Streptococcus agalactiae	DNA-directed RNA polymerase subunit beta' (RNAP subunit beta') (EC 2.7.7.6) (RNA polymerase subunit beta') (Transcriptase subunit beta')	transcription, DNA-templated [GO:0006351]		DNA binding [GO:0003677]; DNA-directed 5'-3' RNA polymerase activity [GO:0003899]; magnesium ion binding [GO:0000287]; zinc ion binding [GO:0008270]
A0A7Z7K9E6	ftsH	Streptococcus agalactiae	ATP-dependent zinc metalloprotease FtsH (EC 3.4.24.-)	cell division [GO:0051301]; protein catabolic process [GO:0030163]	integral component of membrane [GO:0016021]; plasma membrane [GO:0005886]	ATP binding [GO:0005524]; ATP-dependent peptidase activity [GO:0004176]; ATP hydrolysis activity [GO:0016887]; metalloendopeptidase activity [GO:0004222]; zinc ion binding [GO:0008270]
A0A7Z7K9E7	yecS_3	Streptococcus agalactiae	Amino acid ABC transporter, glutamine-binding protein/permease protein	amino acid transport [GO:0006865]	ATP-binding cassette (ABC) transporter complex [GO:0043190]	transmembrane transporter activity [GO:0022857]
A0A7Z7K9F0	A0A7Z7K9F0	Streptococcus agalactiae	Replication initiation protein Rep
A0A7Z7K9G2	acoA	Streptococcus agalactiae	Acetoin dehydrogenase E1 component alpha-subunit (EC 1.1.1.-)			oxidoreductase activity, acting on the aldehyde or oxo group of donors, disulfide as acceptor [GO:0016624]
A0A7Z7K9G8	pyrG	Streptococcus agalactiae	CTP synthase (EC 6.3.4.2) (Cytidine 5'-triphosphate synthase) (Cytidine triphosphate synthetase) (CTP synthetase) (CTPS) (UTP--ammonia ligase)	'de novo' CTP biosynthetic process [GO:0044210]; glutamine metabolic process [GO:0006541]		ATP binding [GO:0005524]; CTP synthase activity [GO:0003883]; metal ion binding [GO:0046872]	PATHWAY: Pyrimidine metabolism; CTP biosynthesis via de novo pathway; CTP from UDP: step 2/2. {ECO:0000256|ARBA:ARBA00005171, ECO:0000256|HAMAP-Rule:MF_01227}.
A0A7Z7K9K3	xynD	Streptococcus agalactiae	Peptidoglycan N-acetylglucosamine deacetylase	carbohydrate metabolic process [GO:0005975]	integral component of membrane [GO:0016021]	hydrolase activity, acting on carbon-nitrogen (but not peptide) bonds [GO:0016810]; metal ion binding [GO:0046872]
A0A7Z7K9N8	penA	Streptococcus agalactiae	Penicillin-binding protein 2b		integral component of membrane [GO:0016021]	penicillin binding [GO:0008658]
A0A7Z7K9T8	polC_1	Streptococcus agalactiae	DNA polymerase III PolC-type (PolIII) (EC 2.7.7.7)	DNA-dependent DNA replication [GO:0006261]	cytoplasm [GO:0005737]	3'-5' exonuclease activity [GO:0008408]; DNA binding [GO:0003677]; DNA-directed DNA polymerase activity [GO:0003887]
A0A7Z7K9X2	icaB	Streptococcus agalactiae	Polysaccharide deacetylase (EC 3.5.1.-)	carbohydrate metabolic process [GO:0005975]	integral component of membrane [GO:0016021]	hydrolase activity, acting on carbon-nitrogen (but not peptide) bonds [GO:0016810]
A0A7Z7KA34	A0A7Z7KA34	Streptococcus agalactiae	ISSag8, transposase
A0A7Z7KA45	A0A7Z7KA45	Streptococcus agalactiae	Site-specific recombinase			DNA binding [GO:0003677]; DNA strand exchange activity [GO:0000150]
A0A7Z7KA78	nanA_2	Streptococcus agalactiae	Sialidase (EC 3.2.1.18)	metabolic process [GO:0008152]		exo-alpha-(2->3)-sialidase activity [GO:0052794]; exo-alpha-(2->6)-sialidase activity [GO:0052795]; exo-alpha-(2->8)-sialidase activity [GO:0052796]
A0A7Z7KAA0	A0A7Z7KAA0	Streptococcus agalactiae	Major tail protein - phage associated
A0A7Z7KAP8	A0A7Z7KAP8	Streptococcus agalactiae	DDE transposase
A0A7Z7KBT0	A0A7Z7KBT0	Streptococcus agalactiae	Uncharacterized protein
A0A7Z7KCT8	A0A7Z7KCT8	Streptococcus agalactiae	Uncharacterized protein
A0A7Z7KDC7	gdhA	Streptococcus agalactiae	Glutamate dehydrogenase	cellular amino acid metabolic process [GO:0006520]		glutamate dehydrogenase (NAD+) activity [GO:0004352]; glutamate dehydrogenase (NADP+) activity [GO:0004354]
A0A7Z7P2D0	pepF1_2	Streptococcus agalactiae	Oligoendopeptidase F (EC 3.4.24.-)			metal ion binding [GO:0046872]; metalloendopeptidase activity [GO:0004222]
A0A7Z7P2G3	A0A7Z7P2G3	Streptococcus agalactiae	Methionyl-tRNA synthetase			aminoacyl-tRNA ligase activity [GO:0004812]; DNA binding [GO:0003677]; DNA strand exchange activity [GO:0000150]
A0A7Z7P306	qmcA	Streptococcus agalactiae	Stomatin/prohibitin-family membrane protease subunit YbbK			peptidase activity [GO:0008233]
A0A7Z7P3E2	yfkN_2	Streptococcus agalactiae	2',3'-cyclic-nucleotide 2'-phosphodiesterase (EC 3.1.4.16)	nucleotide catabolic process [GO:0009166]	integral component of membrane [GO:0016021]	2',3'-cyclic-nucleotide 2'-phosphodiesterase activity [GO:0008663]; 3'-nucleotidase activity [GO:0008254]; metal ion binding [GO:0046872]; nucleotide binding [GO:0000166]
A0A7Z7P3U3	inlA_1	Streptococcus agalactiae	Internalin, putative
A0A7Z7P3W7	metK	Streptococcus agalactiae	S-adenosylmethionine synthase (AdoMet synthase) (EC 2.5.1.6) (MAT) (Methionine adenosyltransferase)	one-carbon metabolic process [GO:0006730]; S-adenosylmethionine biosynthetic process [GO:0006556]	cytoplasm [GO:0005737]	ATP binding [GO:0005524]; magnesium ion binding [GO:0000287]; methionine adenosyltransferase activity [GO:0004478]	PATHWAY: Amino-acid biosynthesis; S-adenosyl-L-methionine biosynthesis; S-adenosyl-L-methionine from L-methionine: step 1/1. {ECO:0000256|ARBA:ARBA00005224, ECO:0000256|HAMAP-Rule:MF_00086}.
A0A7Z7P471	guaA	Streptococcus agalactiae	GMP synthase [glutamine-hydrolyzing] (EC 6.3.5.2) (GMP synthetase) (Glutamine amidotransferase)	glutamine metabolic process [GO:0006541]		ATP binding [GO:0005524]; GMP synthase (glutamine-hydrolyzing) activity [GO:0003922]; pyrophosphatase activity [GO:0016462]	PATHWAY: Purine metabolism; GMP biosynthesis; GMP from XMP (L-Gln route): step 1/1. {ECO:0000256|ARBA:ARBA00005153, ECO:0000256|HAMAP-Rule:MF_00344}.
A0A7Z7P4B2	amyX	Streptococcus agalactiae	Alpha-dextrin endo-1,6-alpha-glucosidase (EC 3.2.1.41) (Pullulan 6-glucanohydrolase)	carbohydrate metabolic process [GO:0005975]	extracellular region [GO:0005576]; integral component of membrane [GO:0016021]	carbohydrate binding [GO:0030246]; pullulanase activity [GO:0051060]
A0A7Z7P4C0	A0A7Z7P4C0	Streptococcus agalactiae	Histidine kinase		integral component of membrane [GO:0016021]	kinase activity [GO:0016301]
A0A7Z7P4F0	A0A7Z7P4F0	Streptococcus agalactiae	ICESt1 ORFH
A0A7Z7P4J7	pepX	Streptococcus agalactiae	Xaa-Pro dipeptidyl-peptidase (EC 3.4.14.11) (X-Pro dipeptidyl-peptidase) (X-prolyl-dipeptidyl aminopeptidase) (X-PDAP)		cytoplasm [GO:0005737]	aminopeptidase activity [GO:0004177]; dipeptidyl-peptidase activity [GO:0008239]; serine-type peptidase activity [GO:0008236]
A0A7Z7P4K7	Int-Tn_2	Streptococcus agalactiae	Integrase	DNA integration [GO:0015074]; DNA recombination [GO:0006310]		DNA binding [GO:0003677]
A0A7Z7P4X7	A0A7Z7P4X7	Streptococcus agalactiae	Uncharacterized protein		integral component of membrane [GO:0016021]
A0A7Z7P561	dcuS_2	Streptococcus agalactiae	Sensor histidine kinase (EC 2.7.13.3)		integral component of membrane [GO:0016021]; plasma membrane [GO:0005886]	protein histidine kinase activity [GO:0004673]
A0A7Z7P592	A0A7Z7P592	Streptococcus agalactiae	Helicase loader DnaB			helicase activity [GO:0004386]
A0A7Z7P5D5	ppdK_2	Streptococcus agalactiae	Pyruvate, orthophosphate dikinase (EC 2.7.9.1) (Pyruvate, phosphate dikinase)	pyruvate metabolic process [GO:0006090]		ATP binding [GO:0005524]; kinase activity [GO:0016301]; metal ion binding [GO:0046872]; pyruvate, phosphate dikinase activity [GO:0050242]
A0A7Z7P5H5	ppaC	Streptococcus agalactiae	Probable manganese-dependent inorganic pyrophosphatase (EC 3.6.1.1) (Pyrophosphate phospho-hydrolase) (PPase)		cytoplasm [GO:0005737]	inorganic diphosphatase activity [GO:0004427]; manganese ion binding [GO:0030145]
A0A7Z7P5Q7	tcrA	Streptococcus agalactiae	Regulation of D-alanyl-lipoteichoic acid biosynthesis, DltR	phosphorelay signal transduction system [GO:0000160]; regulation of transcription, DNA-templated [GO:0006355]		DNA binding [GO:0003677]
A0A7Z7QRX0	A0A7Z7QRX0	Streptococcus agalactiae	Uncharacterized protein
A0A7Z7QRZ8	A0A7Z7QRZ8	Streptococcus agalactiae	tRNA/rRNA methyltransferase (EC 2.1.1.-)	RNA processing [GO:0006396]		RNA binding [GO:0003723]; RNA methyltransferase activity [GO:0008173]
A0A7Z7QS76	A0A7Z7QS76	Streptococcus agalactiae	Peptidase propeptide/YPEB domain-containing protein
A0A7Z7QSD7	A0A7Z7QSD7	Streptococcus agalactiae	Phage tail protein
A0A7Z7QSE2	A0A7Z7QSE2	Streptococcus agalactiae	CRISPR-associated helicase Cas3	defense response to virus [GO:0051607]		ATP binding [GO:0005524]; helicase activity [GO:0004386]; hydrolase activity [GO:0016787]; nucleic acid binding [GO:0003676]
A0A7Z7QSE5	engD_1	Streptococcus agalactiae	GTP-dependent nucleic acid-binding protein EngD			ATP binding [GO:0005524]; GTP binding [GO:0005525]
A0A7Z7QSF3	A0A7Z7QSF3	Streptococcus agalactiae	CRISPR-associated helicase Cas3
A0A7Z7QSJ5	mfd_3	Streptococcus agalactiae	Transcription-repair-coupling factor (TRCF) (EC 3.6.4.-)	regulation of transcription, DNA-templated [GO:0006355]; transcription-coupled nucleotide-excision repair, DNA damage recognition [GO:0000716]	cytoplasm [GO:0005737]	ATP binding [GO:0005524]; damaged DNA binding [GO:0003684]; helicase activity [GO:0004386]; hydrolase activity [GO:0016787]
A0A7Z7QSM5	A0A7Z7QSM5	Streptococcus agalactiae	CRISPR-associated protein, Csd1 family
A0A7Z7QSV7	A0A7Z7QSV7	Streptococcus agalactiae	Uncharacterized protein
A0A7Z7QT65	clpE	Streptococcus agalactiae	ATP-dependent Clp protease, ATP-binding subunit ClpE			ATP binding [GO:0005524]; ATP hydrolysis activity [GO:0016887]; peptidase activity [GO:0008233]
A0A7Z7QTB6	metN_2	Streptococcus agalactiae	Nickel transport ATP-binding protein NikE (TC 3.A.1.5.3) (EC 3.6.3.-)			ATP binding [GO:0005524]; hydrolase activity [GO:0016787]
A0A7Z7QTG5	era	Streptococcus agalactiae	GTPase Era	ribosomal small subunit biogenesis [GO:0042274]	cytoplasm [GO:0005737]; plasma membrane [GO:0005886]	GTPase activity [GO:0003924]; GTP binding [GO:0005525]; small ribosomal subunit rRNA binding [GO:0070181]
A0A7Z7QTI9	gdhA_1	Streptococcus agalactiae	NADP-specific glutamate dehydrogenase (EC 1.4.1.4)	cellular amino acid metabolic process [GO:0006520]		glutamate dehydrogenase (NADP+) activity [GO:0004354]
A0A7Z7QTU1	ftsK_1	Streptococcus agalactiae	DNA translocase FtsK	cell division [GO:0051301]; chromosome segregation [GO:0007059]	integral component of membrane [GO:0016021]; plasma membrane [GO:0005886]	ATP binding [GO:0005524]; DNA binding [GO:0003677]
A0A7Z7QU24	A0A7Z7QU24	Streptococcus agalactiae	Secretion accessory protein EsaA/YueB		integral component of membrane [GO:0016021]; plasma membrane [GO:0005886]
A0A7Z7QU38	ldh	Streptococcus agalactiae	L-lactate dehydrogenase (L-LDH) (EC 1.1.1.27)	glycolytic process [GO:0006096]	cytoplasm [GO:0005737]	L-lactate dehydrogenase activity [GO:0004459]	PATHWAY: Fermentation; pyruvate fermentation to lactate; (S)-lactate from pyruvate: step 1/1. {ECO:0000256|ARBA:ARBA00004843, ECO:0000256|HAMAP-Rule:MF_00488}.
A0A7Z7QU52	inlA_2	Streptococcus agalactiae	Internalin, putative
A0A7Z7QU89	A0A7Z7QU89	Streptococcus agalactiae	Putative phage protein-like protein
A0A7Z7QUF0	A0A7Z7QUF0	Streptococcus agalactiae	Prophage minor structural protein
A0A7Z7QUG1	A0A7Z7QUG1	Streptococcus agalactiae	Prophage LambdaSa04, DNA primase			nucleotide binding [GO:0000166]
A0A7Z7QUH6	A0A7Z7QUH6	Streptococcus agalactiae	Transposase	transposition, DNA-mediated [GO:0006313]		DNA binding [GO:0003677]; transposase activity [GO:0004803]
A0A7Z7QUJ2	carB_2	Streptococcus agalactiae	Carbamoyl-phosphate synthase large chain (EC 6.3.5.5) (Carbamoyl-phosphate synthetase ammonia chain)	'de novo' UMP biosynthetic process [GO:0044205]; arginine biosynthetic process [GO:0006526]		ATP binding [GO:0005524]; carbamoyl-phosphate synthase (glutamine-hydrolyzing) activity [GO:0004088]; metal ion binding [GO:0046872]	PATHWAY: Amino-acid biosynthesis; L-arginine biosynthesis; carbamoyl phosphate from bicarbonate: step 1/1. {ECO:0000256|HAMAP-Rule:MF_01210}.; PATHWAY: Pyrimidine metabolism; UMP biosynthesis via de novo pathway; (S)-dihydroorotate from bicarbonate: step 1/3. {ECO:0000256|ARBA:ARBA00004812, ECO:0000256|HAMAP-Rule:MF_01210}.
A0A7Z7QUN4	A0A7Z7QUN4	Streptococcus agalactiae	Phage tail length tape-measure protein		integral component of membrane [GO:0016021]
A0A7Z7QUW8	A0A7Z7QUW8	Streptococcus agalactiae	DUF1706 domain-containing protein
A0A7Z7QV35	A0A7Z7QV35	Streptococcus agalactiae	Late competence protein ComEC, DNA transport		integral component of membrane [GO:0016021]; plasma membrane [GO:0005886]
A0A7Z7QVA4	purA	Streptococcus agalactiae	Adenylosuccinate synthetase (AMPSase) (AdSS) (EC 6.3.4.4) (IMP--aspartate ligase)	'de novo' AMP biosynthetic process [GO:0044208]	cytoplasm [GO:0005737]	adenylosuccinate synthase activity [GO:0004019]; GTP binding [GO:0005525]; magnesium ion binding [GO:0000287]	PATHWAY: Purine metabolism; AMP biosynthesis via de novo pathway; AMP from IMP: step 1/2. {ECO:0000256|HAMAP-Rule:MF_00011, ECO:0000256|RuleBase:RU000520}.
A0A7Z7QVE0	dcuS	Streptococcus agalactiae	Two-component sensor histidine kinase, malate (EC 2.7.13.3)		integral component of membrane [GO:0016021]; plasma membrane [GO:0005886]	protein histidine kinase activity [GO:0004673]
A0A7Z7QVI4	A0A7Z7QVI4	Streptococcus agalactiae	Cpp14 protein			ATP binding [GO:0005524]; DNA binding [GO:0003677]; hydrolase activity [GO:0016787]
A0A7Z7QVL3	iolC	Streptococcus agalactiae	2-dehydro-3-deoxygluconate kinase (EC 2.7.1.45) (EC 2.7.1.92)			2-dehydro-3-deoxygluconokinase activity [GO:0008673]; 5-dehydro-2-deoxygluconokinase activity [GO:0047590]
A0A7Z7QW16	ulaE	Streptococcus agalactiae	L-xylulose 5-phosphate 3-epimerase (EC 5.1.3.22)	carbohydrate metabolic process [GO:0005975]; DNA repair [GO:0006281]		DNA binding [GO:0003677]; intramolecular oxidoreductase activity, interconverting aldoses and ketoses [GO:0016861]; L-ribulose-5-phosphate 3-epimerase activity [GO:0034015]; lyase activity [GO:0016829]; zinc ion binding [GO:0008270]
A0A7Z7QW89	cssS	Streptococcus agalactiae	Histidine kinase (EC 2.7.13.3)		integral component of membrane [GO:0016021]	phosphorelay sensor kinase activity [GO:0000155]
A0A7Z7R1B1	tig	Streptococcus agalactiae	Trigger factor (TF) (EC 5.2.1.8) (PPIase)	cell cycle [GO:0007049]; cell division [GO:0051301]; protein folding [GO:0006457]; protein transport [GO:0015031]	cytoplasm [GO:0005737]	peptidyl-prolyl cis-trans isomerase activity [GO:0003755]
A0A7Z7R1C9	dnaK	Streptococcus agalactiae	Chaperone protein DnaK (HSP70) (Heat shock 70 kDa protein) (Heat shock protein 70)	protein folding [GO:0006457]		ATP binding [GO:0005524]; ATP hydrolysis activity [GO:0016887]; unfolded protein binding [GO:0051082]
A0A7Z7R200	rplB	Streptococcus agalactiae	50S ribosomal protein L2	translation [GO:0006412]	large ribosomal subunit [GO:0015934]	rRNA binding [GO:0019843]; structural constituent of ribosome [GO:0003735]; transferase activity [GO:0016740]
A0A7Z7VYF3	A0A7Z7VYF3	Streptococcus agalactiae	Uncharacterized protein
A0A7Z7VYI1	dnaD_1	Streptococcus agalactiae	Putative DNA replication protein
A0A7Z7VYN1	A0A7Z7VYN1	Streptococcus agalactiae	Terminase large subunit
A0A7Z7VYR4	A0A7Z7VYR4	Streptococcus agalactiae	Magnesium and cobalt transport protein CorA		integral component of membrane [GO:0016021]	metal ion transmembrane transporter activity [GO:0046873]
A0A7Z7VYS5	A0A7Z7VYS5	Streptococcus agalactiae	Uncharacterized protein		integral component of membrane [GO:0016021]
A0A7Z7VYU2	A0A7Z7VYU2	Streptococcus agalactiae	Phage portal protein
A0A7Z7VYV6	A0A7Z7VYV6	Streptococcus agalactiae	Extracellular matrix-binding protein ebhB
A0A7Z7VYY3	pepX	Streptococcus agalactiae	Xaa-Pro dipeptidyl-peptidase (EC 3.4.14.11) (X-Pro dipeptidyl-peptidase) (X-prolyl-dipeptidyl aminopeptidase) (X-PDAP)		cytoplasm [GO:0005737]	aminopeptidase activity [GO:0004177]; dipeptidyl-peptidase activity [GO:0008239]; serine-type peptidase activity [GO:0008236]
A0A7Z7VZ11	mfd_1	Streptococcus agalactiae	Transcription-repair-coupling factor (TRCF) (EC 3.6.4.-)	regulation of transcription, DNA-templated [GO:0006355]; transcription-coupled nucleotide-excision repair, DNA damage recognition [GO:0000716]	cytoplasm [GO:0005737]	ATP binding [GO:0005524]; damaged DNA binding [GO:0003684]; helicase activity [GO:0004386]; hydrolase activity [GO:0016787]
A0A7Z7VZ66	ftsH_2	Streptococcus agalactiae	Cell division protein FtsH (EC 3.4.24.-)	cell division [GO:0051301]		ATP binding [GO:0005524]; ATP hydrolysis activity [GO:0016887]
A0A7Z7VZ70	mutM	Streptococcus agalactiae	Formamidopyrimidine-DNA glycosylase (Fapy-DNA glycosylase) (EC 3.2.2.23) (DNA-(apurinic or apyrimidinic site) lyase MutM) (AP lyase MutM) (EC 4.2.99.18)	base-excision repair [GO:0006284]		damaged DNA binding [GO:0003684]; DNA-(apurinic or apyrimidinic site) endonuclease activity [GO:0003906]; lyase activity [GO:0016829]; oxidized purine nucleobase lesion DNA N-glycosylase activity [GO:0008534]; zinc ion binding [GO:0008270]
A0A7Z7VZE8	ffh	Streptococcus agalactiae	Signal recognition particle protein (Fifty-four homolog)	SRP-dependent cotranslational protein targeting to membrane [GO:0006614]	signal recognition particle [GO:0048500]	7S RNA binding [GO:0008312]; GTPase activity [GO:0003924]; GTP binding [GO:0005525]
A0A7Z7VZF7	atpA	Streptococcus agalactiae	ATP synthase subunit alpha (EC 7.1.2.2) (ATP synthase F1 sector subunit alpha) (F-ATPase subunit alpha)		plasma membrane [GO:0005886]; proton-transporting ATP synthase complex, catalytic core F(1) [GO:0045261]	ATP binding [GO:0005524]; hydrolase activity [GO:0016787]; proton-transporting ATP synthase activity, rotational mechanism [GO:0046933]
A0A7Z7VZL4	yhdJ_1	Streptococcus agalactiae	Methyltransferase (EC 2.1.1.-)			DNA binding [GO:0003677]; N-methyltransferase activity [GO:0008170]; site-specific DNA-methyltransferase (adenine-specific) activity [GO:0009007]
A0A7Z7VZR7	pksE	Streptococcus agalactiae	CylD			transferase activity [GO:0016740]
A0A7Z7VZS0	penA	Streptococcus agalactiae	Penicillin-binding protein 2b		integral component of membrane [GO:0016021]	penicillin binding [GO:0008658]
A0A7Z7VZX7	A0A7Z7VZX7	Streptococcus agalactiae	Phage protein
A0A7Z7W028	fusA	Streptococcus agalactiae	Elongation factor G (EF-G)		cytoplasm [GO:0005737]	GTPase activity [GO:0003924]; GTP binding [GO:0005525]; translation elongation factor activity [GO:0003746]
A0A7Z7W091	A0A7Z7W091	Streptococcus agalactiae	Uncharacterized protein
A0A7Z7W096	A0A7Z7W096	Streptococcus agalactiae	Phage protein
A0A7Z7W0A5	metE	Streptococcus agalactiae	5-methyltetrahydropteroyltriglutamate--homocysteine methyltransferase (EC 2.1.1.14) (Cobalamin-independent methionine synthase) (Methionine synthase, vitamin-B12 independent isozyme)	methionine biosynthetic process [GO:0009086]; methylation [GO:0032259]		5-methyltetrahydropteroyltriglutamate-homocysteine S-methyltransferase activity [GO:0003871]; zinc ion binding [GO:0008270]	PATHWAY: Amino-acid biosynthesis; L-methionine biosynthesis via de novo pathway; L-methionine from L-homocysteine (MetE route): step 1/1. {ECO:0000256|ARBA:ARBA00004681, ECO:0000256|HAMAP-Rule:MF_00172}.
A0A7Z7W0Z2	tsf	Streptococcus agalactiae	Elongation factor Ts (EF-Ts)		cytoplasm [GO:0005737]	translation elongation factor activity [GO:0003746]
A0A7Z7W301	qmcA	Streptococcus agalactiae	Stomatin/prohibitin-family membrane protease subunit YbbK			peptidase activity [GO:0008233]
A0A806NEZ8	purH	Streptococcus agalactiae	Bifunctional purine biosynthesis protein PurH [Includes: Phosphoribosylaminoimidazolecarboxamide formyltransferase (EC 2.1.2.3) (AICAR transformylase); IMP cyclohydrolase (EC 3.5.4.10) (ATIC) (IMP synthase) (Inosinicase)]			hydrolase activity [GO:0016787]	PATHWAY: Purine metabolism; IMP biosynthesis via de novo pathway; 5-formamido-1-(5-phospho-D-ribosyl)imidazole-4-carboxamide from 5-amino-1-(5-phospho-D-ribosyl)imidazole-4-carboxamide (10-formyl THF route): step 1/1. {ECO:0000256|ARBA:ARBA00004954, ECO:0000256|HAMAP-Rule:MF_00139}.; PATHWAY: Purine metabolism; IMP biosynthesis via de novo pathway; IMP from 5-formamido-1-(5-phospho-D-ribosyl)imid…
A0A806NF74	dnaK	Streptococcus agalactiae	Chaperone protein DnaK (HSP70) (Heat shock 70 kDa protein) (Heat shock protein 70)
A0A806NF86	gltX	Streptococcus agalactiae	Glutamate--tRNA ligase (EC 6.1.1.17) (Glutamyl-tRNA synthetase) (GluRS)			aminoacyl-tRNA ligase activity [GO:0004812]
A0A806NFA1	A0A806NFA1	Streptococcus agalactiae	UDP-N-acetylglucosamine:UDP-P N-acetylglucosaminyl-1-P transferase			transferase activity [GO:0016740]
A0A806NFC2	A0A806NFC2	Streptococcus agalactiae	Peptide ABC transporter ATP-binding protein			ATP binding [GO:0005524]
A0A806NFG9	A0A806NFG9	Streptococcus agalactiae	rRNA methyltransferase	methylation [GO:0032259]		methyltransferase activity [GO:0008168]
A0A806NFI4	cysS	Streptococcus agalactiae	Cysteine--tRNA ligase (EC 6.1.1.16) (Cysteinyl-tRNA synthetase) (CysRS)			aminoacyl-tRNA ligase activity [GO:0004812]
A0A806NFJ3	A0A806NFJ3	Streptococcus agalactiae	Uncharacterized protein
A0A806NFN8	A0A806NFN8	Streptococcus agalactiae	Transposase
A0A806NFT3	A0A806NFT3	Streptococcus agalactiae	Competence protein
A0A806NFT9	hpf	Streptococcus agalactiae	Ribosome hibernation promoting factor (HPF)
A0A806NFZ3	A0A806NFZ3	Streptococcus agalactiae	Ribonucleoside-diphosphate reductase (EC 1.17.4.1)				PATHWAY: Genetic information processing; DNA replication. {ECO:0000256|ARBA:ARBA00005160}.
A0A806NG13	recX	Streptococcus agalactiae	Regulatory protein RecX
A0A806NG91	A0A806NG91	Streptococcus agalactiae	P-type Ca(2+) transporter (EC 7.2.2.10)
A0A806NGA3	A0A806NGA3	Streptococcus agalactiae	Zinc-binding protein AdcA
A0A806NGF9	eno	Streptococcus agalactiae	Enolase (EC 4.2.1.11) (2-phospho-D-glycerate hydro-lyase) (2-phosphoglycerate dehydratase)				PATHWAY: Carbohydrate degradation; glycolysis; pyruvate from D-glyceraldehyde 3-phosphate: step 4/5. {ECO:0000256|ARBA:ARBA00005031, ECO:0000256|HAMAP-Rule:MF_00318}.
A0A806NGG0	gyrB	Streptococcus agalactiae	DNA gyrase subunit B (EC 5.6.2.2)
A0A806NGJ4	A0A806NGJ4	Streptococcus agalactiae	Helicase			helicase activity [GO:0004386]
A0A806NGK0	A0A806NGK0	Streptococcus agalactiae	ATPase AAA
A0A806NGK7	A0A806NGK7	Streptococcus agalactiae	ABC transporter ATP-binding protein			ATP binding [GO:0005524]
A0A806NGK8	A0A806NGK8	Streptococcus agalactiae	ABC transporter ATP-binding protein			ATP binding [GO:0005524]
A0A806NGL1	A0A806NGL1	Streptococcus agalactiae	DNA topoisomerase (EC 5.6.2.1)			isomerase activity [GO:0016853]
A0A806NGL3	A0A806NGL3	Streptococcus agalactiae	Cell surface protein
A0A806NGS8	smc	Streptococcus agalactiae	Chromosome partition protein Smc
A0A806NGT8	thrS	Streptococcus agalactiae	Threonine--tRNA ligase (EC 6.1.1.3) (Threonyl-tRNA synthetase) (ThrRS)
A0A806NGW9	ribBA	Streptococcus agalactiae	Riboflavin biosynthesis protein RibBA [Includes: 3,4-dihydroxy-2-butanone 4-phosphate synthase (DHBP synthase) (EC 4.1.99.12); GTP cyclohydrolase-2 (EC 3.5.4.25) (GTP cyclohydrolase II)]			hydrolase activity [GO:0016787]	PATHWAY: Cofactor biosynthesis; riboflavin biosynthesis; 2-hydroxy-3-oxobutyl phosphate from D-ribulose 5-phosphate: step 1/1. {ECO:0000256|ARBA:ARBA00004904, ECO:0000256|HAMAP-Rule:MF_01283}.; PATHWAY: Cofactor biosynthesis; riboflavin biosynthesis; 5-amino-6-(D-ribitylamino)uracil from GTP: step 1/4. {ECO:0000256|ARBA:ARBA00004853, ECO:0000256|HAMAP-Rule:MF_01283}.
A0A806NH32	alaS	Streptococcus agalactiae	Alanine--tRNA ligase (EC 6.1.1.7) (Alanyl-tRNA synthetase) (AlaRS)			ligase activity [GO:0016874]
A0A806NH90	atpA	Streptococcus agalactiae	ATP synthase subunit alpha (EC 7.1.2.2) (ATP synthase F1 sector subunit alpha) (F-ATPase subunit alpha)			hydrolase activity [GO:0016787]
A0A806NHG3	A0A806NHG3	Streptococcus agalactiae	ABC transporter permease
A0A806NHN0	A0A806NHN0	Streptococcus agalactiae	Phage infection protein
A0A806NI06	parC	Streptococcus agalactiae	DNA topoisomerase 4 subunit A (EC 5.6.2.2) (Topoisomerase IV subunit A)			isomerase activity [GO:0016853]
A0A806NI19	A0A806NI19	Streptococcus agalactiae	Glycosyl transferase family A			transferase activity [GO:0016740]
A0A806NI49	A0A806NI49	Streptococcus agalactiae	Alpha-dextrin endo-1,6-alpha-glucosidase (EC 3.2.1.41) (Pullulan 6-glucanohydrolase)
A0A806NID2	A0A806NID2	Streptococcus agalactiae	5'-nucleotidase
A0A806NIE1	A0A806NIE1	Streptococcus agalactiae	Glutamate dehydrogenase
A0A806NIH8	A0A806NIH8	Streptococcus agalactiae	2-dehydropantoate 2-reductase (EC 1.1.1.169) (Ketopantoate reductase)				PATHWAY: Cofactor biosynthesis; (R)-pantothenate biosynthesis; (R)-pantoate from 3-methyl-2-oxobutanoate: step 2/2. {ECO:0000256|ARBA:ARBA00004994, ECO:0000256|RuleBase:RU362068}.
A0A806NIK9	A0A806NIK9	Streptococcus agalactiae	SpaA domain-containing protein
A0A806NIP9	secA	Streptococcus agalactiae	Protein translocase subunit SecA (EC 7.4.2.8)
A0A806NIR8	A0A806NIR8	Streptococcus agalactiae	Aminopeptidase T			aminopeptidase activity [GO:0004177]
A0A806NIS3	mutM	Streptococcus agalactiae	Formamidopyrimidine-DNA glycosylase (Fapy-DNA glycosylase) (EC 3.2.2.23) (DNA-(apurinic or apyrimidinic site) lyase MutM) (AP lyase MutM) (EC 4.2.99.18)
A0A806NIV9	rplA	Streptococcus agalactiae	50S ribosomal protein L1		ribosome [GO:0005840]
A0A806NJG1	A0A806NJG1	Streptococcus agalactiae	Universal stress protein
A0A806NJI2	A0A806NJI2	Streptococcus agalactiae	Uncharacterized protein
A0A806NJI4	A0A806NJI4	Streptococcus agalactiae	N-acetylmuramoyl-L-alanine amidase
A0A806NJJ1	A0A806NJJ1	Streptococcus agalactiae	Tail protein
A0A806NJK7	A0A806NJK7	Streptococcus agalactiae	Uncharacterized protein
A0A806NJM0	A0A806NJM0	Streptococcus agalactiae	Uncharacterized protein
A0A806NJZ5	hslO	Streptococcus agalactiae	33 kDa chaperonin (Heat shock protein 33 homolog) (HSP33)
A0A806NK35	A0A806NK35	Streptococcus agalactiae	Sialidase
A0A806NK45	polC	Streptococcus agalactiae	DNA polymerase III PolC-type (PolIII) (EC 2.7.7.7)			nucleotidyltransferase activity [GO:0016779]
A0A806NK67	cpdB	Streptococcus agalactiae	2', 3'-cyclic nucleotide 2'-phosphodiesterase (EC 3.1.3.6) (EC 3.1.4.16)			hydrolase activity [GO:0016787]
A0A806NK95	metE	Streptococcus agalactiae	5-methyltetrahydropteroyltriglutamate--homocysteine methyltransferase (EC 2.1.1.14) (Cobalamin-independent methionine synthase) (Methionine synthase, vitamin-B12 independent isozyme)	methylation [GO:0032259]		methyltransferase activity [GO:0008168]	PATHWAY: Amino-acid biosynthesis; L-methionine biosynthesis via de novo pathway; L-methionine from L-homocysteine (MetE route): step 1/1. {ECO:0000256|ARBA:ARBA00004681, ECO:0000256|HAMAP-Rule:MF_00172}.
A0A806NKA1	A0A806NKA1	Streptococcus agalactiae	Recombinase RarA
A0A806NKC4	A0A806NKC4	Streptococcus agalactiae	Histidine kinase (EC 2.7.13.3)			kinase activity [GO:0016301]
A0A806NKC5	leuS	Streptococcus agalactiae	Leucine--tRNA ligase (EC 6.1.1.4) (Leucyl-tRNA synthetase) (LeuRS)			aminoacyl-tRNA ligase activity [GO:0004812]
A0A829I769	secA	Streptococcus agalactiae FSL S3-586	Protein translocase subunit SecA (EC 7.4.2.8)
A0A829I778	A0A829I778	Streptococcus agalactiae FSL S3-586	Membrane protein
A0A829I792	A0A829I792	Streptococcus agalactiae FSL S3-586	Formate acetyltransferase (EC 2.3.1.54) (Pyruvate formate-lyase)			transferase activity [GO:0016740]	PATHWAY: Fermentation; pyruvate fermentation; formate from pyruvate: step 1/1. {ECO:0000256|ARBA:ARBA00004809, ECO:0000256|RuleBase:RU368075}.
A0A829I7K9	A0A829I7K9	Streptococcus agalactiae FSL S3-586	Pyruvate, phosphate dikinase (EC 2.7.9.1)			kinase activity [GO:0016301]
A0A829I7M9	A0A829I7M9	Streptococcus agalactiae FSL S3-586	Cobalt ABC transporter permease
A0A829I7N9	A0A829I7N9	Streptococcus agalactiae FSL S3-586	Chromosome replication initiation protein/membrane attachment protein
A0A829I7Q2	gatA	Streptococcus agalactiae FSL S3-586	Glutamyl-tRNA(Gln) amidotransferase subunit A (Glu-ADT subunit A) (EC 6.3.5.7)			ligase activity [GO:0016874]; transferase activity [GO:0016740]
A0A829I7Q5	A0A829I7Q5	Streptococcus agalactiae FSL S3-586	Malate dehydrogenase
A0A829I7Q7	A0A829I7Q7	Streptococcus agalactiae FSL S3-586	Putative tRNA (cytidine(34)-2'-O)-methyltransferase (EC 2.1.1.207) (tRNA (cytidine/uridine-2'-O-)-methyltransferase)	methylation [GO:0032259]		methyltransferase activity [GO:0008168]
A0A829I7T8	rpsF	Streptococcus agalactiae FSL S3-586	30S ribosomal protein S6		ribosome [GO:0005840]
A0A829I7V3	pepX	Streptococcus agalactiae FSL S3-586	Xaa-Pro dipeptidyl-peptidase (EC 3.4.14.11) (X-Pro dipeptidyl-peptidase) (X-prolyl-dipeptidyl aminopeptidase) (X-PDAP)			aminopeptidase activity [GO:0004177]
A0A829I7Y6	A0A829I7Y6	Streptococcus agalactiae FSL S3-586	Stress response regulator Gls24
A0A829I811	A0A829I811	Streptococcus agalactiae FSL S3-586	Membrane protein
A0A829I824	potA	Streptococcus agalactiae FSL S3-586	Spermidine/putrescine import ATP-binding protein PotA (EC 7.6.2.11)			ATP binding [GO:0005524]
A0A829I864	A0A829I864	Streptococcus agalactiae FSL S3-586	UDP-N-acetylglucosamine:UDP-P N-acetylglucosaminyl-1-P transferase			transferase activity [GO:0016740]
A0A829I878	cinA	Streptococcus agalactiae FSL S3-586	Putative competence-damage inducible protein
A0A829I883	gltX	Streptococcus agalactiae FSL S3-586	Glutamate--tRNA ligase (EC 6.1.1.17) (Glutamyl-tRNA synthetase) (GluRS)
A0A829I885	A0A829I885	Streptococcus agalactiae FSL S3-586	Universal stress protein
A0A829I8A3	A0A829I8A3	Streptococcus agalactiae FSL S3-586	Ribonucleoside-diphosphate reductase subunit beta (EC 1.17.4.1)				PATHWAY: Genetic information processing; DNA replication. {ECO:0000256|ARBA:ARBA00005160, ECO:0000256|PIRNR:PIRNR000355}.
A0A829I8B2	rpsG	Streptococcus agalactiae FSL S3-586	30S ribosomal protein S7		ribosome [GO:0005840]
A0A829I8B9	xpt	Streptococcus agalactiae FSL S3-586	Xanthine phosphoribosyltransferase (XPRTase) (EC 2.4.2.22)			glycosyltransferase activity [GO:0016757]	PATHWAY: Purine metabolism; XMP biosynthesis via salvage pathway; XMP from xanthine: step 1/1. {ECO:0000256|HAMAP-Rule:MF_01184}.
A0A829I8G8	smc	Streptococcus agalactiae FSL S3-586	Chromosome partition protein Smc
A0A829I8J5	A0A829I8J5	Streptococcus agalactiae FSL S3-586	Deacetylase
A0A829I8P2	parC	Streptococcus agalactiae FSL S3-586	DNA topoisomerase 4 subunit A (EC 5.6.2.2) (Topoisomerase IV subunit A)			isomerase activity [GO:0016853]
A0A829I8Q0	rnhB	Streptococcus agalactiae FSL S3-586	Ribonuclease HII (RNase HII) (EC 3.1.26.4)
A0A829I8R4	A0A829I8R4	Streptococcus agalactiae FSL S3-586	Amino acid ABC transporter substrate-binding protein
A0A829I8Y3	secA	Streptococcus agalactiae FSL S3-586	Protein translocase subunit SecA (EC 7.4.2.8)
A0A829I8Z1	hprK	Streptococcus agalactiae FSL S3-586	HPr kinase/phosphorylase (HPrK/P) (EC 2.7.11.-) (EC 2.7.4.-) (HPr(Ser) kinase/phosphorylase)			kinase activity [GO:0016301]
A0A829I8Z2	A0A829I8Z2	Streptococcus agalactiae FSL S3-586	Nucleoid-associated protein SAG0014_00450
A0A829I914	rplB	Streptococcus agalactiae FSL S3-586	50S ribosomal protein L2		ribosome [GO:0005840]
A0A829I915	rpsL	Streptococcus agalactiae FSL S3-586	30S ribosomal protein S12		ribosome [GO:0005840]
A0A829I935	leuS	Streptococcus agalactiae FSL S3-586	Leucine--tRNA ligase (EC 6.1.1.4) (Leucyl-tRNA synthetase) (LeuRS)
A0A829I962	ribBA	Streptococcus agalactiae FSL S3-586	Riboflavin biosynthesis protein RibBA [Includes: 3,4-dihydroxy-2-butanone 4-phosphate synthase (DHBP synthase) (EC 4.1.99.12); GTP cyclohydrolase-2 (EC 3.5.4.25) (GTP cyclohydrolase II)]			hydrolase activity [GO:0016787]	PATHWAY: Cofactor biosynthesis; riboflavin biosynthesis; 2-hydroxy-3-oxobutyl phosphate from D-ribulose 5-phosphate: step 1/1. {ECO:0000256|ARBA:ARBA00004904, ECO:0000256|HAMAP-Rule:MF_01283}.; PATHWAY: Cofactor biosynthesis; riboflavin biosynthesis; 5-amino-6-(D-ribitylamino)uracil from GTP: step 1/4. {ECO:0000256|ARBA:ARBA00004853, ECO:0000256|HAMAP-Rule:MF_01283}.
A0A829I971	A0A829I971	Streptococcus agalactiae FSL S3-586	Voltage-gated chloride channel family protein
A0A829I977	A0A829I977	Streptococcus agalactiae FSL S3-586	Aminotransferase AlaT (EC 2.6.1.2)			transaminase activity [GO:0008483]
A0A829I988	A0A829I988	Streptococcus agalactiae FSL S3-586	Glutamine ABC transporter substrate-binding protein
A0A829I9B4	dnaK	Streptococcus agalactiae FSL S3-586	Chaperone protein DnaK (HSP70) (Heat shock 70 kDa protein) (Heat shock protein 70)
A0A829I9B8	A0A829I9B8	Streptococcus agalactiae FSL S3-586	ABC transporter permease
A0A829I9C1	rpmB	Streptococcus agalactiae FSL S3-586	50S ribosomal protein L28		ribosome [GO:0005840]
A0A829I9C6	rpsB	Streptococcus agalactiae FSL S3-586	30S ribosomal protein S2		ribosome [GO:0005840]
A0A829I9C7	pgk	Streptococcus agalactiae FSL S3-586	Phosphoglycerate kinase (EC 2.7.2.3)			kinase activity [GO:0016301]	PATHWAY: Carbohydrate degradation; glycolysis; pyruvate from D-glyceraldehyde 3-phosphate: step 2/5. {ECO:0000256|HAMAP-Rule:MF_00145, ECO:0000256|RuleBase:RU000695}.
A0A829I9D0	A0A829I9D0	Streptococcus agalactiae FSL S3-586	Phosphoenolpyruvate-protein phosphotransferase (EC 2.7.3.9) (Phosphotransferase system, enzyme I)			transferase activity [GO:0016740]
A0A829I9F8	fusA	Streptococcus agalactiae FSL S3-586	Elongation factor G (EF-G)			translation elongation factor activity [GO:0003746]
A0A829I9G0	rpsC	Streptococcus agalactiae FSL S3-586	30S ribosomal protein S3		ribosome [GO:0005840]
A0A829I9H8	A0A829I9H8	Streptococcus agalactiae FSL S3-586	Penicillin-binding protein 2A
A0A829I9I2	A0A829I9I2	Streptococcus agalactiae FSL S3-586	HAD family hydrolase			hydrolase activity [GO:0016787]
A0A829I9I7	metE	Streptococcus agalactiae FSL S3-586	5-methyltetrahydropteroyltriglutamate--homocysteine methyltransferase (EC 2.1.1.14) (Cobalamin-independent methionine synthase) (Methionine synthase, vitamin-B12 independent isozyme)	methylation [GO:0032259]		methyltransferase activity [GO:0008168]	PATHWAY: Amino-acid biosynthesis; L-methionine biosynthesis via de novo pathway; L-methionine from L-homocysteine (MetE route): step 1/1. {ECO:0000256|ARBA:ARBA00004681, ECO:0000256|HAMAP-Rule:MF_00172}.
A0A829I9J0	purH	Streptococcus agalactiae FSL S3-586	Bifunctional purine biosynthesis protein PurH [Includes: Phosphoribosylaminoimidazolecarboxamide formyltransferase (EC 2.1.2.3) (AICAR transformylase); IMP cyclohydrolase (EC 3.5.4.10) (ATIC) (IMP synthase) (Inosinicase)]			hydrolase activity [GO:0016787]; transferase activity [GO:0016740]	PATHWAY: Purine metabolism; IMP biosynthesis via de novo pathway; 5-formamido-1-(5-phospho-D-ribosyl)imidazole-4-carboxamide from 5-amino-1-(5-phospho-D-ribosyl)imidazole-4-carboxamide (10-formyl THF route): step 1/1. {ECO:0000256|ARBA:ARBA00004954, ECO:0000256|HAMAP-Rule:MF_00139}.; PATHWAY: Purine metabolism; IMP biosynthesis via de novo pathway; IMP from 5-formamido-1-(5-phospho-D-ribosyl)imid…
A0A829I9K3	A0A829I9K3	Streptococcus agalactiae FSL S3-586	rRNA methyltransferase	methylation [GO:0032259]		methyltransferase activity [GO:0008168]
A0A829I9M8	pgi	Streptococcus agalactiae FSL S3-586	Glucose-6-phosphate isomerase (GPI) (EC 5.3.1.9) (Phosphoglucose isomerase) (PGI) (Phosphohexose isomerase) (PHI)			isomerase activity [GO:0016853]	PATHWAY: Carbohydrate biosynthesis; gluconeogenesis. {ECO:0000256|HAMAP-Rule:MF_00473}.; PATHWAY: Carbohydrate degradation; glycolysis; D-glyceraldehyde 3-phosphate and glycerone phosphate from D-glucose: step 2/4. {ECO:0000256|ARBA:ARBA00004926, ECO:0000256|HAMAP-Rule:MF_00473, ECO:0000256|RuleBase:RU000612}.
A0A829I9P3	arcA	Streptococcus agalactiae FSL S3-586	Arginine deiminase (ADI) (EC 3.5.3.6) (Arginine dihydrolase) (AD)				PATHWAY: Amino-acid degradation; L-arginine degradation via ADI pathway; carbamoyl phosphate from L-arginine: step 1/2. {ECO:0000256|ARBA:ARBA00005213, ECO:0000256|HAMAP-Rule:MF_00242}.
A0A829I9S2	ffh	Streptococcus agalactiae FSL S3-586	Signal recognition particle protein (Fifty-four homolog)
A0A829I9T6	polC	Streptococcus agalactiae FSL S3-586	DNA polymerase III PolC-type (PolIII) (EC 2.7.7.7)
A0A829I9U6	A0A829I9U6	Streptococcus agalactiae FSL S3-586	Cell wall anchor
A0A829I9U8	A0A829I9U8	Streptococcus agalactiae FSL S3-586	Uncharacterized protein
A0A829I9V6	A0A829I9V6	Streptococcus agalactiae FSL S3-586	Antitoxin
A0A829I9X1	ppaC	Streptococcus agalactiae FSL S3-586	Probable manganese-dependent inorganic pyrophosphatase (EC 3.6.1.1) (Pyrophosphate phospho-hydrolase) (PPase)			hydrolase activity [GO:0016787]
A0A829I9X2	A0A829I9X2	Streptococcus agalactiae FSL S3-586	Asparaginase
A0A829I9X3	A0A829I9X3	Streptococcus agalactiae FSL S3-586	Histidine kinase (EC 2.7.13.3)			kinase activity [GO:0016301]
A0A829I9Z8	A0A829I9Z8	Streptococcus agalactiae FSL S3-586	Conjugation transfer protein
A0A829IA01	cysS	Streptococcus agalactiae FSL S3-586	Cysteine--tRNA ligase (EC 6.1.1.16) (Cysteinyl-tRNA synthetase) (CysRS)
A0A829IA39	A0A829IA39	Streptococcus agalactiae FSL S3-586	Glyceraldehyde-3-phosphate dehydrogenase (EC 1.2.1.-)			oxidoreductase activity [GO:0016491]
A0A829IA44	A0A829IA44	Streptococcus agalactiae FSL S3-586	Uncharacterized protein
A0A829IA73	ftsZ	Streptococcus agalactiae FSL S3-586	Cell division protein FtsZ	cell division [GO:0051301]
A0A829IA91	alaS	Streptococcus agalactiae FSL S3-586	Alanine--tRNA ligase (EC 6.1.1.7) (Alanyl-tRNA synthetase) (AlaRS)			ligase activity [GO:0016874]
A0A829IAA0	rplK	Streptococcus agalactiae FSL S3-586	50S ribosomal protein L11		ribosome [GO:0005840]
A0A829IAA8	atpD	Streptococcus agalactiae FSL S3-586	ATP synthase subunit beta (EC 7.1.2.2) (ATP synthase F1 sector subunit beta) (F-ATPase subunit beta)			hydrolase activity [GO:0016787]
A0A829IAB5	A0A829IAB5	Streptococcus agalactiae FSL S3-586	Pyruvate formate-lyase			lyase activity [GO:0016829]
A0A829IAB7	rpoA	Streptococcus agalactiae FSL S3-586	DNA-directed RNA polymerase subunit alpha (RNAP subunit alpha) (EC 2.7.7.6) (RNA polymerase subunit alpha) (Transcriptase subunit alpha)			DNA-directed 5'-3' RNA polymerase activity [GO:0003899]
A0A829IAC1	A0A829IAC1	Streptococcus agalactiae FSL S3-586	Uncharacterized protein
A0A829IAC6	rplF	Streptococcus agalactiae FSL S3-586	50S ribosomal protein L6		ribosome [GO:0005840]
A0A829IAD3	rplV	Streptococcus agalactiae FSL S3-586	50S ribosomal protein L22		ribosome [GO:0005840]
A0A829IAD4	rplM	Streptococcus agalactiae FSL S3-586	50S ribosomal protein L13		ribosome [GO:0005840]
A0A829IAE4	rpsO	Streptococcus agalactiae FSL S3-586	30S ribosomal protein S15		ribosome [GO:0005840]
A0A829IAE5	A0A829IAE5	Streptococcus agalactiae FSL S3-586	Phosphoesterase
A0A829IAG8	A0A829IAG8	Streptococcus agalactiae FSL S3-586	3-hydroxybutyryl-CoA dehydrogenase
A0A829IAH3	A0A829IAH3	Streptococcus agalactiae FSL S3-586	Ornithine carbamoyltransferase (OTCase) (EC 2.1.3.3)			transferase activity [GO:0016740]
A0A829IAH8	gatB	Streptococcus agalactiae FSL S3-586	Aspartyl/glutamyl-tRNA(Asn/Gln) amidotransferase subunit B (Asp/Glu-ADT subunit B) (EC 6.3.5.-)			transferase activity [GO:0016740]
A0A829IAI5	A0A829IAI5	Streptococcus agalactiae FSL S3-586	Pyridine nucleotide-disulfide oxidoreductase
A0A829IAJ3	A0A829IAJ3	Streptococcus agalactiae FSL S3-586	ATP-dependent Clp protease ATP-binding protein			ATP binding [GO:0005524]; peptidase activity [GO:0008233]
A0A829IAJ7	A0A829IAJ7	Streptococcus agalactiae FSL S3-586	TetR family transcriptional regulator
A0A829IAK9	A0A829IAK9	Streptococcus agalactiae FSL S3-586	Recombinase RarA
A0A829IAL8	A0A829IAL8	Streptococcus agalactiae FSL S3-586	Phosphorylase
A0A829IAL9	A0A829IAL9	Streptococcus agalactiae FSL S3-586	Uncharacterized protein
A0A829IAM7	rplO	Streptococcus agalactiae FSL S3-586	50S ribosomal protein L15		ribosome [GO:0005840]
A0A829IAN6	A0A829IAN6	Streptococcus agalactiae FSL S3-586	DNA translocase FtsK	cell division [GO:0051301]
A0A829IAN7	rpsQ	Streptococcus agalactiae FSL S3-586	30S ribosomal protein S17		ribosome [GO:0005840]
A0A829IAP7	A0A829IAP7	Streptococcus agalactiae FSL S3-586	Peptide ABC transporter ATP-binding protein			ATP binding [GO:0005524]
A0A829IAR3	mfd	Streptococcus agalactiae FSL S3-586	Transcription-repair-coupling factor (TRCF) (EC 3.6.4.-)
A0A829IAS4	A0A829IAS4	Streptococcus agalactiae FSL S3-586	3-hydroxy-3-methylglutaryl coenzyme A reductase (HMG-CoA reductase) (EC 1.1.1.88)				PATHWAY: Metabolic intermediate metabolism; (R)-mevalonate degradation; (S)-3-hydroxy-3-methylglutaryl-CoA from (R)-mevalonate: step 1/1. {ECO:0000256|RuleBase:RU361219}.
A0A829IAS6	mutM	Streptococcus agalactiae FSL S3-586	Formamidopyrimidine-DNA glycosylase (Fapy-DNA glycosylase) (EC 3.2.2.23) (DNA-(apurinic or apyrimidinic site) lyase MutM) (AP lyase MutM) (EC 4.2.99.18)
A0A829IAW7	A0A829IAW7	Streptococcus agalactiae FSL S3-586	Uncharacterized protein
A0A829IAX0	A0A829IAX0	Streptococcus agalactiae FSL S3-586	Stress response regulator Gls24
A0A829IAZ4	A0A829IAZ4	Streptococcus agalactiae FSL S3-586	RNA-binding protein
A0A829IAZ5	guaA	Streptococcus agalactiae FSL S3-586	GMP synthase [glutamine-hydrolyzing] (EC 6.3.5.2) (GMP synthetase) (Glutamine amidotransferase)				PATHWAY: Purine metabolism; GMP biosynthesis; GMP from XMP (L-Gln route): step 1/1. {ECO:0000256|ARBA:ARBA00005153, ECO:0000256|HAMAP-Rule:MF_00344}.
A0A829IB10	A0A829IB10	Streptococcus agalactiae FSL S3-586	Uncharacterized protein
A0A829IB13	argS	Streptococcus agalactiae FSL S3-586	Arginine--tRNA ligase (EC 6.1.1.19) (Arginyl-tRNA synthetase) (ArgRS)			aminoacyl-tRNA ligase activity [GO:0004812]
A0A829IB14	A0A829IB14	Streptococcus agalactiae FSL S3-586	Glutamate dehydrogenase			oxidoreductase activity [GO:0016491]
A0A829IB15	A0A829IB15	Streptococcus agalactiae FSL S3-586	ATPase
A0A829IB17	pstB	Streptococcus agalactiae FSL S3-586	Phosphate ABC transporter ATP-binding protein			ATP binding [GO:0005524]
A0A829IB27	ychF	Streptococcus agalactiae FSL S3-586	Ribosome-binding ATPase YchF
A0A829IB39	A0A829IB39	Streptococcus agalactiae FSL S3-586	Maltose ABC transporter substrate-binding protein
A0A829IB57	A0A829IB57	Streptococcus agalactiae FSL S3-586	Integrase
A0A829IB72	A0A829IB72	Streptococcus agalactiae FSL S3-586	Alpha-2,3-N-acetylneuraminyltransferase			transferase activity [GO:0016740]
A0A829IB82	A0A829IB82	Streptococcus agalactiae FSL S3-586	Fe-S cluster assembly protein SufD
A0A829IBB0	yajC	Streptococcus agalactiae FSL S3-586	Preprotein translocase subunit YajC
A0A829IBB7	A0A829IBB7	Streptococcus agalactiae FSL S3-586	Pyridine nucleotide-disulfide oxidoreductase
A0A829IBD1	A0A829IBD1	Streptococcus agalactiae FSL S3-586	Uncharacterized protein
A0A829IBD3	tig	Streptococcus agalactiae FSL S3-586	Trigger factor (TF) (EC 5.2.1.8) (PPIase)			isomerase activity [GO:0016853]
A0A829IBD7	A0A829IBD7	Streptococcus agalactiae FSL S3-586	Trans-acting positive regulator
A0A829IBF3	A0A829IBF3	Streptococcus agalactiae FSL S3-586	Uncharacterized protein
A0A829IBF9	cshA	Streptococcus agalactiae FSL S3-586	DEAD-box ATP-dependent RNA helicase CshA (EC 3.6.4.13)			helicase activity [GO:0004386]
A0A829IBG6	rplE	Streptococcus agalactiae FSL S3-586	50S ribosomal protein L5		ribosome [GO:0005840]
A0A829IBI5	tsf	Streptococcus agalactiae FSL S3-586	Elongation factor Ts (EF-Ts)			translation elongation factor activity [GO:0003746]
A0A829IBI7	A0A829IBI7	Streptococcus agalactiae FSL S3-586	Serine protease			peptidase activity [GO:0008233]
A0A829IBJ0	A0A829IBJ0	Streptococcus agalactiae FSL S3-586	Ribonucleoside-diphosphate reductase (EC 1.17.4.1)				PATHWAY: Genetic information processing; DNA replication. {ECO:0000256|ARBA:ARBA00005160}.
A0A829IBJ5	rpsE	Streptococcus agalactiae FSL S3-586	30S ribosomal protein S5		ribosome [GO:0005840]
A0A829IBK0	rplP	Streptococcus agalactiae FSL S3-586	50S ribosomal protein L16		ribosome [GO:0005840]
A0A829IBK1	A0A829IBK1	Streptococcus agalactiae FSL S3-586	Competence protein
A0A829IBN9	cpdB	Streptococcus agalactiae FSL S3-586	2', 3'-cyclic nucleotide 2'-phosphodiesterase (EC 3.1.3.6) (EC 3.1.4.16)			hydrolase activity [GO:0016787]
A0A829IBW2	A0A829IBW2	Streptococcus agalactiae FSL S3-586	DeoR family transcriptional regulator
A0A829IBZ0	A0A829IBZ0	Streptococcus agalactiae FSL S3-586	Amidase
A0A829IBZ2	A0A829IBZ2	Streptococcus agalactiae FSL S3-586	Hypoxanthine phosphoribosyltransferase (EC 2.4.2.8)			glycosyltransferase activity [GO:0016757]	PATHWAY: Purine metabolism; GMP biosynthesis via salvage pathway; GMP from guanine: step 1/1. {ECO:0000256|ARBA:ARBA00004676}.; PATHWAY: Purine metabolism; IMP biosynthesis via salvage pathway; IMP from hypoxanthine: step 1/1. {ECO:0000256|ARBA:ARBA00004669, ECO:0000256|RuleBase:RU364099}.
A0A829IC16	A0A829IC16	Streptococcus agalactiae FSL S3-586	Single-stranded DNA-binding protein (SSB)			DNA binding [GO:0003677]
A0A829IC22	A0A829IC22	Streptococcus agalactiae FSL S3-586	DNA-binding protein			DNA binding [GO:0003677]
A0A829IC23	ezrA	Streptococcus agalactiae FSL S3-586	Septation ring formation regulator EzrA
A0A829IC33	A0A829IC33	Streptococcus agalactiae FSL S3-586	Chromosome assembly protein
A0A829IC62	A0A829IC62	Streptococcus agalactiae FSL S3-586	Peptidase S16
A0A829IC69	purA	Streptococcus agalactiae FSL S3-586	Adenylosuccinate synthetase (AMPSase) (AdSS) (EC 6.3.4.4) (IMP--aspartate ligase)			ligase activity [GO:0016874]	PATHWAY: Purine metabolism; AMP biosynthesis via de novo pathway; AMP from IMP: step 1/2. {ECO:0000256|HAMAP-Rule:MF_00011, ECO:0000256|RuleBase:RU000520}.
A0A829IC76	A0A829IC76	Streptococcus agalactiae FSL S3-586	ATP-dependent Clp protease ATP-binding protein			ATP binding [GO:0005524]; peptidase activity [GO:0008233]
A0A829IC80	A0A829IC80	Streptococcus agalactiae FSL S3-586	Fis family transcriptional regulator
A0A829IC83	A0A829IC83	Streptococcus agalactiae FSL S3-586	DNA-binding protein HU
A0A829IC85	A0A829IC85	Streptococcus agalactiae FSL S3-586	Spermidine/putrescine ABC transporter substrate-binding protein
A0A829IC93	A0A829IC93	Streptococcus agalactiae FSL S3-586	Membrane protein
A0A829IC94	A0A829IC94	Streptococcus agalactiae FSL S3-586	N-acetylmuramoyl-L-alanine amidase
A0A829ICB2	A0A829ICB2	Streptococcus agalactiae FSL S3-586	Streptokinase			kinase activity [GO:0016301]
A0A829ICC9	A0A829ICC9	Streptococcus agalactiae FSL S3-586	L-xylulose 5-phosphate 3-epimerase
A0A829ICD8	A0A829ICD8	Streptococcus agalactiae FSL S3-586	Alkyl hydroperoxide reductase C (EC 1.11.1.26) (Peroxiredoxin) (Thioredoxin peroxidase)			peroxidase activity [GO:0004601]
A0A829ICG3	A0A829ICG3	Streptococcus agalactiae FSL S3-586	Zinc-binding protein
A0A829ICI1	metK	Streptococcus agalactiae FSL S3-586	S-adenosylmethionine synthase (AdoMet synthase) (EC 2.5.1.6) (MAT) (Methionine adenosyltransferase)			transferase activity [GO:0016740]	PATHWAY: Amino-acid biosynthesis; S-adenosyl-L-methionine biosynthesis; S-adenosyl-L-methionine from L-methionine: step 1/1. {ECO:0000256|ARBA:ARBA00005224, ECO:0000256|HAMAP-Rule:MF_00086}.
A0A829ICI4	A0A829ICI4	Streptococcus agalactiae FSL S3-586	Diphosphomevalonate decarboxylase (EC 4.1.1.33)
A0A829ICI9	guaB	Streptococcus agalactiae FSL S3-586	Inosine-5'-monophosphate dehydrogenase (IMP dehydrogenase) (IMPD) (IMPDH) (EC 1.1.1.205)			oxidoreductase activity [GO:0016491]	PATHWAY: Purine metabolism; XMP biosynthesis via de novo pathway; XMP from IMP: step 1/1. {ECO:0000256|HAMAP-Rule:MF_01964, ECO:0000256|RuleBase:RU003928}.
A0A829ICJ5	A0A829ICJ5	Streptococcus agalactiae FSL S3-586	Methionine ABC transporter ATP-binding protein			ATP binding [GO:0005524]
A0A829ICK6	A0A829ICK6	Streptococcus agalactiae FSL S3-586	Peptide ABC transporter ATP-binding protein			ATP binding [GO:0005524]
A0A829ICK7	A0A829ICK7	Streptococcus agalactiae FSL S3-586	Peptidase family U32
A0A829ICL7	A0A829ICL7	Streptococcus agalactiae FSL S3-586	Iron ABC transporter ATP-binding protein			ATP binding [GO:0005524]
A0A829ICP7	glpK	Streptococcus agalactiae FSL S3-586	Glycerol kinase (EC 2.7.1.30) (ATP:glycerol 3-phosphotransferase) (Glycerokinase) (GK)			kinase activity [GO:0016301]	PATHWAY: Polyol metabolism; glycerol degradation via glycerol kinase pathway; sn-glycerol 3-phosphate from glycerol: step 1/1. {ECO:0000256|HAMAP-Rule:MF_00186}.
A0A829ICT8	A0A829ICT8	Streptococcus agalactiae FSL S3-586	CoA-binding protein
A0A829ICU6	A0A829ICU6	Streptococcus agalactiae FSL S3-586	ArdcN domain-containing protein (Fragment)
A0A829ICV0	adk	Streptococcus agalactiae FSL S3-586	Adenylate kinase (AK) (EC 2.7.4.3) (ATP-AMP transphosphorylase) (ATP:AMP phosphotransferase) (Adenylate monophosphate kinase)			kinase activity [GO:0016301]	PATHWAY: Purine metabolism; AMP biosynthesis via salvage pathway; AMP from ADP: step 1/1. {ECO:0000256|HAMAP-Rule:MF_00235}.
A0A829ICW7	A0A829ICW7	Streptococcus agalactiae FSL S3-586	Dihydropteroate synthase (DHPS) (EC 2.5.1.15) (Dihydropteroate pyrophosphorylase)				PATHWAY: Cofactor biosynthesis; tetrahydrofolate biosynthesis; 7,8-dihydrofolate from 2-amino-4-hydroxy-6-hydroxymethyl-7,8-dihydropteridine diphosphate and 4-aminobenzoate: step 1/2. {ECO:0000256|ARBA:ARBA00004763, ECO:0000256|RuleBase:RU361205}.
A0A829ICX5	rplD	Streptococcus agalactiae FSL S3-586	50S ribosomal protein L4		ribosome [GO:0005840]
A0A829ICX9	dinG	Streptococcus agalactiae FSL S3-586	3'-5' exonuclease DinG (EC 3.1.-.-)			helicase activity [GO:0004386]
A0A829ICZ5	A0A829ICZ5	Streptococcus agalactiae FSL S3-586	P-type Ca(2+) transporter (EC 7.2.2.10)
A0A829ICZ8	A0A829ICZ8	Streptococcus agalactiae FSL S3-586	Glucokinase (EC 2.7.1.2) (Glucose kinase)			kinase activity [GO:0016301]
A0A829ID01	A0A829ID01	Streptococcus agalactiae FSL S3-586	ATP-dependent Clp protease ATP-binding protein			ATP binding [GO:0005524]; peptidase activity [GO:0008233]
A0A829ID17	A0A829ID17	Streptococcus agalactiae FSL S3-586	Major cold shock protein
A0A829ID60	A0A829ID60	Streptococcus agalactiae FSL S3-586	Glycosyl transferase family A			transferase activity [GO:0016740]
A0A829ID66	A0A829ID66	Streptococcus agalactiae FSL S3-586	CylD protein
A0A829ID67	A0A829ID67	Streptococcus agalactiae FSL S3-586	UDP-N-acetylmuramoylpentapeptide-lysine N(6)-alanyltransferase MurM			transferase activity [GO:0016740]
A0A829ID69	thrS	Streptococcus agalactiae FSL S3-586	Threonine--tRNA ligase (EC 6.1.1.3) (Threonyl-tRNA synthetase) (ThrRS)
A0A829ID81	A0A829ID81	Streptococcus agalactiae FSL S3-586	Transcriptional regulator
A0A829ID83	A0A829ID83	Streptococcus agalactiae FSL S3-586	Membrane protein
A0A829ID87	A0A829ID87	Streptococcus agalactiae FSL S3-586	Helicase			helicase activity [GO:0004386]
A0A829ID94	A0A829ID94	Streptococcus agalactiae FSL S3-586	Protease			peptidase activity [GO:0008233]
A0A829ID97	rpoC	Streptococcus agalactiae FSL S3-586	DNA-directed RNA polymerase subunit beta' (RNAP subunit beta') (EC 2.7.7.6) (RNA polymerase subunit beta') (Transcriptase subunit beta')			DNA-directed 5'-3' RNA polymerase activity [GO:0003899]
A0A829IDA9	rplA	Streptococcus agalactiae FSL S3-586	50S ribosomal protein L1		ribosome [GO:0005840]
A0A829IDC0	pyrG	Streptococcus agalactiae FSL S3-586	CTP synthase (EC 6.3.4.2) (Cytidine 5'-triphosphate synthase) (Cytidine triphosphate synthetase) (CTP synthetase) (CTPS) (UTP--ammonia ligase)			ligase activity [GO:0016874]	PATHWAY: Pyrimidine metabolism; CTP biosynthesis via de novo pathway; CTP from UDP: step 2/2. {ECO:0000256|ARBA:ARBA00005171, ECO:0000256|HAMAP-Rule:MF_01227}.
A0A829IDC2	pth	Streptococcus agalactiae FSL S3-586	Peptidyl-tRNA hydrolase (PTH) (EC 3.1.1.29)			hydrolase activity [GO:0016787]
A0A829IDD7	ldh	Streptococcus agalactiae FSL S3-586	L-lactate dehydrogenase (L-LDH) (EC 1.1.1.27)				PATHWAY: Fermentation; pyruvate fermentation to lactate; (S)-lactate from pyruvate: step 1/1. {ECO:0000256|ARBA:ARBA00004843, ECO:0000256|HAMAP-Rule:MF_00488}.
A0A829IDE7	A0A829IDE7	Streptococcus agalactiae FSL S3-586	Uncharacterized protein
A0A829IDF8	A0A829IDF8	Streptococcus agalactiae FSL S3-586	Polysaccharide deacetylase
A0A829IDH7	rpsU	Streptococcus agalactiae FSL S3-586	30S ribosomal protein S21		ribosome [GO:0005840]
A0A829IDI5	sigA	Streptococcus agalactiae FSL S3-586	RNA polymerase sigma factor SigA
A0A829IDJ3	rpsH	Streptococcus agalactiae FSL S3-586	30S ribosomal protein S8		ribosome [GO:0005840]
A0A829IDK3	rpsS	Streptococcus agalactiae FSL S3-586	30S ribosomal protein S19		ribosome [GO:0005840]
A0A829IDK8	A0A829IDK8	Streptococcus agalactiae FSL S3-586	Glycosyl transferase			transferase activity [GO:0016740]
A0A829IDP8	A0A829IDP8	Streptococcus agalactiae FSL S3-586	Glycosyl transferase family 2			transferase activity [GO:0016740]
A0A829IDR1	A0A829IDR1	Streptococcus agalactiae FSL S3-586	Uncharacterized protein
A0A829IDR2	gpmA	Streptococcus agalactiae FSL S3-586	2,3-bisphosphoglycerate-dependent phosphoglycerate mutase (BPG-dependent PGAM) (PGAM) (Phosphoglyceromutase) (dPGM) (EC 5.4.2.11)				PATHWAY: Carbohydrate degradation; glycolysis; pyruvate from D-glyceraldehyde 3-phosphate: step 3/5. {ECO:0000256|HAMAP-Rule:MF_01039}.
A0A829IDT8	A0A829IDT8	Streptococcus agalactiae FSL S3-586	Multidrug ABC transporter permease
A0A829IDV4	pheS	Streptococcus agalactiae FSL S3-586	Phenylalanine--tRNA ligase alpha subunit (EC 6.1.1.20) (Phenylalanyl-tRNA synthetase alpha subunit) (PheRS)			ligase activity [GO:0016874]
A0A829IDW7	rpsD	Streptococcus agalactiae FSL S3-586	30S ribosomal protein S4		ribosome [GO:0005840]
A0A829IDX6	A0A829IDX6	Streptococcus agalactiae FSL S3-586	Uncharacterized protein
A0A829IDY3	A0A829IDY3	Streptococcus agalactiae FSL S3-586	Riboflavin synthase subunit alpha
A0A829IDZ7	rpmE2	Streptococcus agalactiae FSL S3-586	50S ribosomal protein L31 type B		ribosome [GO:0005840]
A0A829IE29	A0A829IE29	Streptococcus agalactiae FSL S3-586	Peptidase
A0A829IE31	A0A829IE31	Streptococcus agalactiae FSL S3-586	Carbamoylsarcosine amidase
A0A829IE56	A0A829IE56	Streptococcus agalactiae FSL S3-586	Pseudouridine synthase (EC 5.4.99.-)
A0A829IE59	eno	Streptococcus agalactiae FSL S3-586	Enolase (EC 4.2.1.11) (2-phospho-D-glycerate hydro-lyase) (2-phosphoglycerate dehydratase)				PATHWAY: Carbohydrate degradation; glycolysis; pyruvate from D-glyceraldehyde 3-phosphate: step 4/5. {ECO:0000256|ARBA:ARBA00005031, ECO:0000256|HAMAP-Rule:MF_00318}.
A0A829IE78	ftsH	Streptococcus agalactiae FSL S3-586	ATP-dependent zinc metalloprotease FtsH (EC 3.4.24.-)	cell division [GO:0051301]
A0A829IE97	A0A829IE97	Streptococcus agalactiae FSL S3-586	CorA family metal ion transporter
A0A829IEA0	trpS	Streptococcus agalactiae FSL S3-586	Tryptophan--tRNA ligase (EC 6.1.1.2) (Tryptophanyl-tRNA synthetase) (TrpRS)			ligase activity [GO:0016874]
A0A829IEA9	A0A829IEA9	Streptococcus agalactiae FSL S3-586	Tn5252, relaxase
A0A829IEB5	gyrB	Streptococcus agalactiae FSL S3-586	DNA gyrase subunit B (EC 5.6.2.2)
A0A829IEC3	A0A829IEC3	Streptococcus agalactiae FSL S3-586	Glutamine ABC transporter permease
A0A829IEC8	A0A829IEC8	Streptococcus agalactiae FSL S3-586	2-dehydropantoate 2-reductase (EC 1.1.1.169) (Ketopantoate reductase)				PATHWAY: Cofactor biosynthesis; (R)-pantothenate biosynthesis; (R)-pantoate from 3-methyl-2-oxobutanoate: step 2/2. {ECO:0000256|ARBA:ARBA00004994, ECO:0000256|RuleBase:RU362068}.
A0A829IED9	A0A829IED9	Streptococcus agalactiae FSL S3-586	5'-nucleotidase
A0A829IEI9	atpA	Streptococcus agalactiae FSL S3-586	ATP synthase subunit alpha (EC 7.1.2.2) (ATP synthase F1 sector subunit alpha) (F-ATPase subunit alpha)			hydrolase activity [GO:0016787]
A0A829IEJ2	A0A829IEJ2	Streptococcus agalactiae FSL S3-586	Uncharacterized protein (Fragment)
A0A829IEK9	rpsP	Streptococcus agalactiae FSL S3-586	30S ribosomal protein S16		ribosome [GO:0005840]
A0A829IEL7	A0A829IEL7	Streptococcus agalactiae FSL S3-586	ATP-dependent DNA helicase RecG			helicase activity [GO:0004386]
A0A829IEN1	A0A829IEN1	Streptococcus agalactiae FSL S3-586	XRE family transcriptional regulator
A0A829IEQ3	A0A829IEQ3	Streptococcus agalactiae FSL S3-586	Carbamate kinase			kinase activity [GO:0016301]	PATHWAY: Metabolic intermediate metabolism; carbamoyl phosphate degradation; CO(2) and NH(3) from carbamoyl phosphate: step 1/1. {ECO:0000256|ARBA:ARBA00005118}.
A0A829IEQ6	glyQ	Streptococcus agalactiae FSL S3-586	Glycine--tRNA ligase alpha subunit (EC 6.1.1.14) (Glycyl-tRNA synthetase alpha subunit) (GlyRS)			ligase activity [GO:0016874]
A0A829IEQ9	A0A829IEQ9	Streptococcus agalactiae FSL S3-586	L-ascorbate 6-phosphate lactonase
A0A829IET0	tuf	Streptococcus agalactiae FSL S3-586	Elongation factor Tu (EF-Tu)			hydrolase activity [GO:0016787]; translation elongation factor activity [GO:0003746]
A0A829IEU8	A0A829IEU8	Streptococcus agalactiae FSL S3-586	Glucan-binding protein C
A0A829IEY7	lacD	Streptococcus agalactiae FSL S3-586	Tagatose 1,6-diphosphate aldolase (EC 4.1.2.40) (D-tagatose-1,6-bisphosphate aldolase) (Tagatose-bisphosphate aldolase)				PATHWAY: Carbohydrate metabolism; D-tagatose 6-phosphate degradation; D-glyceraldehyde 3-phosphate and glycerone phosphate from D-tagatose 6-phosphate: step 2/2. {ECO:0000256|ARBA:ARBA00005191, ECO:0000256|HAMAP-Rule:MF_00734}.
A0A829IEZ1	A0A829IEZ1	Streptococcus agalactiae FSL S3-586	Surface protein Spb1
A0A829IEZ2	luxS	Streptococcus agalactiae FSL S3-586	S-ribosylhomocysteine lyase (EC 4.4.1.21) (AI-2 synthesis protein) (Autoinducer-2 production protein LuxS)
A0A829IF00	rpsI	Streptococcus agalactiae FSL S3-586	30S ribosomal protein S9		ribosome [GO:0005840]
A0A829IF03	A0A829IF03	Streptococcus agalactiae FSL S3-586	Alpha-dextrin endo-1,6-alpha-glucosidase (EC 3.2.1.41) (Pullulan 6-glucanohydrolase)
A0A829IF14	rplU	Streptococcus agalactiae FSL S3-586	50S ribosomal protein L21		ribosome [GO:0005840]
A0A829IF33	A0A829IF33	Streptococcus agalactiae FSL S3-586	SpaA domain-containing protein
A0A829IF72	dnaX	Streptococcus agalactiae FSL S3-586	DNA polymerase III subunit gamma/tau (EC 2.7.7.7)			nucleotidyltransferase activity [GO:0016779]
A0A829IFA6	A0A829IFA6	Streptococcus agalactiae FSL S3-586	Tagatose-6-phosphate kinase (EC 2.7.1.144)			kinase activity [GO:0016301]	PATHWAY: Carbohydrate metabolism; D-tagatose 6-phosphate degradation; D-glyceraldehyde 3-phosphate and glycerone phosphate from D-tagatose 6-phosphate: step 1/2. {ECO:0000256|PIRNR:PIRNR000535}.
A0A829IFB4	A0A829IFB4	Streptococcus agalactiae FSL S3-586	DNA polymerase III subunit delta
A0A829IFE9	rplL	Streptococcus agalactiae FSL S3-586	50S ribosomal protein L7/L12		ribosome [GO:0005840]
A0A829IFF0	A0A829IFF0	Streptococcus agalactiae FSL S3-586	DNA topoisomerase (EC 5.6.2.1)			isomerase activity [GO:0016853]
A0A829IFI9	A0A829IFI9	Streptococcus agalactiae FSL S3-586	ArdcN domain-containing protein
A0A829IFJ3	A0A829IFJ3	Streptococcus agalactiae FSL S3-586	Phosphoribosylanthranilate isomerase			isomerase activity [GO:0016853]
A0A829IFP3	A0A829IFP3	Streptococcus agalactiae FSL S3-586	MarR family transcriptional regulator
A0A829IFQ3	A0A829IFQ3	Streptococcus agalactiae FSL S3-586	Pyruvate dehydrogenase E1 subunit alpha
A0A829IFR9	hpf	Streptococcus agalactiae FSL S3-586	Ribosome hibernation promoting factor (HPF)
A0A829IFS3	A0A829IFS3	Streptococcus agalactiae FSL S3-586	Uncharacterized protein
A0A829IFS5	A0A829IFS5	Streptococcus agalactiae FSL S3-586	SalK
A0A829IFU6	rnr	Streptococcus agalactiae FSL S3-586	Ribonuclease R (RNase R) (EC 3.1.13.1)
A0A829IFV6	A0A829IFV6	Streptococcus agalactiae FSL S3-586	Aminopeptidase T			aminopeptidase activity [GO:0004177]
A0A829IG12	rpoB	Streptococcus agalactiae FSL S3-586	DNA-directed RNA polymerase subunit beta (RNAP subunit beta) (EC 2.7.7.6) (RNA polymerase subunit beta) (Transcriptase subunit beta)			DNA-directed 5'-3' RNA polymerase activity [GO:0003899]
A0A829IG50	A0A829IG50	Streptococcus agalactiae FSL S3-586	Beta-lactamase
A0A829IGJ8	A0A829IGJ8	Streptococcus agalactiae FSL S3-586	Oligoendopeptidase F
A0A829IGK4	A0A829IGK4	Streptococcus agalactiae FSL S3-586	Transketolase (EC 2.2.1.1)
A0A829IGK5	A0A829IGK5	Streptococcus agalactiae FSL S3-586	Penicillin-binding protein 2B
A0A829IGM1	A0A829IGM1	Streptococcus agalactiae FSL S3-586	Putative_PNPOx domain-containing protein
A0A829IGS1	A0A829IGS1	Streptococcus agalactiae FSL S3-586	UPF0291 protein SAG0014_09410
A0A829IH31	rpmA	Streptococcus agalactiae FSL S3-586	50S ribosomal protein L27		ribosome [GO:0005840]
A0A829IH83	A0A829IH83	Streptococcus agalactiae FSL S3-586	Peptidase_C39_2 domain-containing protein
A0A829IHC3	A0A829IHC3	Streptococcus agalactiae FSL S3-586	16S rRNA m5C967 methyltransferase (EC 2.1.1.176) (rRNA (cytosine-C(5)-)-methyltransferase RsmB)	methylation [GO:0032259]		methyltransferase activity [GO:0008168]
A0A829IHD8	A0A829IHD8	Streptococcus agalactiae FSL S3-586	ATPase AAA
A0A829IHP5	A0A829IHP5	Streptococcus agalactiae FSL S3-586	Uncharacterized protein
A0A829IHX3	ipk	Streptococcus agalactiae FSL S3-586	Putative 4-diphosphocytidyl-2-C-methyl-D-erythritol kinase (CMK) (EC 2.7.1.148) (4-(cytidine-5'-diphospho)-2-C-methyl-D-erythritol kinase)			kinase activity [GO:0016301]
A0A829II16	A0A829II16	Streptococcus agalactiae FSL S3-586	Membrane protein
A0A837KVG2	ppaC	Streptococcus agalactiae	Probable manganese-dependent inorganic pyrophosphatase (EC 3.6.1.1) (Pyrophosphate phospho-hydrolase) (PPase)			hydrolase activity [GO:0016787]
A0A837KWB3	A0A837KWB3	Streptococcus agalactiae	Fis family transcriptional regulator
A0A837KWT7	A0A837KWT7	Streptococcus agalactiae	Transketolase (EC 2.2.1.1)
A0A837KWW5	A0A837KWW5	Streptococcus agalactiae	XRE family transcriptional regulator
A0A837KWY9	A0A837KWY9	Streptococcus agalactiae	Histidine kinase (EC 2.7.13.3)			kinase activity [GO:0016301]
A0A837KX48	A0A837KX48	Streptococcus agalactiae	Uncharacterized protein
A0A837KX51	A0A837KX51	Streptococcus agalactiae	Conjugal transfer protein TraG
A0A837KX56	lacR_1	Streptococcus agalactiae	DeoR faimly transcriptional regulator (Lactose phosphotransferase system repressor)			transferase activity [GO:0016740]
A0A837KX81	A0A837KX81	Streptococcus agalactiae	ATPase AAA
A0A837KXA0	A0A837KXA0	Streptococcus agalactiae	Cytosine-specific methyltransferase (EC 2.1.1.37)	methylation [GO:0032259]		methyltransferase activity [GO:0008168]
A0A837KXF6	A0A837KXF6	Streptococcus agalactiae	Uncharacterized protein
A0A837KXQ4	rpoA	Streptococcus agalactiae	DNA-directed RNA polymerase subunit alpha (RNAP subunit alpha) (EC 2.7.7.6) (RNA polymerase subunit alpha) (Transcriptase subunit alpha)			DNA-directed 5'-3' RNA polymerase activity [GO:0003899]
A0A837KXY6	A0A837KXY6	Streptococcus agalactiae	Protease			peptidase activity [GO:0008233]
A0A837KXZ0	A0A837KXZ0	Streptococcus agalactiae	Uncharacterized protein
A0A837KXZ1	A0A837KXZ1	Streptococcus agalactiae	Uncharacterized protein
A0A837KY50	A0A837KY50	Streptococcus agalactiae	Uncharacterized protein
A0A837KY78	cinA	Streptococcus agalactiae	Putative competence-damage inducible protein
A0A837KY81	purH	Streptococcus agalactiae	Bifunctional purine biosynthesis protein PurH [Includes: Phosphoribosylaminoimidazolecarboxamide formyltransferase (EC 2.1.2.3) (AICAR transformylase); IMP cyclohydrolase (EC 3.5.4.10) (ATIC) (IMP synthase) (Inosinicase)]			hydrolase activity [GO:0016787]	PATHWAY: Purine metabolism; IMP biosynthesis via de novo pathway; 5-formamido-1-(5-phospho-D-ribosyl)imidazole-4-carboxamide from 5-amino-1-(5-phospho-D-ribosyl)imidazole-4-carboxamide (10-formyl THF route): step 1/1. {ECO:0000256|ARBA:ARBA00004954, ECO:0000256|HAMAP-Rule:MF_00139}.; PATHWAY: Purine metabolism; IMP biosynthesis via de novo pathway; IMP from 5-formamido-1-(5-phospho-D-ribosyl)imid…
A0A837KYQ0	A0A837KYQ0	Streptococcus agalactiae	Tnp_DDE_dom domain-containing protein
A0A837KYQ3	A0A837KYQ3	Streptococcus agalactiae	PBECR4 domain-containing protein
A0A837KYX2	pepX	Streptococcus agalactiae	Xaa-Pro dipeptidyl-peptidase (EC 3.4.14.11) (X-Pro dipeptidyl-peptidase) (X-prolyl-dipeptidyl aminopeptidase) (X-PDAP)			aminopeptidase activity [GO:0004177]
A0A837KYX8	A0A837KYX8	Streptococcus agalactiae	RNA helicase			helicase activity [GO:0004386]
A0A837KZ44	A0A837KZ44	Streptococcus agalactiae	UDP-N-acetylmuramoylpentapeptide-lysine N(6)-alanyltransferase			transferase activity [GO:0016740]
A0A837KZ45	A0A837KZ45	Streptococcus agalactiae	Formate acetyltransferase (EC 2.3.1.54) (Pyruvate formate-lyase)			transferase activity [GO:0016740]	PATHWAY: Fermentation; pyruvate fermentation; formate from pyruvate: step 1/1. {ECO:0000256|ARBA:ARBA00004809, ECO:0000256|RuleBase:RU368075}.
A0A837KZC1	polC	Streptococcus agalactiae	DNA polymerase III PolC-type (PolIII) (EC 2.7.7.7)			nucleotidyltransferase activity [GO:0016779]
A0A837KZH1	A0A837KZH1	Streptococcus agalactiae	Helicase			helicase activity [GO:0004386]
A0A837KZK7	A0A837KZK7	Streptococcus agalactiae	Beta-lactamase
A0A837KZR4	smc	Streptococcus agalactiae	Chromosome partition protein Smc
A0A837KZS0	A0A837KZS0	Streptococcus agalactiae	Phage head protein
A0A837KZV8	A0A837KZV8	Streptococcus agalactiae	Phage tail protein
A0A837KZY6	A0A837KZY6	Streptococcus agalactiae	SalK
A0A837L001	A0A837L001	Streptococcus agalactiae	Kinase			kinase activity [GO:0016301]
A0A837L0B4	luxS	Streptococcus agalactiae	S-ribosylhomocysteine lyase (EC 4.4.1.21) (AI-2 synthesis protein) (Autoinducer-2 production protein LuxS)
A0A837L0I3	A0A837L0I3	Streptococcus agalactiae	Formate acetyltransferase			transferase activity [GO:0016740]
A0A837L0P4	A0A837L0P4	Streptococcus agalactiae	Terminase
A0A837L0P6	ffh	Streptococcus agalactiae	Signal recognition particle protein (Fifty-four homolog)
A0A837L0X7	rpoC	Streptococcus agalactiae	DNA-directed RNA polymerase subunit beta' (RNAP subunit beta') (EC 2.7.7.6) (RNA polymerase subunit beta') (Transcriptase subunit beta')			DNA-directed 5'-3' RNA polymerase activity [GO:0003899]
A0A837L119	ssp5	Streptococcus agalactiae	Agglutinin receptor (Glucan-binding protein)
A0A837L147	A0A837L147	Streptococcus agalactiae	3-hydroxy-3-methylglutaryl coenzyme A reductase (HMG-CoA reductase) (EC 1.1.1.88)				PATHWAY: Metabolic intermediate metabolism; (R)-mevalonate degradation; (S)-3-hydroxy-3-methylglutaryl-CoA from (R)-mevalonate: step 1/1. {ECO:0000256|RuleBase:RU361219}.
A0A837L175	A0A837L175	Streptococcus agalactiae	Phosphonate ABC transporter ATP-binding protein			ATP binding [GO:0005524]
A0A837L1H8	A0A837L1H8	Streptococcus agalactiae	Chromosome partitioning protein ParB
A0A837L1I7	A0A837L1I7	Streptococcus agalactiae	Transglycosylase
A0A837L1K0	A0A837L1K0	Streptococcus agalactiae	Phage protein
A0A837L1L6	A0A837L1L6	Streptococcus agalactiae	Uncharacterized protein
A0A837L1M0	glnP	Streptococcus agalactiae	Amino acid ABC transporter permease (Glutamine ABC transporter, glutamine-binding protein/permease protein)
A0A837L1R3	thrS	Streptococcus agalactiae	Threonine--tRNA ligase (EC 6.1.1.3) (Threonyl-tRNA synthetase) (ThrRS)
A0A837L1S1	rpoB	Streptococcus agalactiae	DNA-directed RNA polymerase subunit beta (RNAP subunit beta) (EC 2.7.7.6) (RNA polymerase subunit beta) (Transcriptase subunit beta)			DNA-directed 5'-3' RNA polymerase activity [GO:0003899]
A0A837L1W4	A0A837L1W4	Streptococcus agalactiae	DNA replication protein
A0A837L1Z9	A0A837L1Z9	Streptococcus agalactiae	Uncharacterized protein
A0A837L2C4	A0A837L2C4	Streptococcus agalactiae	Peptidase
A0A837L390	A0A837L390	Streptococcus agalactiae	Uncharacterized protein
A0A853P0U5	A0A853P0U5	Streptococcus agalactiae	Phage tail tape measure protein
A0A853P188	carB	Streptococcus agalactiae	Carbamoyl-phosphate synthase large chain (EC 6.3.5.5) (Carbamoyl-phosphate synthetase ammonia chain)				PATHWAY: Amino-acid biosynthesis; L-arginine biosynthesis; carbamoyl phosphate from bicarbonate: step 1/1. {ECO:0000256|HAMAP-Rule:MF_01210}.; PATHWAY: Pyrimidine metabolism; UMP biosynthesis via de novo pathway; (S)-dihydroorotate from bicarbonate: step 1/3. {ECO:0000256|ARBA:ARBA00004812, ECO:0000256|HAMAP-Rule:MF_01210}.
A0A853P1B1	A0A853P1B1	Streptococcus agalactiae	Type VII secretion protein EssC
A0A853P2B3	A0A853P2B3	Streptococcus agalactiae	16S rRNA m5C967 methyltransferase (EC 2.1.1.176) (rRNA (cytosine-C(5)-)-methyltransferase RsmB)	methylation [GO:0032259]		methyltransferase activity [GO:0008168]
A0A853P2D1	A0A853P2D1	Streptococcus agalactiae	DNA-directed DNA polymerase (EC 2.7.7.7)
A0A853P3M0	A0A853P3M0	Streptococcus agalactiae	XRE family transcriptional regulator
A0A853P3R3	A0A853P3R3	Streptococcus agalactiae	Polysaccharide deacetylase
A0A853P3Z5	A0A853P3Z5	Streptococcus agalactiae	Antirepressor
A0A853P419	A0A853P419	Streptococcus agalactiae	CoA-binding protein
A0A853P421	thrS	Streptococcus agalactiae	Threonine--tRNA ligase (EC 6.1.1.3) (Threonyl-tRNA synthetase) (ThrRS)			ligase activity [GO:0016874]
A0A853P469	A0A853P469	Streptococcus agalactiae	Type VII secretion protein EsaA
A0A853P4F0	A0A853P4F0	Streptococcus agalactiae	Glucokinase (EC 2.7.1.2) (Glucose kinase)			kinase activity [GO:0016301]
A0A853P4N9	A0A853P4N9	Streptococcus agalactiae	Uncharacterized protein
A0A853P4Q9	A0A853P4Q9	Streptococcus agalactiae	Uncharacterized protein
A0A853P536	A0A853P536	Streptococcus agalactiae	N-acetylmuramoyl-L-alanine amidase
A0A853P566	A0A853P566	Streptococcus agalactiae	Cell surface protein
A0A853P592	A0A853P592	Streptococcus agalactiae	Terminase
A0A853P5J5	A0A853P5J5	Streptococcus agalactiae	Helicase loader			helicase activity [GO:0004386]
A0A853P695	A0A853P695	Streptococcus agalactiae	ABC transporter
A0A853P6B5	A0A853P6B5	Streptococcus agalactiae	AAA family ATPase
A0A853P6F0	A0A853P6F0	Streptococcus agalactiae	Cytosine-specific methyltransferase (EC 2.1.1.37)	methylation [GO:0032259]		methyltransferase activity [GO:0008168]
A0A853P6H1	pepX	Streptococcus agalactiae	Xaa-Pro dipeptidyl-peptidase (EC 3.4.14.11) (X-Pro dipeptidyl-peptidase) (X-prolyl-dipeptidyl aminopeptidase) (X-PDAP)
A0A853P6J0	A0A853P6J0	Streptococcus agalactiae	DNA topoisomerase (EC 5.6.2.1)			isomerase activity [GO:0016853]
A0A853P6K1	A0A853P6K1	Streptococcus agalactiae	Histidine kinase (EC 2.7.13.3)			kinase activity [GO:0016301]
A0A853P6M5	cpdB	Streptococcus agalactiae	2',3'-cyclic-nucleotide 2'-phosphodiesterase
A0A853P6N2	A0A853P6N2	Streptococcus agalactiae	Sialidase
A0A853P6U8	A0A853P6U8	Streptococcus agalactiae	DNA translocase FtsK	cell division [GO:0051301]
A0A853P6Y4	A0A853P6Y4	Streptococcus agalactiae	Riboflavin synthase subunit alpha
A0A853P7A5	A0A853P7A5	Streptococcus agalactiae	Uncharacterized protein
A0A853P7D2	ezrA	Streptococcus agalactiae	Septation ring formation regulator EzrA
A0A853P7F8	A0A853P7F8	Streptococcus agalactiae	Aminopeptidase			aminopeptidase activity [GO:0004177]
A0A853P7H8	secA	Streptococcus agalactiae	Protein translocase subunit SecA (EC 7.4.2.8)
A0A853P7J3	rplU	Streptococcus agalactiae	50S ribosomal protein L21		ribosome [GO:0005840]
A0A853P7K2	A0A853P7K2	Streptococcus agalactiae	Recombinase
A0A853P7M2	A0A853P7M2	Streptococcus agalactiae	YSIRK signal domain/LPXTG anchor domain surface protein
A0A853P7S8	A0A853P7S8	Streptococcus agalactiae	DNA polymerase III subunit delta
A0A853P7T8	A0A853P7T8	Streptococcus agalactiae	Spermidine/putrescine ABC transporter substrate-binding protein
A0A853P7U9	A0A853P7U9	Streptococcus agalactiae	Cytosine-specific methyltransferase (EC 2.1.1.37)	methylation [GO:0032259]		methyltransferase activity [GO:0008168]
A0A853P801	A0A853P801	Streptococcus agalactiae	DNA helicase			helicase activity [GO:0004386]
A0A853P836	A0A853P836	Streptococcus agalactiae	DUF2179 domain-containing protein
A0A853P867	A0A853P867	Streptococcus agalactiae	Integrase
A0A853P8D6	metE	Streptococcus agalactiae	5-methyltetrahydropteroyltriglutamate--homocysteine methyltransferase (EC 2.1.1.14) (Cobalamin-independent methionine synthase) (Methionine synthase, vitamin-B12 independent isozyme)	methylation [GO:0032259]		methyltransferase activity [GO:0008168]	PATHWAY: Amino-acid biosynthesis; L-methionine biosynthesis via de novo pathway; L-methionine from L-homocysteine (MetE route): step 1/1. {ECO:0000256|ARBA:ARBA00004681, ECO:0000256|HAMAP-Rule:MF_00172}.
A0A853P8T6	A0A853P8T6	Streptococcus agalactiae	Internalin
A0A853PA04	rpsH	Streptococcus agalactiae	30S ribosomal protein S8		ribosome [GO:0005840]
A0A853PAK4	potA	Streptococcus agalactiae	Spermidine/putrescine import ATP-binding protein PotA (EC 7.6.2.11)			ATP binding [GO:0005524]
A0A853PBJ7	A0A853PBJ7	Streptococcus agalactiae	DNA-binding protein			DNA binding [GO:0003677]
A0A8B4R868	pepO_2	Streptococcus agalactiae	Neprilysin (Neutral endopeptidase) (EC 3.4.24.-)			hydrolase activity [GO:0016787]
A0A8B4R8K2	A0A8B4R8K2	Streptococcus agalactiae	Antirepressor
A0A8B4RAK5	mfd_2	Streptococcus agalactiae	Transcription-repair-coupling factor (TRCF) (EC 3.6.4.-)			hydrolase activity [GO:0016787]
A0A8B4RAN3	zinT	Streptococcus agalactiae	Candidate zinc-binding lipoprotein ZinT
A0A8B4RAR2	adcA_1	Streptococcus agalactiae	Candidate zinc-binding lipoprotein ZinT
A0A8B4RAU9	prtP_1	Streptococcus agalactiae	Erythrocyte binding protein 2 (EC 3.4.21.96)			hydrolase activity [GO:0016787]
A0A8B4RBB7	A0A8B4RBB7	Streptococcus agalactiae	IS861, transposase OrfB
A0A8B4RBE1	A0A8B4RBE1	Streptococcus agalactiae	Phage tail protein
A0A8B4RBK5	pflB	Streptococcus agalactiae	Formate acetyltransferase (EC 2.3.1.54) (Pyruvate formate-lyase)			acyltransferase activity [GO:0016746]; lyase activity [GO:0016829]	PATHWAY: Fermentation; pyruvate fermentation; formate from pyruvate: step 1/1. {ECO:0000256|ARBA:ARBA00004809, ECO:0000256|RuleBase:RU368075}.
A0A8B4RBL4	A0A8B4RBL4	Streptococcus agalactiae	Uncharacterized protein
A0A8B4RBT2	tkt_1	Streptococcus agalactiae	Transketolase (EC 2.2.1.1)			transferase activity [GO:0016740]
A0A8B4RBY9	recG_2	Streptococcus agalactiae	ATP-dependent DNA helicase RecG (EC 3.6.4.12)			helicase activity [GO:0004386]; hydrolase activity [GO:0016787]
A0A8B4RBZ2	A0A8B4RBZ2	Streptococcus agalactiae	Putative cro protein
A0A8B4RC00	paaH	Streptococcus agalactiae	3-hydroxybutyryl-CoA dehydrogenase (EC 1.1.1.157)			oxidoreductase activity [GO:0016491]
A0A8B4RC31	metE	Streptococcus agalactiae	5-methyltetrahydropteroyltriglutamate--homocysteine methyltransferase (EC 2.1.1.14) (Cobalamin-independent methionine synthase) (Methionine synthase, vitamin-B12 independent isozyme)	methylation [GO:0032259]		methyltransferase activity [GO:0008168]	PATHWAY: Amino-acid biosynthesis; L-methionine biosynthesis via de novo pathway; L-methionine from L-homocysteine (MetE route): step 1/1. {ECO:0000256|ARBA:ARBA00004681, ECO:0000256|HAMAP-Rule:MF_00172}.
A0A8B4RCD5	dcuS	Streptococcus agalactiae	Histidine kinase (EC 2.7.13.3)			kinase activity [GO:0016301]
A0A8B4RCH8	purH	Streptococcus agalactiae	Bifunctional purine biosynthesis protein PurH [Includes: Phosphoribosylaminoimidazolecarboxamide formyltransferase (EC 2.1.2.3) (AICAR transformylase); IMP cyclohydrolase (EC 3.5.4.10) (ATIC) (IMP synthase) (Inosinicase)]			hydrolase activity [GO:0016787]; transferase activity [GO:0016740]	PATHWAY: Purine metabolism; IMP biosynthesis via de novo pathway; 5-formamido-1-(5-phospho-D-ribosyl)imidazole-4-carboxamide from 5-amino-1-(5-phospho-D-ribosyl)imidazole-4-carboxamide (10-formyl THF route): step 1/1. {ECO:0000256|ARBA:ARBA00004954, ECO:0000256|HAMAP-Rule:MF_00139}.; PATHWAY: Purine metabolism; IMP biosynthesis via de novo pathway; IMP from 5-formamido-1-(5-phospho-D-ribosyl)imid…
A0A8B4RCK1	gdhA	Streptococcus agalactiae	Glutamate dehydrogenase			oxidoreductase activity [GO:0016491]
A0A8B4RCK5	htrA	Streptococcus agalactiae	Serine protease, DegP/HtrA, do-like (EC 3.4.21.107)			peptidase activity [GO:0008233]
A0A8B4RCK7	A0A8B4RCK7	Streptococcus agalactiae	Diphosphomevalonate decarboxylase (EC 4.1.1.33)			lyase activity [GO:0016829]
A0A8B4RCT8	A0A8B4RCT8	Streptococcus agalactiae	Transcriptional regulator (TetR/AcrR family)
A0A8B4RCV4	A0A8B4RCV4	Streptococcus agalactiae	SWF/SNF family helicase			helicase activity [GO:0004386]
A0A8B4RCX2	dnaK	Streptococcus agalactiae	Chaperone protein DnaK (HSP70) (Heat shock 70 kDa protein) (Heat shock protein 70)
A0A8B4RCY6	yhcR	Streptococcus agalactiae	5'-nucleotidase (EC 3.1.3.5) (EC 3.1.31.-)			hydrolase activity [GO:0016787]
A0A8B4RCY8	hpt	Streptococcus agalactiae	Hypoxanthine phosphoribosyltransferase (EC 2.4.2.8)			glycosyltransferase activity [GO:0016757]	PATHWAY: Purine metabolism; GMP biosynthesis via salvage pathway; GMP from guanine: step 1/1. {ECO:0000256|ARBA:ARBA00004676}.; PATHWAY: Purine metabolism; IMP biosynthesis via salvage pathway; IMP from hypoxanthine: step 1/1. {ECO:0000256|ARBA:ARBA00004669, ECO:0000256|RuleBase:RU364099}.
A0A8B4RCZ2	leuE	Streptococcus agalactiae	Homoserine/homoserine lactone efflux protein
A0A8B4RD07	eqbG	Streptococcus agalactiae	Equibactin nonribosomal peptide synthase protein (EC 6.3.2.-) (Non-ribosomal peptide synthase)			ligase activity [GO:0016874]
A0A8B4RD14	icaB	Streptococcus agalactiae	Deacetylase (Polysaccharide deacetylase) (EC 3.5.1.-)			hydrolase activity [GO:0016787]
A0A8B4RD42	A0A8B4RD42	Streptococcus agalactiae	Aminotransferase (EC 2.6.1.2) (Aspartate aminotransferase) (EC 2.6.1.1)			transaminase activity [GO:0008483]
A0A8B4RD98	amyX	Streptococcus agalactiae	Alpha-dextrin endo-1,6-alpha-glucosidase (EC 3.2.1.41) (Pullulan 6-glucanohydrolase)	metabolic process [GO:0008152]		hydrolase activity, acting on glycosyl bonds [GO:0016798]
A0A8B4RDA8	polC_1	Streptococcus agalactiae	DNA polymerase III PolC-type (PolIII) (EC 2.7.7.7)			nucleotidyltransferase activity [GO:0016779]
A0A8B4RDN5	nanA_2	Streptococcus agalactiae	Sialidase (EC 3.2.1.18)	metabolic process [GO:0008152]		hydrolase activity, acting on glycosyl bonds [GO:0016798]
A0A8B4RE44	rluC	Streptococcus agalactiae	Pseudouridine synthase (EC 5.4.99.-)			isomerase activity [GO:0016853]
A0A8B4RE50	epsK	Streptococcus agalactiae	Exopolysaccharide gene claster protein
A0A8B4RE53	A0A8B4RE53	Streptococcus agalactiae	Abortive infection protein (Abortive phage infection protein)
A0A8B4RE62	inlA_1	Streptococcus agalactiae	PI-2b ancillary protein 1
A0A8B4RE92	Int-Tn_5	Streptococcus agalactiae	Phage integrase site specific recombinase
A0A8B4REA7	eqbE_1	Streptococcus agalactiae	Equibactin nonribosomal peptide synthase protein (EC 6.3.2.-)			ligase activity [GO:0016874]
A0A8B4REK2	eqbE_2	Streptococcus agalactiae	Equibactin nonribosomal peptide synthase protein (EC 6.3.2.-)			ligase activity [GO:0016874]
A0A8B4REN8	prtP_2	Streptococcus agalactiae	Subtilisin-like serine protease (EC 3.4.21.96)			peptidase activity [GO:0008233]
A0A8B4REU6	pgk	Streptococcus agalactiae	Phosphoglycerate kinase (EC 2.7.2.3)			kinase activity [GO:0016301]	PATHWAY: Carbohydrate degradation; glycolysis; pyruvate from D-glyceraldehyde 3-phosphate: step 2/5. {ECO:0000256|HAMAP-Rule:MF_00145, ECO:0000256|RuleBase:RU000695}.
A0A8B4RF01	traG	Streptococcus agalactiae	Conjugal transfer protein (Conjugal transfer protein TraG)
A0A8B4RF90	potA_1	Streptococcus agalactiae	ABC transporter ATP-binding protein (EC 3.6.3.31)			ATP binding [GO:0005524]; hydrolase activity [GO:0016787]
A0A8B4RG17	A0A8B4RG17	Streptococcus agalactiae	Uncharacterized protein
A0A8B4RG47	penA	Streptococcus agalactiae	Penicillin-binding protein 2b
A0A8B4RG59	ffh	Streptococcus agalactiae	Signal recognition particle protein (Fifty-four homolog)
A0A8B4RG87	rnhB	Streptococcus agalactiae	Ribonuclease HII (RNase HII) (EC 3.1.26.4)			hydrolase activity [GO:0016787]
A0A8B4RH07	A0A8B4RH07	Streptococcus agalactiae	Phage protein
A0A8B4RH67	acoA	Streptococcus agalactiae	Acetoin dehydrogenase E1 component alpha-subunit (EC 1.1.1.-)			oxidoreductase activity [GO:0016491]
A0A8G0H7T3	A0A8G0H7T3	Streptococcus agalactiae	Sensor histidine kinase
A0A8G0MCC2	rsmB	Streptococcus agalactiae	16S rRNA (Cytosine(967)-C(5))-methyltransferase RsmB (EC 2.1.1.176)
A0A8G0MDZ4	A0A8G0MDZ4	Streptococcus agalactiae	Multidrug ABC transporter permease
A0A8G2JGV5	A0A8G2JGV5	Streptococcus agalactiae	ATP-dependent Clp protease ATP-binding subunit
A0A8G2JH68	A0A8G2JH68	Streptococcus agalactiae	GMP synthase (Glutamine-hydrolyzing)
A0A8G2JIU7	A0A8G2JIU7	Streptococcus agalactiae	RNA polymerase sigma factor RpoD
A0A8G2JJF3	parC	Streptococcus agalactiae	DNA topoisomerase IV subunit A
A0A8G2JJJ2	A0A8G2JJJ2	Streptococcus agalactiae	Uncharacterized protein
A0A8G2JJS8	rnr	Streptococcus agalactiae	Ribonuclease R
A0A8G2JJU9	A0A8G2JJU9	Streptococcus agalactiae	Pullulanase
A0A8G2JKA6	A0A8G2JKA6	Streptococcus agalactiae	Leucine-rich repeat domain-containing protein
A0A8G2JKH6	A0A8G2JKH6	Streptococcus agalactiae	NADP-specific glutamate dehydrogenase
A0A8G2JL51	A0A8G2JL51	Streptococcus agalactiae	Internalin
A0A8G2JLS5	folP	Streptococcus agalactiae	Dihydropteroate synthase
A0A8G2JMK5	A0A8G2JMK5	Streptococcus agalactiae	Serine protease
A0A8G2JMR6	A0A8G2JMR6	Streptococcus agalactiae	Glutamine ABC transporter substrate-binding protein
A0A8G2JMX7	A0A8G2JMX7	Streptococcus agalactiae	3-hydroxybutyryl-CoA dehydrogenase
A0A8G2JN02	mfd	Streptococcus agalactiae	Transcription-repair coupling factor
A0A8G2JNQ4	A0A8G2JNQ4	Streptococcus agalactiae	DUF2304 domain-containing protein
A0A8G2JP41	A0A8G2JP41	Streptococcus agalactiae	Peptidyl-tRNA hydrolase
A0A8G2JPB1	essC	Streptococcus agalactiae	Type VII secretion protein EssC
A0A8G2JQ85	A0A8G2JQ85	Streptococcus agalactiae	Glucose-6-phosphate isomerase
A0A8G2JQL6	A0A8G2JQL6	Streptococcus agalactiae	Site-specific integrase
A0A8G2JQX4	A0A8G2JQX4	Streptococcus agalactiae	Replication protein RepA
A0A8G2JR93	A0A8G2JR93	Streptococcus agalactiae	Phage repressor protein
A0A8G2JRE9	A0A8G2JRE9	Streptococcus agalactiae	FAD-containing oxidoreductase
A0A8G2JRG8	A0A8G2JRG8	Streptococcus agalactiae	Asp23/Gls24 family envelope stress response protein
A0A8G2JRT1	A0A8G2JRT1	Streptococcus agalactiae	CHAP domain-containing protein
A0A8G2JRV4	A0A8G2JRV4	Streptococcus agalactiae	Uncharacterized protein
A0A8G2JSI3	A0A8G2JSI3	Streptococcus agalactiae	DUF4355 domain-containing protein
A0A8G2JSN2	A0A8G2JSN2	Streptococcus agalactiae	Peptidase S8
A0A8G2JSU9	A0A8G2JSU9	Streptococcus agalactiae	ABC transporter ATP-binding protein
A0A8G2JSX8	A0A8G2JSX8	Streptococcus agalactiae	N-acetylmuramoyl-L-alanine amidase
A0A8G2JT15	polC	Streptococcus agalactiae	PolC-type DNA polymerase III (EC 2.7.7.7)
A0A8G2JT43	A0A8G2JT43	Streptococcus agalactiae	Glutamate--tRNA ligase
A0A8G2JTP0	A0A8G2JTP0	Streptococcus agalactiae	Phosphoribosylamine--glycine ligase
A0A8G2JTZ0	A0A8G2JTZ0	Streptococcus agalactiae	Replication-associated recombination protein A
A0A8G2JUR5	A0A8G2JUR5	Streptococcus agalactiae	Phage major tail protein, TP901-1 family
A0A8G2JUV3	A0A8G2JUV3	Streptococcus agalactiae	ATP-dependent Clp protease ATP-binding subunit
A0A8G2JVG9	A0A8G2JVG9	Streptococcus agalactiae	Class C sortase
A0A8G2JVY9	A0A8G2JVY9	Streptococcus agalactiae	Glucokinase
A0A8G2JX65	A0A8G2JX65	Streptococcus agalactiae	Adenylate kinase
A0A8G2MZI1	A0A8G2MZI1	Streptococcus agalactiae	Asp23/Gls24 family envelope stress response protein
A0A8G2N0S6	A0A8G2N0S6	Streptococcus agalactiae	ABC transporter ATP-binding protein
A0A8G2N0U7	A0A8G2N0U7	Streptococcus agalactiae	Aminopeptidase
A0A8G2N2K9	A0A8G2N2K9	Streptococcus agalactiae	DeoR/GlpR transcriptional regulator
A0A8G2N2V5	A0A8G2N2V5	Streptococcus agalactiae	Asp-tRNA(Asn)/Glu-tRNA(Gln) amidotransferase subunit GatB
A0A8G2N3G5	secA2	Streptococcus agalactiae	Accessory Sec system translocase SecA2
A0A8G2N3U7	A0A8G2N3U7	Streptococcus agalactiae	Uncharacterized protein
A0A8G2N494	A0A8G2N494	Streptococcus agalactiae	Serine hydrolase
A0A8G2N4F8	arcA	Streptococcus agalactiae	Arginine deiminase
A0A8G2N4I6	A0A8G2N4I6	Streptococcus agalactiae	ATP-dependent metallopeptidase FtsH/Yme1/Tma family protein
A0A8G2N4R1	arcC	Streptococcus agalactiae	Carbamate kinase
A0A8G2N4U6	gtfB	Streptococcus agalactiae	Accessory Sec system glycosylation chaperone GtfB
A0A8G2N566	A0A8G2N566	Streptococcus agalactiae	Bifunctional phosphoribosylaminoimidazolecarboxamide formyltransferase/inosine monophosphate cyclohydrolase
A0A8G2N5D3	ftsA	Streptococcus agalactiae	Cell division protein FtsA
A0A8G2N5N2	A0A8G2N5N2	Streptococcus agalactiae	DNA translocase FtsK
A0A8G2N602	A0A8G2N602	Streptococcus agalactiae	Adenylosuccinate synthetase
A0A8G2N620	A0A8G2N620	Streptococcus agalactiae	Trans-acting positive regulator
A0A8G2N6M0	rpoC	Streptococcus agalactiae	DNA-directed RNA polymerase subunit beta
A0A8G2N6X2	A0A8G2N6X2	Streptococcus agalactiae	IS30 family transposase ISSag3
A0A8G2N6Z8	A0A8G2N6Z8	Streptococcus agalactiae	Cell division protein FtsZ
A0A8G2N713	A0A8G2N713	Streptococcus agalactiae	Magnesium transporter CorA family protein
A0A8G2N7J6	A0A8G2N7J6	Streptococcus agalactiae	Transcription antiterminator
A0A8I2FEA2	A0A8I2FEA2	Streptococcus agalactiae	RNA-binding protein
A0A8I2FEF3	A0A8I2FEF3	Streptococcus agalactiae	LPXTG cell wall anchor domain-containing protein
A0A8I2FEJ0	A0A8I2FEJ0	Streptococcus agalactiae	DNA polymerase III subunit alpha
A0A8I2FEZ3	A0A8I2FEZ3	Streptococcus agalactiae	Xaa-Pro dipeptidyl-peptidase (EC 3.4.14.11)
A0A8I2FF18	A0A8I2FF18	Streptococcus agalactiae	PRD domain-containing protein
A0A8I2FF64	A0A8I2FF64	Streptococcus agalactiae	Calcium-translocating P-type ATPase, PMCA-type
A0A8I2FF97	A0A8I2FF97	Streptococcus agalactiae	Aminoacetone oxidase family FAD-binding enzyme
A0A8I2FFC2	A0A8I2FFC2	Streptococcus agalactiae	Bifunctional 2',3'-cyclic-nucleotide 2'-phosphodiesterase/3'-nucleotidase
A0A8I2FFI1	A0A8I2FFI1	Streptococcus agalactiae	RNA helicase
A0A8I2FFJ0	ychF	Streptococcus agalactiae	Redox-regulated ATPase YchF
A0A8I2FFL1	argF	Streptococcus agalactiae	Ornithine carbamoyltransferase (EC 2.1.3.3)
A0A8I2FFR2	A0A8I2FFR2	Streptococcus agalactiae	FAD-containing oxidoreductase
A0A8I2FFS3	A0A8I2FFS3	Streptococcus agalactiae	Pyruvate, phosphate dikinase (EC 2.7.9.1)
A0A8I2FFT1	A0A8I2FFT1	Streptococcus agalactiae	Uncharacterized protein
A0A8I2FG03	alaS	Streptococcus agalactiae	Alanine--tRNA ligase (EC 6.1.1.7)
A0A8I2FGA3	A0A8I2FGA3	Streptococcus agalactiae	Uncharacterized protein
A0A8I2FGC7	rplF	Streptococcus agalactiae	50S ribosomal protein L6
A0A8I2FGF2	arcA	Streptococcus agalactiae	Arginine deiminase (EC 3.5.3.6)
A0A8I2FGF6	arcC	Streptococcus agalactiae	Carbamate kinase (EC 2.7.2.2)
A0A8I2FGS6	A0A8I2FGS6	Streptococcus agalactiae	DEAD/DEAH box helicase
A0A8I2FGX7	A0A8I2FGX7	Streptococcus agalactiae	Uncharacterized protein
A0A8I2FGX9	A0A8I2FGX9	Streptococcus agalactiae	Recombinase family protein
A0A8I2FGZ0	A0A8I2FGZ0	Streptococcus agalactiae	Carbamoylsarcosine amidase
A0A8I2FH47	A0A8I2FH47	Streptococcus agalactiae	AAA domain-containing protein
A0A8I2FH66	A0A8I2FH66	Streptococcus agalactiae	Sensor histidine kinase
A0A8I2FHA2	A0A8I2FHA2	Streptococcus agalactiae	Uncharacterized protein
A0A8I2FHC4	A0A8I2FHC4	Streptococcus agalactiae	Aminopeptidase
A0A8I2FHE0	mfd	Streptococcus agalactiae	Transcription-repair coupling factor
A0A8I2FHR8	A0A8I2FHR8	Streptococcus agalactiae	DUF2179 domain-containing protein
A0A8I2FHU6	A0A8I2FHU6	Streptococcus agalactiae	Arginine--tRNA ligase (EC 6.1.1.19)
A0A8I2FI14	A0A8I2FI14	Streptococcus agalactiae	Extracellular solute-binding protein
A0A8I2FIB5	rfbA	Streptococcus agalactiae	Glucose-1-phosphate thymidylyltransferase RfbA (EC 2.7.7.24)
A0A8I2FIC9	A0A8I2FIC9	Streptococcus agalactiae	Pneumococcal-type histidine triad protein
A0A8I2FIF3	A0A8I2FIF3	Streptococcus agalactiae	Class I tRNA ligase family protein (Fragment)
A0A8I2FIX4	A0A8I2FIX4	Streptococcus agalactiae	ImmA/IrrE family metallo-endopeptidase
A0A8I2FK84	A0A8I2FK84	Streptococcus agalactiae	N-6 DNA methylase
A0A8I2JTI6	A0A8I2JTI6	Streptococcus agalactiae	Universal stress protein
A0A8I2JTI9	A0A8I2JTI9	Streptococcus agalactiae	Exo-alpha-sialidase
A0A8I2JTN1	A0A8I2JTN1	Streptococcus agalactiae	AAA family ATPase
A0A8I2JTN2	A0A8I2JTN2	Streptococcus agalactiae	PDZ domain-containing protein
A0A8I2JTW2	A0A8I2JTW2	Streptococcus agalactiae	Capsid protein
A0A8I2JTZ5	A0A8I2JTZ5	Streptococcus agalactiae	Trans-acting positive regulator
A0A8I2JUE4	A0A8I2JUE4	Streptococcus agalactiae	Hydroxymethylglutaryl-CoA reductase, degradative (EC 1.1.1.88)
A0A8I2JUI1	secA2	Streptococcus agalactiae	Accessory Sec system translocase SecA2
A0A8I2JUK6	A0A8I2JUK6	Streptococcus agalactiae	DUF3862 domain-containing protein
A0A8I2JUL4	A0A8I2JUL4	Streptococcus agalactiae	Bifunctional metallophosphatase/5'-nucleotidase
A0A8I2JUM0	A0A8I2JUM0	Streptococcus agalactiae	Asp23/Gls24 family envelope stress response protein
A0A8I2JUS5	parC	Streptococcus agalactiae	DNA topoisomerase IV subunit A
A0A8I2JUS7	A0A8I2JUS7	Streptococcus agalactiae	Uncharacterized protein
A0A8I2JUU5	metE	Streptococcus agalactiae	5-methyltetrahydropteroyltriglutamate--homocysteine S-methyltransferase (EC 2.1.1.14)
A0A8I2JV06	A0A8I2JV06	Streptococcus agalactiae	Pneumococcal-type histidine triad protein
A0A8I2JV11	A0A8I2JV11	Streptococcus agalactiae	IS3 family transposase
A0A8I2JV19	A0A8I2JV19	Streptococcus agalactiae	AAA family ATPase
A0A8I2JV20	A0A8I2JV20	Streptococcus agalactiae	Cell division protein FtsK
A0A8I2JV61	A0A8I2JV61	Streptococcus agalactiae	Pullulanase (EC 3.2.1.41)
A0A8I2JVE2	A0A8I2JVE2	Streptococcus agalactiae	Plasmid recombination protein
A3KLK8	cps5J	Streptococcus agalactiae	Cps5J protein (Glycosyl transferase family protein) (EC 2.4.1.212) (Glycosyltransferase family 2 protein) (Putative glycosyl transferase)			hyaluronan synthase activity [GO:0050501]
A3KLK9	cbe	Streptococcus agalactiae	Cbe protein	proteoglycan biosynthetic process [GO:0030166]	membrane [GO:0016020]	metal ion binding [GO:0046872]; protein xylosyltransferase activity [GO:0030158]
A3KLL1	cps2bK	Streptococcus agalactiae	Alpha-2,3-N-acetylneuraminyl transferase (Alpha-2,3-N-acetylneuraminyltransferase) (Cps2bK protein)			transferase activity [GO:0016740]
A8JZW1	cps2P	Streptococcus agalactiae	Conjugal transfer protein (Exopolysaccharide gene claster protein) (Putative glycosyl transferase)	proteoglycan biosynthetic process [GO:0030166]	membrane [GO:0016020]	metal ion binding [GO:0046872]; protein xylosyltransferase activity [GO:0030158]
A8JZX7	cps2K	Streptococcus agalactiae	Alpha-2,3-N-acetylneuraminyl transferase (Alpha-2,3-N-acetylneuraminyltransferase)			transferase activity [GO:0016740]
B1AAS4	tkt	Streptococcus agalactiae	Transketolase (Fragment)
B2NHG3	PBP1B	Streptococcus agalactiae	Multimodular transpeptidase-transglycosylase (EC 2.4.1.129) (Penicillin-binding protein) (Penicillin-binding protein 1B) (Penicillin-binding protein 1F, putative) (Transglycosylase)		integral component of membrane [GO:0016021]	penicillin binding [GO:0008658]; peptidoglycan glycosyltransferase activity [GO:0008955]; serine-type D-Ala-D-Ala carboxypeptidase activity [GO:0009002]
B2NHG5	PBP2B	Streptococcus agalactiae	Penicillin-binding protein 2 (Penicillin-binding protein 2B)		integral component of membrane [GO:0016021]	penicillin binding [GO:0008658]
B2NHH3	PBP1B	Streptococcus agalactiae	Penicillin-binding protein 1B		integral component of membrane [GO:0016021]	penicillin binding [GO:0008658]; peptidoglycan glycosyltransferase activity [GO:0008955]; serine-type D-Ala-D-Ala carboxypeptidase activity [GO:0009002]
B2NHI0	PBP2B	Streptococcus agalactiae	Penicillin-binding protein 2B		integral component of membrane [GO:0016021]	penicillin binding [GO:0008658]
B2NHJ5	PBP2B	Streptococcus agalactiae	Penicillin-binding protein 2B		integral component of membrane [GO:0016021]	penicillin binding [GO:0008658]
B2NHJ8	PBP1B	Streptococcus agalactiae	Multimodular transpeptidase-transglycosylase (EC 2.4.1.129) (Penicillin-binding protein) (Penicillin-binding protein 1B) (Transglycosylase)		integral component of membrane [GO:0016021]	penicillin binding [GO:0008658]; peptidoglycan glycosyltransferase activity [GO:0008955]; serine-type D-Ala-D-Ala carboxypeptidase activity [GO:0009002]
B2NHK5	PBP2B	Streptococcus agalactiae	Penicillin-binding protein 2B		integral component of membrane [GO:0016021]	penicillin binding [GO:0008658]
B2NHM0	PBP2B	Streptococcus agalactiae	Penicillin-binding protein 2B		integral component of membrane [GO:0016021]	penicillin binding [GO:0008658]
B2ZYN4	pbp 2b	Streptococcus agalactiae	Penicillin-binding protein 2B		integral component of membrane [GO:0016021]	penicillin binding [GO:0008658]
B2ZYP9	pbp 2b	Streptococcus agalactiae	Penicillin-binding protein 2B		integral component of membrane [GO:0016021]	penicillin binding [GO:0008658]
B2ZYR9	pbp 2b	Streptococcus agalactiae	Penicillin-binding protein 2B		integral component of membrane [GO:0016021]	penicillin binding [GO:0008658]
B2ZYS7	pbp 1b	Streptococcus agalactiae	Penicillin-binding protein (Penicillin-binding protein 1B)		integral component of membrane [GO:0016021]	penicillin binding [GO:0008658]; peptidoglycan glycosyltransferase activity [GO:0008955]; serine-type D-Ala-D-Ala carboxypeptidase activity [GO:0009002]
B2ZYS9	pbp 2b	Streptococcus agalactiae	Penicillin-binding protein 2B		integral component of membrane [GO:0016021]	penicillin binding [GO:0008658]
B8RD33	B8RD33	Streptococcus agalactiae	Cell surface protein (PI-1 ancillary protein 1) (VWA domain-containing protein)		integral component of membrane [GO:0016021]
B8RD39	B8RD39	Streptococcus agalactiae	PI-1 ancillary protein 1		integral component of membrane [GO:0016021]
B8RD42	B8RD42	Streptococcus agalactiae	PI-1 ancillary protein 1		integral component of membrane [GO:0016021]
B8RD65	B8RD65	Streptococcus agalactiae	PI-1 ancillary protein 1		integral component of membrane [GO:0016021]
B8RD89	B8RD89	Streptococcus agalactiae	PI-1 ancillary protein 1		integral component of membrane [GO:0016021]
B8RD93	B8RD93	Streptococcus agalactiae	PI-1 ancillary protein 1		integral component of membrane [GO:0016021]
B8RD98	B8RD98	Streptococcus agalactiae	PI-1 ancillary protein 1		integral component of membrane [GO:0016021]
B8RDA0	B8RDA0	Streptococcus agalactiae	PI-1 ancillary protein 1		integral component of membrane [GO:0016021]
B8RDA3	B8RDA3	Streptococcus agalactiae	PI-1 ancillary protein 1		integral component of membrane [GO:0016021]
B8RDA5	B8RDA5	Streptococcus agalactiae	PI-1 ancillary protein 1		integral component of membrane [GO:0016021]
B8RDA8	B8RDA8	Streptococcus agalactiae	PI-1 ancillary protein 1		integral component of membrane [GO:0016021]
B8RDB4	B8RDB4	Streptococcus agalactiae	PI-1 ancillary protein 1		integral component of membrane [GO:0016021]
B8RDC0	B8RDC0	Streptococcus agalactiae	PI-1 ancillary protein 1		integral component of membrane [GO:0016021]
B8RDC6	B8RDC6	Streptococcus agalactiae	PI-1 ancillary protein 1		integral component of membrane [GO:0016021]
B8RDD3	B8RDD3	Streptococcus agalactiae	PI-1 ancillary protein 1		integral component of membrane [GO:0016021]
B9UPI9	B9UPI9	Streptococcus agalactiae	PI-2b backbone protein		integral component of membrane [GO:0016021]
B9UPK0	B9UPK0	Streptococcus agalactiae	PI-2b backbone protein		integral component of membrane [GO:0016021]
B9UPY2	B9UPY2	Streptococcus agalactiae	PI-2a ancillary protein 1		integral component of membrane [GO:0016021]
B9UPZ3	B9UPZ3	Streptococcus agalactiae	PI-2b ancillary protein 1		extracellular region [GO:0005576]; integral component of membrane [GO:0016021]
B9UQ10	B9UQ10	Streptococcus agalactiae	PI-2b ancillary protein 1		extracellular region [GO:0005576]; integral component of membrane [GO:0016021]
B9UQ12	inlA_1	Streptococcus agalactiae	PI-2b ancillary protein 1		extracellular region [GO:0005576]; integral component of membrane [GO:0016021]
B9UQ13	B9UQ13	Streptococcus agalactiae	PI-2b ancillary protein 1		extracellular region [GO:0005576]; integral component of membrane [GO:0016021]
B9UQ15	B9UQ15	Streptococcus agalactiae	PI-2b ancillary protein 1		extracellular region [GO:0005576]; integral component of membrane [GO:0016021]
B9UQA0	B9UQA0	Streptococcus agalactiae	Cell wall surface anchor family protein, LPXTG motif (PI-1 ancillary protein 2)		integral component of membrane [GO:0016021]
B9UQT9	B9UQT9	Streptococcus agalactiae	PI-2a backbone protein		integral component of membrane [GO:0016021]
B9UQV0	B9UQV0	Streptococcus agalactiae	PI-2a backbone protein		integral component of membrane [GO:0016021]
B9UR22	B9UR22	Streptococcus agalactiae	PI-2a backbone protein		integral component of membrane [GO:0016021]
B9UR28	B9UR28	Streptococcus agalactiae	PI-2a backbone protein		integral component of membrane [GO:0016021]
C7T127	C7T127	Streptococcus agalactiae	BibA		extracellular region [GO:0005576]; integral component of membrane [GO:0016021]
C7T128	C7T128	Streptococcus agalactiae	BibA (Peptidoglycan linked protein)		extracellular region [GO:0005576]; integral component of membrane [GO:0016021]
C7T130	C7T130	Streptococcus agalactiae	BibA		extracellular region [GO:0005576]; integral component of membrane [GO:0016021]
C7T132	C7T132	Streptococcus agalactiae	BibA		extracellular region [GO:0005576]; integral component of membrane [GO:0016021]
C7T137	C7T137	Streptococcus agalactiae	BibA		extracellular region [GO:0005576]; integral component of membrane [GO:0016021]
C7T144	C7T144	Streptococcus agalactiae	BibA		extracellular region [GO:0005576]; integral component of membrane [GO:0016021]
C7T147	C7T147	Streptococcus agalactiae	BibA		extracellular region [GO:0005576]; integral component of membrane [GO:0016021]
C9EGX4	cpsJ	Streptococcus agalactiae	CpsJ
E2I6L9	tuf	Streptococcus agalactiae	Elongation factor Tu (Fragment)			GTPase activity [GO:0003924]; GTP binding [GO:0005525]; translation elongation factor activity [GO:0003746]
F2WJM2	F2WJM2	Streptococcus agalactiae	Lsa(C)			ATP binding [GO:0005524]; transmembrane transporter activity [GO:0022857]
I7ICG0	BM110_ORF1182	Streptococcus agalactiae	Dihydropteroate synthase (DHPS) (EC 2.5.1.15) (Dihydropteroate pyrophosphorylase)	folic acid biosynthetic process [GO:0046656]; tetrahydrofolate biosynthetic process [GO:0046654]		dihydropteroate synthase activity [GO:0004156]; metal ion binding [GO:0046872]	PATHWAY: Cofactor biosynthesis; tetrahydrofolate biosynthesis; 7,8-dihydrofolate from 2-amino-4-hydroxy-6-hydroxymethyl-7,8-dihydropteridine diphosphate and 4-aminobenzoate: step 1/2. {ECO:0000256|ARBA:ARBA00004763, ECO:0000256|RuleBase:RU361205}.
I7ISQ2	BM110_ORF1204	Streptococcus agalactiae	Asp23/Gls24 family envelope stress response protein (General stress protein, Gls24 family) (Stress response regulator Gls24)
I7J8W4	orf00046	Streptococcus agalactiae	DNA topoisomerase 4 subunit A (EC 5.6.2.2) (Topoisomerase IV subunit A)	chromosome segregation [GO:0007059]; DNA topological change [GO:0006265]	chromosome [GO:0005694]; extrinsic component of plasma membrane [GO:0019897]	ATP binding [GO:0005524]; DNA binding [GO:0003677]; DNA topoisomerase type II (double strand cut, ATP-hydrolyzing) activity [GO:0003918]
I7J8Y7	BM110_ORF1195	Streptococcus agalactiae	Uncharacterized protein	plasminogen activation [GO:0031639]	extracellular region [GO:0005576]
I7JU61	BM110_ORF1188	Streptococcus agalactiae	Uncharacterized protein		integral component of membrane [GO:0016021]
I7JW93	BM110_ORF1216	Streptococcus agalactiae	DUF3862 domain-containing protein (Domain of Uncharacterized Function with PDB structure) (Lipoprotein) (Lipoprotein, putative)
K0JJ41	BM110_ORF1216	Streptococcus agalactiae	Uncharacterized protein
K0JM84	orf00046	Streptococcus agalactiae	DNA topoisomerase 4 subunit A (EC 5.6.2.2) (Topoisomerase IV subunit A)	chromosome segregation [GO:0007059]; DNA topological change [GO:0006265]	chromosome [GO:0005694]; extrinsic component of plasma membrane [GO:0019897]	ATP binding [GO:0005524]; DNA binding [GO:0003677]; DNA topoisomerase type II (double strand cut, ATP-hydrolyzing) activity [GO:0003918]
K0JMF7	BM110_ORF1202	Streptococcus agalactiae	Asp23/Gls24 family envelope stress response protein (General stress protein) (Stress response regulator gls24-like protein)
K0JMI5	BM110_ORF1204	Streptococcus agalactiae	Stress response regulator Gls24 (Stress response regulator gls24-like protein)
K0JMK6	BM110_ORF1182	Streptococcus agalactiae	Dihydropteroate synthase (DHPS) (EC 2.5.1.15) (Dihydropteroate pyrophosphorylase)	folic acid biosynthetic process [GO:0046656]; tetrahydrofolate biosynthetic process [GO:0046654]		dihydropteroate synthase activity [GO:0004156]; metal ion binding [GO:0046872]	PATHWAY: Cofactor biosynthesis; tetrahydrofolate biosynthesis; 7,8-dihydrofolate from 2-amino-4-hydroxy-6-hydroxymethyl-7,8-dihydropteridine diphosphate and 4-aminobenzoate: step 1/2. {ECO:0000256|ARBA:ARBA00004763, ECO:0000256|RuleBase:RU361205}.
K0JN94	BM110_ORF1188	Streptococcus agalactiae	Polysaccharide deacetylase (EC 3.5.1.-) (Polysaccharide deacetylase family protein)	carbohydrate metabolic process [GO:0005975]	integral component of membrane [GO:0016021]	hydrolase activity, acting on carbon-nitrogen (but not peptide) bonds [GO:0016810]
K0JNG6	BM110_ORF1188	Streptococcus agalactiae	Deacetylase	carbohydrate metabolic process [GO:0005975]	integral component of membrane [GO:0016021]	hydrolase activity, acting on carbon-nitrogen (but not peptide) bonds [GO:0016810]
M1X897	adcR	Streptococcus agalactiae	Adc operon repressor AdcR (HTH domain-containing protein) (MarR family transcriptional regulator) (Transcriptional regulator) (Transcriptional repressor AdcR) (Transcriptional repressor AdcR for Zn(2+)-responsive expression) (Fragment)			DNA-binding transcription factor activity [GO:0003700]
N1K0L6	int5801	Streptococcus agalactiae	Site-specific recombinase	DNA integration [GO:0015074]; DNA recombination [GO:0006310]		DNA binding [GO:0003677]
P97057	resIP	Streptococcus agalactiae	Resolvase	DNA integration [GO:0015074]		DNA binding [GO:0003677]; DNA strand exchange activity [GO:0000150]
Q0E782	gbs2018	Streptococcus agalactiae	BibA (Putative cell-wall anchored surface adhesin)		extracellular region [GO:0005576]; integral component of membrane [GO:0016021]
Q0E788	gbs2018	Streptococcus agalactiae	BibA (Putative cell-wall anchored surface adhesin)		extracellular region [GO:0005576]; integral component of membrane [GO:0016021]
Q0E7A4	gbs2018	Streptococcus agalactiae	Putative cell-wall anchored surface adhesin		extracellular region [GO:0005576]; integral component of membrane [GO:0016021]
Q157D5	Q157D5	Streptococcus agalactiae	Alpha-like protein 7		extracellular region [GO:0005576]
Q157D6	Q157D6	Streptococcus agalactiae	Alpha-like protein 6
Q1G607	cpsJ	Streptococcus agalactiae	CpsJ
Q2PB80	gbs2018-2	Streptococcus agalactiae	Surface protein		extracellular region [GO:0005576]; integral component of membrane [GO:0016021]
Q2Q1G9	blr	Streptococcus agalactiae	Blr
Q3MUG3	bac	Streptococcus agalactiae	C protein beta antigen		extracellular region [GO:0005576]; integral component of membrane [GO:0016021]
Q3S2Y3	secA2	Streptococcus agalactiae	Protein translocase subunit SecA (EC 7.4.2.8)	intracellular protein transmembrane transport [GO:0065002]; protein import [GO:0017038]; protein targeting [GO:0006605]	cytoplasm [GO:0005737]; plasma membrane [GO:0005886]	ATP binding [GO:0005524]; protein-transporting ATPase activity [GO:0015450]
[truncated: 654 more rows]
