# Supplementary material for: Proteomics and metabolomics analyses of Streptococcus agalactiae isolates from human and animal sources
Source: Sci Rep. 2023 Nov 28;13:20980. doi: 10.1038/s41598-023-47976-y (PMC10684508; doi:10.1038/s41598-023-47976-y)
Supplement: Supplementary file 13 — Supplementary Table 3. [file 41598_2023_47976_MOESM13_ESM.xlsx]

## Sheet: human
Supplementary Table 3: Uniquely identified proteins in human S. agalactiae strains
Name	Accession	Gene name	N	Unused	Total	%Cov
Uncharacterized protein OS=Streptococcus agalactiae OX=1311 GN=GE200_08695 PE=4 SV=1	tr|A0A8I2FHA2|A0A8I2FHA2_STRAG	GE200_08695	87	0.11	0.16	37.21
30S ribosomal protein S5 OS=Streptococcus agalactiae serotype Ia (strain ATCC 27591 / A909 / CDC SS700) OX=205921 GN=rpsE PE=3 SV=1	sp|Q3K3V2|RS5_STRA1	rpsE	7	0	4.94	36.59		N: number of peptides identified
50S ribosomal protein L7/L12 OS=Streptococcus agalactiae serotype V (strain ATCC BAA-611 / 2603 V/R) OX=208435 GN=rplL PE=3 SV=1	sp|Q8DZ21|RL7_STRA5	rplL	94	0	0.04	35.54		%COV: % of coverage
Cell division protein FtsH OS=Streptococcus agalactiae OX=1311 GN=ftsH_2 PE=4 SV=1	tr|A0A7Z7VZ66|A0A7Z7VZ66_STRAG	ftsH_2	39	0	1.15	33.94		Unsend: Subset of the identified peptides that have not been included in protein identification
30S ribosomal protein S7 OS=Streptococcus agalactiae serotype Ia (strain ATCC 27591 / A909 / CDC SS700) OX=205921 GN=rpsG PE=3 SV=1	sp|Q3JZB4|RS7_STRA1	rpsG	18	0	2.25	33.33		Total: Total number of peptide including both those in N category and those in the unsend category
Peptidase OS=Streptococcus agalactiae LMG 14747 OX=1154860 GN=SAG0136_07875 PE=4 SV=1	tr|V6Z323|V6Z323_STRAG	SAG0136_07875	68	0.21	0.28	31.45
DUF2304 domain-containing protein OS=Streptococcus agalactiae OX=1311 GN=C4618_05720 PE=4 SV=1	tr|A0A7Z6RCA5|A0A7Z6RCA5_STRAG	C4618_05720	15	0	2	30
30S ribosomal protein S21 OS=Streptococcus agalactiae serotype III (strain NEM316) OX=211110 GN=rpsU PE=3 SV=1	sp|P66529|RS21_STRA3	rpsU	43	0	1.78	29.31
50S ribosomal protein L31 type B OS=Streptococcus agalactiae serotype III (strain NEM316) OX=211110 GN=rpmE2 PE=3 SV=1	sp|P66198|RL31B_STRA3	rpmE2	27	0	1.11	29.07
Enolase OS=Streptococcus agalactiae serotype III (strain NEM316) OX=211110 GN=eno PE=3 SV=1	sp|P64080|ENO_STRA3	eno	5	0	5.88	28.74
Uncharacterized protein OS=Streptococcus agalactiae LMG 14747 OX=1154860 GN=SAG0136_03395 PE=4 SV=1	tr|V6Z0R1|V6Z0R1_STRAG	SAG0136_03395	113	0.05	0.09	27.27
50S ribosomal protein L31 type B OS=Streptococcus agalactiae OX=1311 GN=rpmE PE=3 SV=1	tr|A0A0G2Z061|A0A0G2Z061_STRAG	rpmE	27	0	1.11	26.6
ATP synthase epsilon chain OS=Streptococcus agalactiae serotype Ia (strain ATCC 27591 / A909 / CDC SS700) OX=205921 GN=atpC PE=3 SV=1	sp|Q3K1J4|ATPE_STRA1	atpC	100	0	0.11	25.55
30S ribosomal protein S12 OS=Streptococcus agalactiae serotype Ia (strain ATCC 27591 / A909 / CDC SS700) OX=205921 GN=rpsL PE=3 SV=1	sp|Q3JZB3|RS12_STRA1	rpsL	58	0	0.77	24.82
Uncharacterized protein OS=Streptococcus agalactiae OX=1311 GN=NCTC6175_00949 PE=4 SV=1	tr|A0A380IKH5|A0A380IKH5_STRAG	NCTC6175_00949	53	0.1	0.13	24.32
50S ribosomal protein L13 OS=Streptococcus agalactiae OX=1311 GN=rplM PE=3 SV=1	tr|A0A0E1EFE5|A0A0E1EFE5_STRAG	rplM	122	0	0.12	23.65
30S ribosomal protein S6 OS=Streptococcus agalactiae LMG 14747 OX=1154860 GN=rpsF PE=3 SV=1	tr|V6Z2W3|V6Z2W3_STRAG	rpsF	56	0.43	0.49	22.92
30S ribosomal protein S8 OS=Streptococcus agalactiae serotype Ia (strain ATCC 27591 / A909 / CDC SS700) OX=205921 GN=rpsH PE=3 SV=1	sp|Q3K3V5|RS8_STRA1	rpsH	55	0	0.83	22.73
Chaperone protein DnaK OS=Streptococcus agalactiae serotype III (strain NEM316) OX=211110 GN=dnaK PE=3 SV=1	sp|P0A3J2|DNAK_STRA3	dnaK	2	0	3.84	22.5
50S ribosomal protein L15 OS=Streptococcus agalactiae serotype Ia (strain ATCC 27591 / A909 / CDC SS700) OX=205921 GN=rplO PE=3 SV=1	sp|Q3K3V0|RL15_STRA1	rplO	61	0	0.22	21.92
Uncharacterized protein OS=Streptococcus agalactiae OX=1311 GN=C4618_02215 PE=4 SV=1	tr|A0A7V8A2K6|A0A7V8A2K6_STRAG	C4618_02215	52	0.49	0.54	21.62
50S ribosomal protein L11 OS=Streptococcus agalactiae serotype Ia (strain ATCC 27591 / A909 / CDC SS700) OX=205921 GN=rplK PE=3 SV=1	sp|Q3K003|RL11_STRA1	rplK	47	0	1.47	21.28
Elongation factor G OS=Streptococcus agalactiae serotype Ia (strain ATCC 27591 / A909 / CDC SS700) OX=205921 GN=fusA PE=3 SV=1	sp|Q3JZB5|EFG_STRA1	fusA	3	0	7.8	20.38
Paratox OS=Streptococcus agalactiae OX=1311 GN=C4618_00575 PE=4 SV=1	tr|A0A7Z6RFA8|A0A7Z6RFA8_STRAG	C4618_00575	86	0.12	0.16	20.34
Stress response regulator Gls24 OS=Streptococcus agalactiae LMG 14747 OX=1154860 GN=SAG0136_02565 PE=3 SV=1	tr|V6Z065|V6Z065_STRAG	SAG0136_02565	118	0.05	0.09	19.66
50S ribosomal protein L28 OS=Streptococcus agalactiae OX=1311 GN=TH70_2021 PE=3 SV=1	tr|A0A7Z0VDN7|A0A7Z0VDN7_STRAG	TH70_2021	121	0	0.09	19.51
Peptidase propeptide/YPEB domain-containing protein OS=Streptococcus agalactiae OX=1311 GN=NCTC8183_00210 PE=4 SV=1	tr|A0A7Z7QS76|A0A7Z7QS76_STRAG	NCTC8183_00210	116	0	0.13	19.48
Transketolase (Fragment) OS=Streptococcus agalactiae OX=1311 GN=tkt PE=4 SV=1	tr|A0A140CX42|A0A140CX42_STRAG	tkt	27	0	2	18.75
Uncharacterized protein OS=Streptococcus agalactiae serotype V (strain ATCC BAA-611 / 2603 V/R) OX=208435 GN=SAG0576 PE=4 SV=1	tr|Q8E0Y9|Q8E0Y9_STRA5	SAG0576	87	0	0.15	18.6
BinR OS=Streptococcus agalactiae OX=1311 GN=binR PE=4 SV=1	tr|A0A0U2QIB2|A0A0U2QIB2_STRAG	binR	89	0.12	0.2	18.52
30S ribosomal protein S3 OS=Streptococcus agalactiae serotype III (strain NEM316) OX=211110 GN=rpsC PE=3 SV=1	sp|P66558|RS3_STRA3	rpsC	21	0	2.27	17.97
Elongation factor Tu OS=Streptococcus agalactiae serotype Ia (strain ATCC 27591 / A909 / CDC SS700) OX=205921 GN=tuf PE=3 SV=1	sp|Q3K1U4|EFTU_STRA1	tuf	13	0	2.55	17.59
DUF2304 domain-containing protein OS=Streptococcus agalactiae OX=1311 GN=AX245_07935 PE=4 SV=1	tr|R4ZBL3|R4ZBL3_STRAG	AX245_07935	15	2.01	2.01	17.09
DUF2304 domain-containing protein OS=Streptococcus agalactiae OX=1311 GN=C6N07_07420 PE=4 SV=1	tr|A0A8G2JNQ4|A0A8G2JNQ4_STRAG	C6N07_07420	15	0	2.01	17.09
Uncharacterized protein OS=Streptococcus agalactiae serotype III (strain NEM316) OX=211110 GN=gbs1490 PE=4 SV=1	tr|Q8E4B1|Q8E4B1_STRA3	gbs1490	15	0	2.01	17.09
Uncharacterized protein OS=Streptococcus agalactiae FSL S3-586 OX=1154776 GN=SAG0014_06870 PE=4 SV=1	tr|A0A829IDE7|A0A829IDE7_STRAG	SAG0014_06870	15	0	2.01	17.09
Uncharacterized protein OS=Streptococcus agalactiae serotype V (strain ATCC BAA-611 / 2603 V/R) OX=208435 GN=SAG1420 PE=4 SV=1	tr|Q8DYQ4|Q8DYQ4_STRA5	SAG1420	15	0	2.01	17.09
Uncharacterized protein OS=Streptococcus agalactiae LMG 14747 OX=1154860 GN=SAG0136_01765 PE=4 SV=1	tr|V6YZ83|V6YZ83_STRAG	SAG0136_01765	39	1.8	1.96	16.46
Major cold shock protein OS=Streptococcus agalactiae OX=1311 GN=AX245_00500 PE=4 SV=1	tr|R4Z9X0|R4Z9X0_STRAG	AX245_00500	25	1.77	1.89	16.42
Major cold shock protein OS=Streptococcus agalactiae serotype III (strain NEM316) OX=211110 GN=gbs2053 PE=4 SV=1	tr|Q8E2R4|Q8E2R4_STRA3	gbs2053	25	0	1.89	16.42
Major cold shock protein OS=Streptococcus agalactiae FSL S3-586 OX=1154776 GN=SAG0014_02215 PE=4 SV=1	tr|A0A829ID17|A0A829ID17_STRAG	SAG0014_02215	25	0	1.89	16.42
Major cold shock protein OS=Streptococcus agalactiae serotype V (strain ATCC BAA-611 / 2603 V/R) OX=208435 GN=SAG2100 PE=4 SV=1	tr|Q8DWW2|Q8DWW2_STRA5	SAG2100	25	0	1.89	16.42
Uncharacterized protein OS=Streptococcus agalactiae OX=1311 GN=RDF_0650 PE=4 SV=1	tr|A0A0G2Z0G6|A0A0G2Z0G6_STRAG	RDF_0650	74	0.18	0.24	16.33
Fis family transcriptional regulator OS=Streptococcus agalactiae FSL S3-586 OX=1154776 GN=SAG0014_05835 PE=4 SV=1	tr|A0A829IC80|A0A829IC80_STRAG	SAG0014_05835	86	0	0.17	16.28
Fis family transcriptional regulator OS=Streptococcus agalactiae OX=1311 GN=WA04_11590 PE=4 SV=1	tr|A0A837KWB3|A0A837KWB3_STRAG	WA04_11590	86	0.11	0.17	16.28
Putative cro protein OS=Streptococcus agalactiae OX=1311 GN=NCTC8185_00296 PE=4 SV=1	tr|A0A8B4RBZ2|A0A8B4RBZ2_STRAG	NCTC8185_00296	42	0.53	0.64	16.13
Ornithine carbamoyltransferase, catabolic OS=Streptococcus agalactiae OX=1311 GN=arcB PE=3 SV=1	sp|Q8RP83|OTCC_STRAG	arcB	2	0	9.01	15.73
Ornithine carbamoyltransferase 2, catabolic OS=Streptococcus agalactiae serotype III (strain NEM316) OX=211110 GN=arcB2 PE=3 SV=1	sp|P65605|OTCC2_STRA3	arcB2	2	0	9.01	15.73
Ornithine carbamoyltransferase OS=Streptococcus agalactiae OX=1311 GN=argF PE=3 SV=1	tr|A0A380IHZ9|A0A380IHZ9_STRAG	argF	2	0	9.01	15.73
Ornithine carbamoyltransferase OS=Streptococcus agalactiae OX=1311 GN=argF_1 PE=3 SV=1	tr|A0A076YXU9|A0A076YXU9_STRAG	argF_1	2	0	9.01	15.73
Ornithine carbamoyltransferase OS=Streptococcus agalactiae FSL S3-586 OX=1154776 GN=SAG0014_05255 PE=3 SV=1	tr|A0A829IAH3|A0A829IAH3_STRAG	SAG0014_05255	2	0	9.01	15.73
Replication initiation factor family protein OS=Streptococcus agalactiae LMG 14747 OX=1154860 GN=SAG0136_04835 PE=4 SV=1	tr|V6Z2T5|V6Z2T5_STRAG	SAG0136_04835	119	0.05	0.08	15.46
Uncharacterized protein OS=Streptococcus agalactiae OX=1311 GN=DK41_03425 PE=4 SV=1	tr|A0A076Z3Z1|A0A076Z3Z1_STRAG	DK41_03425	26	0.15	0.18	15.38
Asp23/Gls24 family envelope stress response protein OS=Streptococcus agalactiae OX=1311 GN=BM110_ORF1204 PE=3 SV=1	tr|I7ISQ2|I7ISQ2_STRAG	BM110_ORF1204	64	0	0.58	14.44
Asp23/Gls24 family envelope stress response protein OS=Streptococcus agalactiae OX=1311 GN=C4618_04265 PE=3 SV=1	tr|A0A0H1T8Q7|A0A0H1T8Q7_STRAG	C4618_04265	64	0	0.58	14.44
Uncharacterized protein OS=Streptococcus agalactiae serotype III (strain NEM316) OX=211110 GN=gbs1204 PE=3 SV=1	tr|Q8E530|Q8E530_STRA3	gbs1204	64	0.47	0.58	14.44
Chaperonin GroEL OS=Streptococcus agalactiae serotype Ia (strain ATCC 27591 / A909 / CDC SS700) OX=205921 GN=groEL PE=3 SV=1	sp|Q3JYQ0|CH60_STRA1	groEL	2	0	6.89	14.44
Stress response regulator Gls24 OS=Streptococcus agalactiae FSL S3-586 OX=1154776 GN=SAG0014_02025 PE=3 SV=1	tr|A0A829I7Y6|A0A829I7Y6_STRAG	SAG0014_02025	64	0	0.58	14.44
Gls24 protein, putative OS=Streptococcus agalactiae serotype V (strain ATCC BAA-611 / 2603 V/R) OX=208435 GN=SAG1137 PE=3 SV=1	tr|Q8DZG4|Q8DZG4_STRA5	SAG1137	64	0	0.58	14.44
Asp23/Gls24 family envelope stress response protein OS=Streptococcus agalactiae OX=1311 GN=C6N07_09325 PE=4 SV=1	tr|A0A8G2MZI1|A0A8G2MZI1_STRAG	C6N07_09325	64	0	0.58	14.36
Uncharacterized protein OS=Streptococcus agalactiae OX=1311 GN=C6N07_03195 PE=4 SV=1	tr|A0A8G2N3U7|A0A8G2N3U7_STRAG	C6N07_03195	66	0.12	0.2	14.29
Phosphonate ABC transporter ATP-binding protein OS=Streptococcus agalactiae LMG 14747 OX=1154860 GN=SAG0136_03430 PE=4 SV=1	tr|V6Z068|V6Z068_STRAG	SAG0136_03430	24	2	2	14.29
Phage protein OS=Streptococcus agalactiae OX=1311 GN=NCTC8183_02312 PE=4 SV=1	tr|A0A7Z7W096|A0A7Z7W096_STRAG	NCTC8183_02312	81	0.15	0.21	14.04
Uncharacterized protein OS=Streptococcus agalactiae LMG 14747 OX=1154860 GN=SAG0136_06950 PE=4 SV=1	tr|V6Z3X0|V6Z3X0_STRAG	SAG0136_06950	67	0.13	0.18	14
DNA-binding protein OS=Streptococcus agalactiae OX=1311 GN=AX245_02300 PE=4 SV=1	tr|A0A853PBJ7|A0A853PBJ7_STRAG	AX245_02300	117	0	0.09	13.98
DNA-binding protein OS=Streptococcus agalactiae OX=1311 GN=C6N07_00770 PE=4 SV=1	tr|A0A076YSH2|A0A076YSH2_STRAG	C6N07_00770	117	0	0.09	13.98
Uncharacterized protein OS=Streptococcus agalactiae serotype III (strain NEM316) OX=211110 GN=gbs0214 PE=4 SV=1	tr|Q8E7E0|Q8E7E0_STRA3	gbs0214	117	0.06	0.09	13.98
Uncharacterized protein OS=Streptococcus agalactiae OX=1311 GN=NCTC8183_00074 PE=4 SV=1	tr|A0A7Z7VYF3|A0A7Z7VYF3_STRAG	NCTC8183_00074	117	0	0.09	13.98
6-phospho-beta-glucosidase OS=Streptococcus agalactiae OX=1311 GN=pbg_1 PE=4 SV=1	tr|A0A380IVN4|A0A380IVN4_STRAG	pbg_1	24	0.19	0.23	13.85
Uncharacterized protein OS=Streptococcus agalactiae OX=1311 GN=NCTC8181_01236 PE=4 SV=1	tr|A0A7Z7P4X7|A0A7Z7P4X7_STRAG	NCTC8181_01236	71	0.28	0.39	13.51
50S ribosomal protein L21 OS=Streptococcus agalactiae serotype Ia (strain ATCC 27591 / A909 / CDC SS700) OX=205921 GN=rplU PE=3 SV=1	sp|Q3K0E2|RL21_STRA1	rplU	23	0	2.01	13.46
Phosphoglycerate kinase OS=Streptococcus agalactiae serotype Ia (strain ATCC 27591 / A909 / CDC SS700) OX=205921 GN=pgk PE=3 SV=1	sp|Q3JZB8|PGK_STRA1	pgk	8	0	4.82	13.32
DNA-binding protein HU OS=Streptococcus agalactiae serotype III (strain NEM316) OX=211110 GN=gbs0551 PE=3 SV=1	tr|Q8E6L2|Q8E6L2_STRA3	gbs0551	15	0	2	13.19
DNA-binding protein HU OS=Streptococcus agalactiae serotype V (strain ATCC BAA-611 / 2603 V/R) OX=208435 GN=hup PE=3 SV=1	tr|Q8E157|Q8E157_STRA5	hup	15	0	2	13.19
DNA-binding protein HU OS=Streptococcus agalactiae FSL S3-586 OX=1154776 GN=SAG0014_08520 PE=3 SV=1	tr|A0A829IC83|A0A829IC83_STRAG	SAG0014_08520	15	0	2	13.19
DNA-binding protein HU OS=Streptococcus agalactiae LMG 14747 OX=1154860 GN=SAG0136_05530 PE=3 SV=1	tr|V6Z1T3|V6Z1T3_STRAG	SAG0136_05530	15	2	2	13.19
Transposase ISSag4 (Fragment) OS=Streptococcus agalactiae LMG 14747 OX=1154860 GN=SAG0136_01310 PE=4 SV=1	tr|V6Z119|V6Z119_STRAG	SAG0136_01310	65	0	0.31	13.04
30S ribosomal protein S20 OS=Streptococcus agalactiae serotype Ia (strain ATCC 27591 / A909 / CDC SS700) OX=205921 GN=rpsT PE=3 SV=2	sp|Q3K1D7|RS20_STRA1	rpsT	86	0	0.18	12.99
50S ribosomal protein L28 OS=Streptococcus agalactiae serotype Ia (strain ATCC 27591 / A909 / CDC SS700) OX=205921 GN=rpmB PE=3 SV=1	sp|Q3K3Q0|RL28_STRA1	rpmB	121	0	0.09	12.9
L-lactate dehydrogenase OS=Streptococcus agalactiae serotype Ia (strain ATCC 27591 / A909 / CDC SS700) OX=205921 GN=ldh PE=3 SV=1	sp|Q3K1C8|LDH_STRA1	ldh	50	0	0.45	12.77
ATP-dependent Clp protease ATP-binding subunit (Fragment) OS=Streptococcus agalactiae OX=1311 GN=C4618_05520 PE=4 SV=1	tr|A0A7Z6RCC8|A0A7Z6RCC8_STRAG	C4618_05520	9	0	2	12.61
ATP-dependent Clp protease ATP-binding subunit (Fragment) OS=Streptococcus agalactiae OX=1311 GN=C4618_13665 PE=4 SV=1	tr|A0A7Z6WG69|A0A7Z6WG69_STRAG	C4618_13665	9	0	2	12.61
CRISPR-associated helicase Cas3 OS=Streptococcus agalactiae OX=1311 GN=NCTC8183_00467 PE=4 SV=1	tr|A0A7Z7QSF3|A0A7Z7QSF3_STRAG	NCTC8183_00467	101	0.05	0.08	12.5
Late competence protein ComGG, FIG068335 OS=Streptococcus agalactiae OX=1311 GN=NCTC6175_01983 PE=4 SV=1	tr|A0A380INX4|A0A380INX4_STRAG	NCTC6175_01983	38	0.95	1.05	12.2
Transposase ISSag4 (Fragment) OS=Streptococcus agalactiae LMG 14747 OX=1154860 GN=SAG0136_09185 PE=4 SV=1	tr|V6Z3B5|V6Z3B5_STRAG	SAG0136_09185	65	0.23	0.31	12
Dihydroxyacetone kinase OS=Streptococcus agalactiae OX=1311 GN=dhaL PE=4 SV=1	tr|A0A0H1V9Y9|A0A0H1V9Y9_STRAG	dhaL	102	0.07	0.1	11.98
Peptidoglycan linked protein OS=Streptococcus agalactiae OX=1311 GN=NCTC8181_01314 PE=4 SV=1	tr|A0A7Z7P503|A0A7Z7P503_STRAG	NCTC8181_01314	47	0	0.07	11.96
Arginine deiminase OS=Streptococcus agalactiae serotype Ia (strain ATCC 27591 / A909 / CDC SS700) OX=205921 GN=arcA PE=3 SV=1	sp|Q3JYE2|ARCA_STRA1	arcA	19	0	2.23	11.95
Uncharacterized protein OS=Streptococcus agalactiae OX=1311 GN=NCTC8181_00022 PE=4 SV=1	tr|A0A7Z7KCT8|A0A7Z7KCT8_STRAG	NCTC8181_00022	83	0.12	0.15	11.86
GTP cyclohydrolase 1 OS=Streptococcus agalactiae LMG 14747 OX=1154860 GN=folE PE=3 SV=1	tr|V6Z483|V6Z483_STRAG	folE	44	0.61	0.78	11.76
ATP-dependent Clp protease ATP-binding subunit OS=Streptococcus agalactiae OX=1311 GN=AX245_08520 PE=4 SV=1	tr|A0A076Z4Q4|A0A076Z4Q4_STRAG	AX245_08520	9	0	3.77	11.68
ATP-dependent Clp protease ATP-binding subunit OS=Streptococcus agalactiae OX=1311 GN=clpC_2 PE=4 SV=1	tr|A0A0H1VL50|A0A0H1VL50_STRAG	clpC_2	9	0	3.77	11.68
Putative ATP-dependent Clp proteinase (ATP-binding subunit) OS=Streptococcus agalactiae OX=1311 GN=clpC_3 PE=4 SV=1	tr|A0A0H1HXV3|A0A0H1HXV3_STRAG	clpC_3	9	0	3.77	11.68
Uncharacterized protein OS=Streptococcus agalactiae serotype III (strain NEM316) OX=211110 GN=gbs1376 PE=4 SV=1	tr|Q8E4M5|Q8E4M5_STRA3	gbs1376	9	3.7	3.77	11.68
AAA domain-containing protein OS=Streptococcus agalactiae OX=1311 GN=GE200_05800 PE=4 SV=1	tr|A0A8I2FH47|A0A8I2FH47_STRAG	GE200_05800	9	0	3.77	11.68
Putative ATP-dependent Clp protease ATP-binding subunit OS=Streptococcus agalactiae OX=1311 GN=RDF_1253 PE=4 SV=1	tr|A0A0H1T5A5|A0A0H1T5A5_STRAG	RDF_1253	9	0	3.77	11.68
ATP-dependent Clp protease, ATP-binding subunit OS=Streptococcus agalactiae serotype V (strain ATCC BAA-611 / 2603 V/R) OX=208435 GN=SAG1303 PE=4 SV=1	tr|Q8DZ19|Q8DZ19_STRA5	SAG1303	9	0	3.77	11.68
Putative ATP-dependent Clp protease ATP-binding subunit OS=Streptococcus agalactiae OX=1311 GN=TH70_1095 PE=4 SV=1	tr|A0A7Z1AC20|A0A7Z1AC20_STRAG	TH70_1095	9	0	3.77	11.68
Guanylate kinase OS=Streptococcus agalactiae LMG 14747 OX=1154860 GN=gmk PE=3 SV=1	tr|V6Z228|V6Z228_STRAG	gmk	99	0.1	0.15	11.65
Glyceraldehyde-3-phosphate dehydrogenase OS=Streptococcus agalactiae serotype V (strain ATCC BAA-611 / 2603 V/R) OX=208435 GN=gap PE=3 SV=1	tr|Q8DXS8|Q8DXS8_STRA5	gap	6	0	3.14	11.61
Glyceraldehyde-3-phosphate dehydrogenase OS=Streptococcus agalactiae OX=1311 GN=gapA PE=3 SV=1	tr|A0A0H1UZQ7|A0A0H1UZQ7_STRAG	gapA	6	0	3.14	11.61
Glyceraldehyde-3-phosphate dehydrogenase OS=Streptococcus agalactiae serotype III (strain NEM316) OX=211110 GN=gbs1811 PE=1 SV=1	tr|Q8E3E8|Q8E3E8_STRA3	gbs1811	6	0	3.14	11.61
Glyceraldehyde-3-phosphate dehydrogenase OS=Streptococcus agalactiae OX=1311 GN=naplr PE=3 SV=1	tr|Q4H1F8|Q4H1F8_STRAG	naplr	6	0	3.14	11.61
Glyceraldehyde-3-phosphate dehydrogenase OS=Streptococcus agalactiae FSL S3-586 OX=1154776 GN=SAG0014_00550 PE=3 SV=1	tr|A0A829IA39|A0A829IA39_STRAG	SAG0014_00550	6	0	3.14	11.61
ABC transporter ATP-binding protein OS=Streptococcus agalactiae OX=1311 GN=C6N07_01950 PE=4 SV=1	tr|A0A8G2JSU9|A0A8G2JSU9_STRAG	C6N07_01950	17	0	2	11.45
ABC transporter domain-containing protein OS=Streptococcus agalactiae serotype III (strain NEM316) OX=211110 GN=gbs1574 PE=4 SV=1	tr|Q8E429|Q8E429_STRA3	gbs1574	17	0	2	11.45
ATP-binding cassette domain-containing protein OS=Streptococcus agalactiae OX=1311 GN=gsiA_1 PE=4 SV=1	tr|X5KEB4|X5KEB4_STRAG	gsiA_1	17	2	2	11.45
Peptide ABC transporter, ATP-binding protein OS=Streptococcus agalactiae serotype V (strain ATCC BAA-611 / 2603 V/R) OX=208435 GN=SAG1515 PE=4 SV=1	tr|Q8DYG6|Q8DYG6_STRA5	SAG1515	17	0	2	11.45
Phosphoenolpyruvate-protein phosphotransferase OS=Streptococcus agalactiae OX=1311 GN=ptsI PE=3 SV=1	tr|A0A380ILB0|A0A380ILB0_STRAG	ptsI	12	0	2.93	11.44
Phosphoenolpyruvate-protein phosphotransferase OS=Streptococcus agalactiae OX=1311 GN=ptsP PE=3 SV=1	tr|X5KD05|X5KD05_STRAG	ptsP	12	2.92	2.93	11.44
Phosphoenolpyruvate-protein phosphotransferase OS=Streptococcus agalactiae FSL S3-586 OX=1154776 GN=SAG0014_02870 PE=3 SV=1	tr|A0A829I9D0|A0A829I9D0_STRAG	SAG0014_02870	12	0	2.93	11.44
DUF2815 family protein OS=Streptococcus agalactiae OX=1311 GN=D5F95_07105 PE=4 SV=1	tr|A0A3P0Y515|A0A3P0Y515_STRAG	D5F95_07105	20	2	2	11.23
Uncharacterized protein OS=Streptococcus agalactiae OX=1311 GN=WA04_08770 PE=4 SV=1	tr|A0A837KX48|A0A837KX48_STRAG	WA04_08770	52	0.32	0.35	10.98
Major tail protein - phage associated OS=Streptococcus agalactiae OX=1311 GN=NCTC8181_02357 PE=4 SV=1	tr|A0A7Z7KAA0|A0A7Z7KAA0_STRAG	NCTC8181_02357	51	0.49	0.59	10.95
Probable manganese-dependent inorganic pyrophosphatase OS=Streptococcus agalactiae OX=1311 GN=ppa PE=3 SV=1	tr|R4ZBK7|R4ZBK7_STRAG	ppa	37	1.89	2	10.93
Probable manganese-dependent inorganic pyrophosphatase OS=Streptococcus agalactiae serotype Ia (strain ATCC 27591 / A909 / CDC SS700) OX=205921 GN=ppaC PE=3 SV=1	sp|Q3K0B5|PPAC_STRA1	ppaC	37	0	2	10.93
Acetyltransferase, GNAT family OS=Streptococcus agalactiae OX=1311 GN=D5F95_03910 PE=4 SV=1	tr|A0A076Z230|A0A076Z230_STRAG	D5F95_03910	97	0	0.14	10.75
N-acetyltransferase domain-containing protein OS=Streptococcus agalactiae serotype III (strain NEM316) OX=211110 GN=gbs0245 PE=4 SV=1	tr|Q8E7B0|Q8E7B0_STRA3	gbs0245	97	0.08	0.14	10.75
GMP synthase (Glutamine-hydrolyzing) OS=Streptococcus agalactiae OX=1311 GN=C6N07_10610 PE=4 SV=1	tr|A0A8G2JH68|A0A8G2JH68_STRAG	C6N07_10610	14	0	2.01	10.58
GMP synthase [glutamine-hydrolyzing] OS=Streptococcus agalactiae serotype Ia (strain ATCC 27591 / A909 / CDC SS700) OX=205921 GN=guaA PE=3 SV=1	sp|Q3K1C0|GUAA_STRA1	guaA	14	0	2.01	10.58
Peptidyl-tRNA hydrolase OS=Streptococcus agalactiae OX=1311 GN=pth PE=3 SV=1	tr|A0A380IXT0|A0A380IXT0_STRAG	pth	92	0	0.16	10.47
30S ribosomal protein S17 OS=Streptococcus agalactiae serotype Ia (strain ATCC 27591 / A909 / CDC SS700) OX=205921 GN=rpsQ PE=3 SV=1	sp|Q3K3W0|RS17_STRA1	rpsQ	29	0	0.75	10.47
2,3-bisphosphoglycerate-dependent phosphoglycerate mutase OS=Streptococcus agalactiae serotype Ia (strain ATCC 27591 / A909 / CDC SS700) OX=205921 GN=gpmA PE=3 SV=1	sp|Q3K1U2|GPMA_STRA1	gpmA	46	0	1.49	10.43
2,3-bisphosphoglycerate-dependent phosphoglycerate mutase OS=Streptococcus agalactiae OX=1311 GN=gpmA_1 PE=3 SV=1	tr|A0A7Z7K8D9|A0A7Z7K8D9_STRAG	gpmA_1	46	0	1.49	10.43
2,3-bisphosphoglycerate-dependent phosphoglycerate mutase OS=Streptococcus agalactiae OX=1311 GN=gpmA_2 PE=3 SV=1	tr|X5JZN0|X5JZN0_STRAG	gpmA_2	46	1.24	1.49	10.43
DUF4298 domain-containing protein OS=Streptococcus agalactiae OX=1311 GN=AX245_02820 PE=4 SV=1	tr|A0A0E1EKF4|A0A0E1EKF4_STRAG	AX245_02820	124	0.05	0.09	10.2
ATP-dependent metallopeptidase FtsH/Yme1/Tma family protein OS=Streptococcus agalactiae OX=1311 GN=C6N07_06035 PE=4 SV=1	tr|A0A8G2N4I6|A0A8G2N4I6_STRAG	C6N07_06035	39	0	1.15	10.18
ATP-dependent zinc metalloprotease FtsH OS=Streptococcus agalactiae OX=1311 GN=ftsH PE=3 SV=1	tr|A0A0E1EEI5|A0A0E1EEI5_STRAG	ftsH	39	0	1.15	10.18
Tagatose 1,6-diphosphate aldolase 2 OS=Streptococcus agalactiae serotype III (strain NEM316) OX=211110 GN=lacD2 PE=3 SV=1	sp|Q8E4R8|LACD2_STRA3	lacD2	66	0.13	0.18	10.12
30S ribosomal protein S16 OS=Streptococcus agalactiae serotype III (strain NEM316) OX=211110 GN=rpsP PE=3 SV=1	sp|P66442|RS16_STRA3	rpsP	49	0	1.2	10
30S ribosomal protein S9 (Fragment) OS=Streptococcus agalactiae OX=1311 GN=C4618_11580 PE=3 SV=1	tr|A0A7Z6WGF0|A0A7Z6WGF0_STRAG	C4618_11580	68	0	0.48	9.917
Uncharacterized protein OS=Streptococcus agalactiae OX=1311 GN=NCTC8185_02453 PE=4 SV=1	tr|A0A8B4RG17|A0A8B4RG17_STRAG	NCTC8185_02453	111	0	0.12	9.884
50S ribosomal protein L14 OS=Streptococcus agalactiae serotype Ia (strain ATCC 27591 / A909 / CDC SS700) OX=205921 GN=rplN PE=3 SV=1	sp|Q3K3V9|RL14_STRA1	rplN	10	0	2	9.836
Uncharacterized protein OS=Streptococcus agalactiae OX=1311 GN=C4618_13460 PE=4 SV=1	tr|A0A7G7IGJ7|A0A7G7IGJ7_STRAG	C4618_13460	114	0.06	0.1	9.821
ATP-dependent Clp protease ATP-binding subunit OS=Streptococcus agalactiae OX=1311 GN=C4618_04860 PE=4 SV=1	tr|A0A7Z6WHK7|A0A7Z6WHK7_STRAG	C4618_04860	9	0	1.66	9.544
Pyruvate formate-lyase-activating enzyme OS=Streptococcus agalactiae LMG 14747 OX=1154860 GN=SAG0136_02420 PE=3 SV=1	tr|V6Z040|V6Z040_STRAG	SAG0136_02420	77	0.07	0.1	9.506
RNA polymerase sigma factor RpoD OS=Streptococcus agalactiae OX=1311 GN=C6N07_09740 PE=4 SV=1	tr|A0A8G2JIU7|A0A8G2JIU7_STRAG	C6N07_09740	66	0	0.57	9.485
RNA polymerase sigma factor SigA OS=Streptococcus agalactiae OX=1311 GN=dnaG_2 PE=3 SV=1	tr|A0A380IM35|A0A380IM35_STRAG	dnaG_2	66	0	0.57	9.485
RNA polymerase sigma factor SigA OS=Streptococcus agalactiae FSL S3-586 OX=1154776 GN=sigA PE=3 SV=1	tr|A0A829IDI5|A0A829IDI5_STRAG	sigA	66	0	0.57	9.485
Uncharacterized protein OS=Streptococcus agalactiae serotype III (strain NEM316) OX=211110 GN=gbs2071 PE=3 SV=1	tr|Q8E2P8|Q8E2P8_STRA3	gbs2071	85	0	0.17	9.453
Replication protein OS=Streptococcus agalactiae OX=1311 GN=repB PE=3 SV=1	tr|X5KJD7|X5KJD7_STRAG	repB	85	0.12	0.17	9.453
Phosphoenolpyruvate-protein phosphotransferase OS=Streptococcus agalactiae LMG 14747 OX=1154860 GN=SAG0136_01570 PE=3 SV=1	tr|V6YZP3|V6YZP3_STRAG	SAG0136_01570	12	0	2.89	9.408
Transposase ISSag4 OS=Streptococcus agalactiae LMG 14747 OX=1154860 GN=SAG0136_00765 PE=4 SV=1	tr|V6YYW3|V6YYW3_STRAG	SAG0136_00765	65	0	0.31	9.375
Transposase ISSag4 OS=Streptococcus agalactiae LMG 14747 OX=1154860 GN=SAG0136_09400 PE=4 SV=1	tr|V6Z3B0|V6Z3B0_STRAG	SAG0136_09400	65	0	0.31	9.375
Uncharacterized protein OS=Streptococcus agalactiae OX=1311 GN=AX245_04915 PE=4 SV=1	tr|A0A076Z2Z1|A0A076Z2Z1_STRAG	AX245_04915	21	0	1.82	9.278
Uncharacterized protein OS=Streptococcus agalactiae OX=1311 GN=NCTC6175_01218 PE=4 SV=1	tr|A0A380ING8|A0A380ING8_STRAG	NCTC6175_01218	21	0	1.82	9.278
Uncharacterized protein OS=Streptococcus agalactiae FSL S3-586 OX=1154776 GN=SAG0014_07085 PE=4 SV=1	tr|A0A829IDR1|A0A829IDR1_STRAG	SAG0014_07085	21	1.72	1.82	9.278
Arginine--tRNA ligase OS=Streptococcus agalactiae serotype Ia (strain ATCC 27591 / A909 / CDC SS700) OX=205921 GN=argS PE=3 SV=1	sp|Q3JYM1|SYR_STRA1	argS	59	0	0.74	9.236
Arginine--tRNA ligase OS=Streptococcus agalactiae OX=1311 GN=GE200_09205 PE=4 SV=1	tr|A0A8I2FHU6|A0A8I2FHU6_STRAG	GE200_09205	59	0.56	0.74	9.236
30S ribosomal protein S9 OS=Streptococcus agalactiae serotype Ia (strain ATCC 27591 / A909 / CDC SS700) OX=205921 GN=rpsI PE=3 SV=1	sp|Q3K3F8|RS9_STRA1	rpsI	68	0	0.48	9.231
RNA polymerase sigma factor SigA OS=Streptococcus agalactiae OX=1311 GN=rpoD PE=3 SV=1	tr|A0A0G2Z6T9|A0A0G2Z6T9_STRAG	rpoD	66	0	0.57	9.211
Phosphonate ABC transporter ATP-binding protein OS=Streptococcus agalactiae OX=1311 GN=WA04_03230 PE=4 SV=1	tr|A0A837L175|A0A837L175_STRAG	WA04_03230	24	0	2	9.127
ATP-binding cassette domain-containing protein OS=Streptococcus agalactiae OX=1311 GN=C6N07_08110 PE=4 SV=1	tr|A0A1A9E1I3|A0A1A9E1I3_STRAG	C6N07_08110	24	0	2	9.091
ABC transporter domain-containing protein OS=Streptococcus agalactiae serotype III (strain NEM316) OX=211110 GN=gbs1260 PE=4 SV=1	tr|Q8E4Y2|Q8E4Y2_STRA3	gbs1260	24	0	2	9.091
ABC transporter ATP-binding protein OS=Streptococcus agalactiae OX=1311 GN=potA_1 PE=4 SV=1	tr|A0A8B4RF90|A0A8B4RF90_STRAG	potA_1	24	0	2	9.091
Uncharacterized protein OS=Streptococcus agalactiae LMG 14747 OX=1154860 GN=SAG0136_09395 PE=4 SV=1	tr|V6Z724|V6Z724_STRAG	SAG0136_09395	56	0.61	0.79	9.016
Regulatory protein RecX (Fragment) OS=Streptococcus agalactiae OX=1311 GN=C4618_09515 PE=3 SV=1	tr|A0A7Z6RB73|A0A7Z6RB73_STRAG	C4618_09515	68	0	0.3	9.013
Adenylate kinase OS=Streptococcus agalactiae serotype III (strain NEM316) OX=211110 GN=adk PE=3 SV=1	sp|P65203|KAD_STRA3	adk	85	0	0.21	8.962
Adenylate kinase OS=Streptococcus agalactiae OX=1311 GN=C6N07_01200 PE=4 SV=1	tr|A0A8G2JX65|A0A8G2JX65_STRAG	C6N07_01200	85	0	0.21	8.962
Glyceraldehyde-3-phosphate dehydrogenase OS=Streptococcus agalactiae LMG 14747 OX=1154860 GN=SAG0136_01375 PE=3 SV=1	tr|V6Z2W6|V6Z2W6_STRAG	SAG0136_01375	6	5.18	5.24	8.902
Chromosome assembly protein OS=Streptococcus agalactiae OX=1311 GN=C4618_00035 PE=4 SV=1	tr|A0A7Z6WIP3|A0A7Z6WIP3_STRAG	C4618_00035	60	0	0.15	8.889
Chromosome assembly protein OS=Streptococcus agalactiae OX=1311 GN=C4618_09660 PE=4 SV=1	tr|A0A7Z6RAV3|A0A7Z6RAV3_STRAG	C4618_09660	60	0	0.15	8.889
IS30 family transposase ISSag3 OS=Streptococcus agalactiae OX=1311 GN=C6N07_02905 PE=4 SV=1	tr|A0A8G2N6X2|A0A8G2N6X2_STRAG	C6N07_02905	97	0.05	0.09	8.824
BibA OS=Streptococcus agalactiae OX=1311 GN=DK41_10510 PE=4 SV=1	tr|C7T128|C7T128_STRAG	DK41_10510	47	0	0.07	8.824
Conjugal transfer protein OS=Streptococcus agalactiae OX=1311 GN=traG PE=3 SV=1	tr|A0A0H1UTB3|A0A0H1UTB3_STRAG	traG	22	0	2.03	8.746
Conjugal transfer protein OS=Streptococcus agalactiae OX=1311 GN=traG_1 PE=3 SV=1	tr|A0A380IK75|A0A380IK75_STRAG	traG_1	22	0	2.03	8.746
Uncharacterized protein OS=Streptococcus agalactiae OX=1311 GN=NCTC6175_01607 PE=4 SV=1	tr|A0A380IME4|A0A380IME4_STRAG	NCTC6175_01607	56	0	0.79	8.73
Phenylalanine--tRNA ligase alpha subunit OS=Streptococcus agalactiae serotype Ia (strain ATCC 27591 / A909 / CDC SS700) OX=205921 GN=pheS PE=3 SV=1	sp|Q3K1I9|SYFA_STRA1	pheS	40	0	1.46	8.671
NADP-specific glutamate dehydrogenase OS=Streptococcus agalactiae OX=1311 GN=gdhA_1 PE=3 SV=1	tr|A0A7Z7QTI9|A0A7Z7QTI9_STRAG	gdhA_1	24	0	2	8.633
Transposase OS=Streptococcus agalactiae OX=1311 GN=NCTC8183_01606 PE=4 SV=1	tr|A0A7Z7QUH6|A0A7Z7QUH6_STRAG	NCTC8183_01606	65	0	0.31	8.411
FIG005986: HD family hydrolase OS=Streptococcus agalactiae OX=1311 GN=AX245_07105 PE=4 SV=1	tr|R4ZAP3|R4ZAP3_STRAG	AX245_07105	12	0.38	0.42	8.383
Uncharacterized protein OS=Streptococcus agalactiae serotype III (strain NEM316) OX=211110 GN=gbs1654 PE=4 SV=1	tr|Q8E3V2|Q8E3V2_STRA3	gbs1654	12	0	0.42	8.383
HAD family hydrolase OS=Streptococcus agalactiae FSL S3-586 OX=1154776 GN=SAG0014_01435 PE=4 SV=1	tr|A0A829I9I2|A0A829I9I2_STRAG	SAG0014_01435	12	0	0.42	8.383
Uncharacterized protein OS=Streptococcus agalactiae serotype V (strain ATCC BAA-611 / 2603 V/R) OX=208435 GN=SAG1605 PE=4 SV=1	tr|Q8DY87|Q8DY87_STRA5	SAG1605	12	0	0.42	8.383
50S ribosomal protein L5 OS=Streptococcus agalactiae serotype Ia (strain ATCC 27591 / A909 / CDC SS700) OX=205921 GN=rplE PE=3 SV=1	sp|Q3K3V7|RL5_STRA1	rplE	37	0	0.85	8.333
PadR family transcriptional regulator OS=Streptococcus agalactiae LMG 14747 OX=1154860 GN=SAG0136_03220 PE=4 SV=1	tr|V6Z0K5|V6Z0K5_STRAG	SAG0136_03220	93	0.08	0.12	8.333
50S ribosomal protein L1 OS=Streptococcus agalactiae OX=1311 GN=rl1 PE=3 SV=1	tr|A0A0E1EIQ2|A0A0E1EIQ2_STRAG	rl1	70	0	0.44	8.297
50S ribosomal protein L1 OS=Streptococcus agalactiae serotype III (strain NEM316) OX=211110 GN=rplA PE=3 SV=1	sp|P66093|RL1_STRA3	rplA	70	0	0.44	8.297
Uncharacterized protein OS=Streptococcus agalactiae OX=1311 GN=RDF_1536 PE=4 SV=1	tr|A0A0G2Z7A9|A0A0G2Z7A9_STRAG	RDF_1536	12	0	0.42	8.235
N-acetyltransferase domain-containing protein OS=Streptococcus agalactiae OX=1311 GN=TH70_0962 PE=4 SV=1	tr|A0A7Z0VHA3|A0A7Z0VHA3_STRAG	TH70_0962	97	0	0.14	8.228
Adc operon repressor AdcR (Fragment) OS=Streptococcus agalactiae OX=1311 GN=adcR PE=4 SV=1	tr|M1X897|M1X897_STRAG	adcR	56	0	0.66	8.163
HTH marR-type domain-containing protein OS=Streptococcus agalactiae serotype III (strain NEM316) OX=211110 GN=gbs0150 PE=4 SV=1	tr|Q8E7K4|Q8E7K4_STRA3	gbs0150	56	0.56	0.66	8.163
MarR family transcriptional regulator OS=Streptococcus agalactiae FSL S3-586 OX=1154776 GN=SAG0014_11685 PE=4 SV=1	tr|A0A829IFP3|A0A829IFP3_STRAG	SAG0014_11685	56	0	0.66	8.163
Regulatory protein RecX OS=Streptococcus agalactiae serotype III (strain NEM316) OX=211110 GN=recX PE=3 SV=1	sp|P59209|RECX_STRA3	recX	68	0	0.3	8.14
DNA polymerase IV OS=Streptococcus agalactiae OX=1311 GN=dinB PE=3 SV=1	tr|A0A380IJ04|A0A380IJ04_STRAG	dinB	53	0.05	0.06	8.13
Ribosome-binding ATPase YchF OS=Streptococcus agalactiae OX=1311 GN=engD PE=3 SV=1	tr|R4Z7W3|R4Z7W3_STRAG	engD	51	0.93	1.16	8.086
Ribosome-binding ATPase YchF OS=Streptococcus agalactiae OX=1311 GN=ychF PE=3 SV=1	tr|A0A3P0ZFZ4|A0A3P0ZFZ4_STRAG	ychF	51	0	1.16	8.086
ABC transporter ATP-binding protein OS=Streptococcus agalactiae OX=1311 GN=D5F95_02255 PE=3 SV=1	tr|A0A0H1U7Q0|A0A0H1U7Q0_STRAG	D5F95_02255	50	0	1.18	8.046
Peptide ABC transporter ATP-binding protein OS=Streptococcus agalactiae OX=1311 GN=DK41_01065 PE=3 SV=1	tr|A0A806NFC2|A0A806NFC2_STRAG	DK41_01065	50	0	1.18	8.046
ABC transporter domain-containing protein OS=Streptococcus agalactiae serotype III (strain NEM316) OX=211110 GN=gbs0147 PE=3 SV=1	tr|Q8E7K7|Q8E7K7_STRA3	gbs0147	50	0.98	1.18	8.046
ABC transporter ATP-binding protein OS=Streptococcus agalactiae OX=1311 GN=gsiA_5 PE=3 SV=1	tr|A0A0E1EJK9|A0A0E1EJK9_STRAG	gsiA_5	50	0	1.18	8.046
Peptide ABC transporter ATP-binding protein OS=Streptococcus agalactiae FSL S3-586 OX=1154776 GN=SAG0014_02530 PE=3 SV=1	tr|A0A829ICK6|A0A829ICK6_STRAG	SAG0014_02530	50	0	1.18	8.046
Oligopeptide ABC transporter, ATP-binding protein OS=Streptococcus agalactiae serotype V (strain ATCC BAA-611 / 2603 V/R) OX=208435 GN=SAG0151 PE=3 SV=1	tr|Q8E247|Q8E247_STRA5	SAG0151	50	0	1.18	8.046
50S ribosomal protein L16 OS=Streptococcus agalactiae LMG 14747 OX=1154860 GN=rplP PE=3 SV=1	tr|V6YZN0|V6YZN0_STRAG	rplP	17	2.25	2.28	8.029
30S ribosomal protein S4 (Fragment) OS=Streptococcus agalactiae OX=1311 GN=C4618_05785 PE=3 SV=1	tr|A0A7Z6WHD9|A0A7Z6WHD9_STRAG	C4618_05785	68	0	0.17	7.979
50S ribosomal protein L22 OS=Streptococcus agalactiae serotype Ia (strain ATCC 27591 / A909 / CDC SS700) OX=205921 GN=rplV PE=3 SV=1	sp|Q3K3W4|RL22_STRA1	rplV	40	0	1.37	7.895
Pseudouridine synthase OS=Streptococcus agalactiae LMG 14747 OX=1154860 GN=SAG0136_08720 PE=3 SV=1	tr|V6Z4S6|V6Z4S6_STRAG	SAG0136_08720	70	0.1	0.14	7.884
Uncharacterized protein OS=Streptococcus agalactiae OX=1311 GN=DK41_08860 PE=4 SV=1	tr|A0A806NJI2|A0A806NJI2_STRAG	DK41_08860	34	2	2	7.874
30S ribosomal protein S15 OS=Streptococcus agalactiae serotype Ia (strain ATCC 27591 / A909 / CDC SS700) OX=205921 GN=rpsO PE=3 SV=1	sp|Q3K3H0|RS15_STRA1	rpsO	23	0	2	7.865
Uncharacterized protein OS=Streptococcus agalactiae OX=1311 GN=TH70_0042 PE=4 SV=1	tr|A0A7Z1ACV0|A0A7Z1ACV0_STRAG	TH70_0042	111	0	0.12	7.763
Fe-ADH domain-containing protein OS=Streptococcus agalactiae LMG 14747 OX=1154860 GN=SAG0136_00780 PE=4 SV=1	tr|V6YYR6|V6YYR6_STRAG	SAG0136_00780	113	0.05	0.08	7.742
Uncharacterized protein OS=Streptococcus agalactiae OX=1311 GN=C4618_04435 PE=4 SV=1	tr|A0A7Z6WHW4|A0A7Z6WHW4_STRAG	C4618_04435	117	0	0.1	7.692
Uncharacterized protein OS=Streptococcus agalactiae OX=1311 GN=NCTC8181_00757 PE=4 SV=1	tr|A0A7Z7K946|A0A7Z7K946_STRAG	NCTC8181_00757	117	0.05	0.1	7.692
Uncharacterized protein OS=Streptococcus agalactiae OX=1311 GN=WA04_00720 PE=4 SV=1	tr|A0A837L1L6|A0A837L1L6_STRAG	WA04_00720	72	0.12	0.17	7.692
Site-specific recombinase OS=Streptococcus agalactiae OX=1311 GN=int5801 PE=4 SV=1	tr|N1K0L6|N1K0L6_STRAG	int5801	101	0.07	0.13	7.557
Putative peptidoglycan linked protein (LPXTG motif) OS=Streptococcus agalactiae OX=1311 GN=bibA PE=4 SV=1	tr|A0A0G2Z400|A0A0G2Z400_STRAG	bibA	47	0	0.07	7.519
Phage protein OS=Streptococcus agalactiae OX=1311 GN=NCTC6175_01703 PE=4 SV=1	tr|A0A380IMJ9|A0A380IMJ9_STRAG	NCTC6175_01703	141	0.05	0.09	7.407
Protease OS=Streptococcus agalactiae LMG 14747 OX=1154860 GN=SAG0136_01855 PE=4 SV=1	tr|V6Z1B2|V6Z1B2_STRAG	SAG0136_01855	57	0.31	0.38	7.407
30S ribosomal protein S4 OS=Streptococcus agalactiae serotype Ia (strain ATCC 27591 / A909 / CDC SS700) OX=205921 GN=rpsD PE=3 SV=1	sp|Q3JYG8|RS4_STRA1	rpsD	68	0	0.17	7.389
Uncharacterized protein OS=Streptococcus agalactiae FSL S3-586 OX=1154776 GN=SAG0014_04250 PE=4 SV=1	tr|A0A829IB10|A0A829IB10_STRAG	SAG0014_04250	121	0.05	0.09	7.377
BibA OS=Streptococcus agalactiae OX=1311 GN=gbs2018 PE=4 SV=1	tr|Q0E782|Q0E782_STRAG	gbs2018	47	0	0.07	7.353
Accessory Sec system translocase SecA2 (Fragment) OS=Streptococcus agalactiae OX=1311 GN=C4618_00605 PE=4 SV=1	tr|A0A7Z6WIG3|A0A7Z6WIG3_STRAG	C4618_00605	123	0	0.08	7.33
Accessory Sec system translocase SecA2 (Fragment) OS=Streptococcus agalactiae OX=1311 GN=C4618_02735 PE=4 SV=1	tr|A0A7Z6WI09|A0A7Z6WI09_STRAG	C4618_02735	123	0	0.08	7.33
Putative phage protein-like protein OS=Streptococcus agalactiae OX=1311 GN=NCTC8183_01326 PE=4 SV=1	tr|A0A7Z7QU89|A0A7Z7QU89_STRAG	NCTC8183_01326	82	0.13	0.18	7.287
Single-stranded DNA-binding protein 3 OS=Streptococcus agalactiae serotype V (strain ATCC BAA-611 / 2603 V/R) OX=208435 GN=ssb3 PE=3 SV=1	sp|Q8E0Z9|SSB3_STRA5	ssb3	79	0.21	0.31	7.246
Single-stranded DNA-binding protein 4 OS=Streptococcus agalactiae serotype V (strain ATCC BAA-611 / 2603 V/R) OX=208435 GN=ssb4 PE=3 SV=1	sp|Q8DXI7|SSB4_STRA5	ssb4	26	0	0.17	7.246
Dihydropteroate synthase OS=Streptococcus agalactiae OX=1311 GN=BM110_ORF1182 PE=3 SV=1	tr|I7ICG0|I7ICG0_STRAG	BM110_ORF1182	51	0	0.58	7.116
Dihydropteroate synthase OS=Streptococcus agalactiae OX=1311 GN=folP PE=3 SV=1	tr|A0A0H1UKU9|A0A0H1UKU9_STRAG	folP	51	0	0.58	7.116
Dihydropteroate synthase OS=Streptococcus agalactiae serotype III (strain NEM316) OX=211110 GN=gbs1182 PE=3 SV=1	tr|Q8E550|Q8E550_STRA3	gbs1182	51	0.45	0.58	7.116
Dihydropteroate synthase OS=Streptococcus agalactiae FSL S3-586 OX=1154776 GN=SAG0014_01925 PE=3 SV=1	tr|A0A829ICW7|A0A829ICW7_STRAG	SAG0014_01925	51	0	0.58	7.116
RepA_N domain-containing protein OS=Streptococcus agalactiae OX=1311 GN=C4618_04505 PE=4 SV=1	tr|A0A7Z6WI08|A0A7Z6WI08_STRAG	C4618_04505	61	0.29	0.37	7.099
Lipoprotein involved in the synthesis of group B streptococcal carboyhdrate antigen OS=Streptococcus agalactiae OX=1311 GN=NCTC8181_01905 PE=4 SV=1	tr|A0A7Z7P5G3|A0A7Z7P5G3_STRAG	NCTC8181_01905	49	0	0.46	7.087
Uncharacterized protein OS=Streptococcus agalactiae OX=1311 GN=TH70_1798 PE=4 SV=1	tr|A0A7Z0VFD3|A0A7Z0VFD3_STRAG	TH70_1798	116	0	0.13	7.075
Phage tail protein OS=Streptococcus agalactiae LMG 14747 OX=1154860 GN=SAG0136_05765 PE=4 SV=1	tr|V6Z555|V6Z555_STRAG	SAG0136_05765	111	0.07	0.12	7.054
Uncharacterized protein OS=Streptococcus agalactiae OX=1311 GN=GE200_03995 PE=4 SV=1	tr|A0A380IVY2|A0A380IVY2_STRAG	GE200_03995	72	0.1	0.15	7.031
Conjugal transfer protein OS=Streptococcus agalactiae OX=1311 GN=D5F95_04690 PE=4 SV=1	tr|A0A3P1B759|A0A3P1B759_STRAG	D5F95_04690	80	0	0.12	7.027
ICESt1 ORFH OS=Streptococcus agalactiae OX=1311 GN=NCTC8181_00795 PE=4 SV=1	tr|A0A7Z7P4F0|A0A7Z7P4F0_STRAG	NCTC8181_00795	80	0.08	0.12	7.027
Acetyltransferase, GNAT family OS=Streptococcus agalactiae OX=1311 GN=AX245_06845 PE=4 SV=1	tr|A0A0E1EKS1|A0A0E1EKS1_STRAG	AX245_06845	97	0	0.14	6.989
N-acetyltransferase OS=Streptococcus agalactiae OX=1311 GN=C6N07_00430 PE=4 SV=1	tr|A0A8G2JW39|A0A8G2JW39_STRAG	C6N07_00430	97	0	0.14	6.989
GNAT family acetyltransferase OS=Streptococcus agalactiae FSL S3-586 OX=1154776 GN=SAG0014_09485 PE=4 SV=1	tr|A0A829IC43|A0A829IC43_STRAG	SAG0014_09485	97	0	0.14	6.989
Acetyltransferase, GNAT family OS=Streptococcus agalactiae serotype V (strain ATCC BAA-611 / 2603 V/R) OX=208435 GN=SAG0252 PE=4 SV=1	tr|Q8E1U9|Q8E1U9_STRA5	SAG0252	97	0	0.14	6.989
Phage protein OS=Streptococcus agalactiae OX=1311 GN=NCTC8183_01707 PE=4 SV=1	tr|A0A7Z7VZX7|A0A7Z7VZX7_STRAG	NCTC8183_01707	20	0	2	6.952
Phage protein OS=Streptococcus agalactiae OX=1311 GN=NCTC8185_00026 PE=4 SV=1	tr|A0A8B4RH07|A0A8B4RH07_STRAG	NCTC8185_00026	20	0	2	6.952
Uncharacterized protein OS=Streptococcus agalactiae LMG 14747 OX=1154860 GN=SAG0136_05920 PE=4 SV=1	tr|V6Z588|V6Z588_STRAG	SAG0136_05920	20	0	2	6.952
Uncharacterized protein OS=Streptococcus agalactiae OX=1311 GN=RDF_0235 PE=4 SV=1	tr|A0A0G2YZ95|A0A0G2YZ95_STRAG	RDF_0235	114	0	0.1	6.918
DUF669 domain-containing protein OS=Streptococcus agalactiae OX=1311 GN=D5F95_02985 PE=4 SV=1	tr|A0A3P0YBS5|A0A3P0YBS5_STRAG	D5F95_02985	25	2	2	6.875
CoA-binding protein OS=Streptococcus agalactiae OX=1311 GN=AX245_03560 PE=4 SV=1	tr|A0A853P419|A0A853P419_STRAG	AX245_03560	100	0	0.08	6.849
CoA_binding domain-containing protein OS=Streptococcus agalactiae serotype III (strain NEM316) OX=211110 GN=gbs0426 PE=4 SV=1	tr|Q8E6Y2|Q8E6Y2_STRA3	gbs0426	100	0	0.08	6.849
CoA-binding domain protein OS=Streptococcus agalactiae serotype V (strain ATCC BAA-611 / 2603 V/R) OX=208435 GN=SAG0390 PE=4 SV=1	tr|Q8E1G5|Q8E1G5_STRA5	SAG0390	100	0	0.08	6.849
CoA-binding protein OS=Streptococcus agalactiae OX=1311 GN=yccU PE=4 SV=1	tr|A0A0E1EK48|A0A0E1EK48_STRAG	yccU	100	0	0.08	6.849
Restriction endonuclease subunit S OS=Streptococcus agalactiae LMG 14747 OX=1154860 GN=SAG0136_04155 PE=4 SV=1	tr|V6Z0Q8|V6Z0Q8_STRAG	SAG0136_04155	40	0.63	0.77	6.832
DNA gyrase subunit B OS=Streptococcus agalactiae OX=1311 GN=gyrB PE=3 SV=1	tr|A0A0E1ELN2|A0A0E1ELN2_STRAG	gyrB	15	0	2.34	6.769
Alpha like protein 4 (Fragment) OS=Streptococcus agalactiae OX=1311 GN=alp4 PE=4 SV=1	tr|Q8KLR3|Q8KLR3_STRAG	alp4	8	0.78	0.82	6.742
50S ribosomal protein L6 OS=Streptococcus agalactiae serotype Ia (strain ATCC 27591 / A909 / CDC SS700) OX=205921 GN=rplF PE=3 SV=1	sp|Q3K3V4|RL6_STRA1	rplF	50	0	0.64	6.742
CylD protein OS=Streptococcus agalactiae serotype V (strain ATCC BAA-611 / 2603 V/R) OX=208435 GN=cylD PE=4 SV=1	tr|Q8E0R3|Q8E0R3_STRA5	cylD	70	0	0.18	6.738
CylD OS=Streptococcus agalactiae OX=1311 GN=pksE PE=4 SV=1	tr|A0A7Z7VZR7|A0A7Z7VZR7_STRAG	pksE	70	0	0.18	6.738
CylD protein OS=Streptococcus agalactiae FSL S3-586 OX=1154776 GN=SAG0014_03530 PE=4 SV=1	tr|A0A829ID66|A0A829ID66_STRAG	SAG0014_03530	70	0	0.18	6.738
Tagatose 1,6-diphosphate aldolase OS=Streptococcus agalactiae OX=1311 GN=lacD PE=3 SV=1	tr|A0A0H1U5D9|A0A0H1U5D9_STRAG	lacD	66	0	0.17	6.728
Peptidase propeptide and YPEB domain OS=Streptococcus agalactiae OX=1311 GN=NCTC6175_00093 PE=4 SV=1	tr|A0A380IIF5|A0A380IIF5_STRAG	NCTC6175_00093	116	0	0.13	6.726
Peptidase propeptide and YPEB domain OS=Streptococcus agalactiae OX=1311 GN=NCTC8183_02294 PE=4 SV=1	tr|A0A0H1YCQ2|A0A0H1YCQ2_STRAG	NCTC8183_02294	116	0	0.13	6.726
Peptidase OS=Streptococcus agalactiae FSL S3-586 OX=1154776 GN=SAG0014_07730 PE=4 SV=1	tr|A0A829IE29|A0A829IE29_STRAG	SAG0014_07730	116	0.09	0.13	6.726
Arsenate reductase OS=Streptococcus agalactiae LMG 14747 OX=1154860 GN=spxA PE=3 SV=1	tr|V6YZ15|V6YZ15_STRAG	spxA	67	0.13	0.17	6.716
Pseudouridine synthase OS=Streptococcus agalactiae LMG 14747 OX=1154860 GN=SAG0136_09755 PE=3 SV=1	tr|V6Z419|V6Z419_STRAG	SAG0136_09755	126	0.05	0.08	6.711
tRNA-specific adenosine deaminase OS=Streptococcus agalactiae LMG 14747 OX=1154860 GN=tadA PE=3 SV=1	tr|V6YZC8|V6YZC8_STRAG	tadA	90	0.06	0.09	6.63
Minor capsid protein 3 OS=Streptococcus agalactiae OX=1311 GN=WA04_00770 PE=4 SV=1	tr|A0A0H1UD82|A0A0H1UD82_STRAG	WA04_00770	106	0.07	0.11	6.612
3-hydroxybutyryl-CoA dehydrogenase OS=Streptococcus agalactiae OX=1311 GN=C6N07_05230 PE=4 SV=1	tr|A0A8G2JMX7|A0A8G2JMX7_STRAG	C6N07_05230	45	0	0.07	6.604
DeoR/GlpR transcriptional regulator OS=Streptococcus agalactiae OX=1311 GN=C6N07_08670 PE=4 SV=1	tr|A0A8G2N2K9|A0A8G2N2K9_STRAG	C6N07_08670	86	0	0.15	6.589
DeoR/GlpR transcriptional regulator OS=Streptococcus agalactiae OX=1311 GN=D5F95_01455 PE=4 SV=1	tr|A0A3P0YDG4|A0A3P0YDG4_STRAG	D5F95_01455	86	0	0.15	6.589
HTH deoR-type domain-containing protein OS=Streptococcus agalactiae serotype III (strain NEM316) OX=211110 GN=gbs1923 PE=4 SV=1	tr|Q8E339|Q8E339_STRA3	gbs1923	86	0.11	0.15	6.589
DeoR family transcriptional regulator OS=Streptococcus agalactiae OX=1311 GN=lacR_1 PE=4 SV=1	tr|A0A0E1EJW7|A0A0E1EJW7_STRAG	lacR_1	86	0	0.15	6.589
DeoR faimly transcriptional regulator OS=Streptococcus agalactiae OX=1311 GN=lacR_2 PE=4 SV=1	tr|A0A1A9E3G3|A0A1A9E3G3_STRAG	lacR_2	86	0	0.15	6.589
Lactose phosphotransferase system repressor OS=Streptococcus agalactiae serotype V (strain ATCC BAA-611 / 2603 V/R) OX=208435 GN=lacR-2 PE=4 SV=1	tr|Q8DXB5|Q8DXB5_STRA5	lacR-2	86	0	0.15	6.589
DeoR family transcriptional regulator OS=Streptococcus agalactiae FSL S3-586 OX=1154776 GN=SAG0014_05300 PE=4 SV=1	tr|A0A829IBW2|A0A829IBW2_STRAG	SAG0014_05300	86	0	0.15	6.589
3-hydroxyacyl-CoA dehydrogenase OS=Streptococcus agalactiae OX=1311 GN=D5F95_05245 PE=4 SV=1	tr|A0A1A9E2T0|A0A1A9E2T0_STRAG	D5F95_05245	45	0	0.07	6.542
Uncharacterized protein OS=Streptococcus agalactiae serotype III (strain NEM316) OX=211110 GN=gbs1717 PE=4 SV=1	tr|Q8E3N9|Q8E3N9_STRA3	gbs1717	45	0.06	0.07	6.542
3-hydroxybutyryl-CoA dehydrogenase OS=Streptococcus agalactiae OX=1311 GN=paaH PE=4 SV=1	tr|A0A0E1EJ42|A0A0E1EJ42_STRAG	paaH	45	0	0.07	6.542
3-hydroxybutyryl-CoA dehydrogenase OS=Streptococcus agalactiae FSL S3-586 OX=1154776 GN=SAG0014_01120 PE=4 SV=1	tr|A0A829IAG8|A0A829IAG8_STRAG	SAG0014_01120	45	0	0.07	6.542
3-hydroxyacyl-CoA dehydrogenase family protein OS=Streptococcus agalactiae serotype V (strain ATCC BAA-611 / 2603 V/R) OX=208435 GN=SAG1673 PE=4 SV=1	tr|Q8DY20|Q8DY20_STRA5	SAG1673	45	0	0.07	6.542
Uncharacterized protein (Fragment) OS=Streptococcus agalactiae FSL S3-586 OX=1154776 GN=SAG0014_09060 PE=4 SV=1	tr|A0A829IEJ2|A0A829IEJ2_STRAG	SAG0014_09060	8	0	0.82	6.54
Exopolysaccharide gene claster protein OS=Streptococcus agalactiae OX=1311 GN=epsK PE=4 SV=1	tr|A0A8B4RE50|A0A8B4RE50_STRAG	epsK	82	0	0.18	6.522
Adenylosuccinate synthetase OS=Streptococcus agalactiae OX=1311 GN=C6N07_02135 PE=4 SV=1	tr|A0A8G2N602|A0A8G2N602_STRAG	C6N07_02135	69	0	0.45	6.512
Adenylosuccinate synthetase OS=Streptococcus agalactiae serotype III (strain NEM316) OX=211110 GN=purA PE=3 SV=1	sp|P65885|PURA_STRA3	purA	69	0	0.45	6.512
Integrase OS=Streptococcus agalactiae OX=1311 GN=AX245_02285 PE=4 SV=1	tr|A0A853P867|A0A853P867_STRAG	AX245_02285	128	0.07	0.11	6.51
Integrase OS=Streptococcus agalactiae OX=1311 GN=C4618_13370 PE=4 SV=1	tr|A0A0H1NG05|A0A0H1NG05_STRAG	C4618_13370	128	0	0.11	6.51
Riboflavin synthase subunit alpha OS=Streptococcus agalactiae OX=1311 GN=AX245_05240 PE=4 SV=1	tr|A0A853P6Y4|A0A853P6Y4_STRAG	AX245_05240	13	0	2	6.481
Uncharacterized protein OS=Streptococcus agalactiae OX=1311 GN=D5F95_10155 PE=4 SV=1	tr|A0A2X2NK54|A0A2X2NK54_STRAG	D5F95_10155	93	0	0.08	6.481
Uncharacterized protein OS=Streptococcus agalactiae serotype III (strain NEM316) OX=211110 GN=gbs0768 PE=4 SV=1	tr|Q8E659|Q8E659_STRA3	gbs0768	13	2	2	6.481
Riboflavin synthase OS=Streptococcus agalactiae OX=1311 GN=ribE PE=4 SV=1	tr|A0A0H1N964|A0A0H1N964_STRAG	ribE	13	0	2	6.481
Riboflavin synthase subunit alpha OS=Streptococcus agalactiae FSL S3-586 OX=1154776 GN=SAG0014_04965 PE=4 SV=1	tr|A0A829IDY3|A0A829IDY3_STRAG	SAG0014_04965	13	0	2	6.481
Riboflavin synthase alpha chain OS=Streptococcus agalactiae OX=1311 GN=TH70_0447 PE=4 SV=1	tr|A0A7Z1AD79|A0A7Z1AD79_STRAG	TH70_0447	13	0	2	6.481
Uncharacterized protein OS=Streptococcus agalactiae 2584 OX=996766 GN=TnGBS2.6_29c PE=4 SV=1	tr|S4W790|S4W790_STRAG	TnGBS2.6_29c	93	0	0.08	6.481
SufBD_N domain-containing protein OS=Streptococcus agalactiae serotype III (strain NEM316) OX=211110 GN=gbs0138 PE=3 SV=1	tr|Q8E7L6|Q8E7L6_STRA3	gbs0138	72	0	0.24	6.429
Fe-S cluster assembly protein SufD OS=Streptococcus agalactiae FSL S3-586 OX=1154776 GN=SAG0014_02575 PE=3 SV=1	tr|A0A829IB82|A0A829IB82_STRAG	SAG0014_02575	72	0	0.24	6.429
SufBD_N domain-containing protein OS=Streptococcus agalactiae serotype V (strain ATCC BAA-611 / 2603 V/R) OX=208435 GN=SAG0142 PE=3 SV=1	tr|Q8E256|Q8E256_STRA5	SAG0142	72	0	0.24	6.429
Fe-S cluster assembly protein SufD OS=Streptococcus agalactiae OX=1311 GN=sufD PE=3 SV=1	tr|A0A0E1EES7|A0A0E1EES7_STRAG	sufD	72	0	0.24	6.429
Succinyl-CoA synthetase, alpha subunit-related enzymes OS=Streptococcus agalactiae OX=1311 GN=RDF_0393 PE=4 SV=1	tr|A0A0G2Z7K2|A0A0G2Z7K2_STRAG	RDF_0393	100	0	0.08	6.41
CoA-binding protein OS=Streptococcus agalactiae FSL S3-586 OX=1154776 GN=SAG0014_01780 PE=4 SV=1	tr|A0A829ICT8|A0A829ICT8_STRAG	SAG0014_01780	100	0	0.08	6.41
CoA_binding domain-containing protein OS=Streptococcus agalactiae OX=1311 GN=TH70_0825 PE=4 SV=1	tr|A0A7Z0VHL3|A0A7Z0VHL3_STRAG	TH70_0825	100	0	0.08	6.41
Aldehyde-alcohol dehydrogenase OS=Streptococcus agalactiae LMG 14747 OX=1154860 GN=SAG0136_11110 PE=3 SV=1	tr|V6Z4A1|V6Z4A1_STRAG	SAG0136_11110	20	2.07	2.25	6.322
Uncharacterized protein OS=Streptococcus agalactiae FSL S3-586 OX=1154776 GN=SAG0014_04330 PE=4 SV=1	tr|A0A829IBD1|A0A829IBD1_STRAG	SAG0014_04330	69	0.06	0.07	6.309
Conjugal transfer protein OS=Streptococcus agalactiae OX=1311 GN=cps2P PE=4 SV=1	tr|A8JZW1|A8JZW1_STRAG	cps2P	82	0.12	0.18	6.272
Conjugation transfer protein OS=Streptococcus agalactiae FSL S3-586 OX=1154776 GN=SAG0014_02425 PE=4 SV=1	tr|A0A829I9Z8|A0A829I9Z8_STRAG	SAG0014_02425	82	0	0.18	6.272
Asp-tRNA(Asn)/Glu-tRNA(Gln) amidotransferase subunit GatB OS=Streptococcus agalactiae OX=1311 GN=C6N07_06950 PE=4 SV=1	tr|A0A8G2N2V5|A0A8G2N2V5_STRAG	C6N07_06950	41	1.59	1.8	6.25
Aspartyl/glutamyl-tRNA(Asn/Gln) amidotransferase subunit B OS=Streptococcus agalactiae serotype Ia (strain ATCC 27591 / A909 / CDC SS700) OX=205921 GN=gatB PE=3 SV=1	sp|Q3JZM2|GATB_STRA1	gatB	41	0	1.8	6.25
Uncharacterized protein OS=Streptococcus agalactiae serotype III (strain NEM316) OX=211110 GN=gbs1368 PE=4 SV=1	tr|Q8E4N3|Q8E4N3_STRA3	gbs1368	98	0.11	0.15	6.25
Single-stranded DNA-binding protein OS=Streptococcus agalactiae OX=1311 GN=WA04_00660 PE=3 SV=1	tr|A0A0H1VP87|A0A0H1VP87_STRAG	WA04_00660	26	0	0.17	6.25
Single-stranded DNA-binding protein OS=Streptococcus agalactiae LMG 14747 OX=1154860 GN=SAG0136_07480 PE=3 SV=1	tr|V6Z2D9|V6Z2D9_STRAG	SAG0136_07480	26	0	0.17	6.211
Cbe protein OS=Streptococcus agalactiae OX=1311 GN=cbe PE=4 SV=1	tr|A3KLK9|A3KLK9_STRAG	cbe	82	0	0.18	6.164
Single-stranded DNA-binding protein OS=Streptococcus agalactiae FSL S3-586 OX=1154776 GN=SAG0014_00290 PE=3 SV=1	tr|A0A829IC16|A0A829IC16_STRAG	SAG0014_00290	26	0	0.17	6.135
Single-stranded DNA-binding protein OS=Streptococcus agalactiae OX=1311 GN=ssb PE=3 SV=1	tr|A0A0E1ENR0|A0A0E1ENR0_STRAG	ssb	26	0	0.17	6.135
Single-stranded DNA-binding protein 1 OS=Streptococcus agalactiae serotype III (strain NEM316) OX=211110 GN=ssb1 PE=3 SV=1	sp|P66850|SSB1_STRA3	ssb1	26	0	0.17	6.135
Single-stranded DNA-binding protein OS=Streptococcus agalactiae OX=1311 GN=TH70_1481 PE=3 SV=1	tr|A0A7Z0VES2|A0A7Z0VES2_STRAG	TH70_1481	26	0	0.17	6.135
Candidate zinc-binding lipoprotein ZinT OS=Streptococcus agalactiae OX=1311 GN=zinT PE=4 SV=1	tr|A0A8B4RAN3|A0A8B4RAN3_STRAG	zinT	95	0	0.09	6.024
PBPb domain-containing protein OS=Streptococcus agalactiae serotype III (strain NEM316) OX=211110 GN=gbs0690 PE=4 SV=1	tr|Q8E687|Q8E687_STRA3	gbs0690	101	0.1	0.15	6.015
Glutamine ABC transporter substrate-binding protein OS=Streptococcus agalactiae OX=1311 GN=peb1A PE=4 SV=1	tr|A0A076Z655|A0A076Z655_STRAG	peb1A	101	0	0.15	6.015
Amino acid ABC transporter substrate-binding protein OS=Streptococcus agalactiae FSL S3-586 OX=1154776 GN=SAG0014_03325 PE=4 SV=1	tr|A0A829I8R4|A0A829I8R4_STRAG	SAG0014_03325	101	0	0.15	6.015
Amino acid ABC transporter, amino acid-binding protein OS=Streptococcus agalactiae serotype V (strain ATCC BAA-611 / 2603 V/R) OX=208435 GN=SAG0717 PE=4 SV=1	tr|Q8E0L3|Q8E0L3_STRA5	SAG0717	101	0	0.15	6.015
Universal stress protein OS=Streptococcus agalactiae OX=1311 GN=AX245_09630 PE=3 SV=1	tr|A0A0E1ENT1|A0A0E1ENT1_STRAG	AX245_09630	92	0	0.14	6
Universal stress protein OS=Streptococcus agalactiae OX=1311 GN=DK41_08785 PE=3 SV=1	tr|A0A806NJG1|A0A806NJG1_STRAG	DK41_08785	92	0	0.14	6
Universal stress protein OS=Streptococcus agalactiae serotype III (strain NEM316) OX=211110 GN=gbs1778 PE=3 SV=1	tr|Q8E3I1|Q8E3I1_STRA3	gbs1778	92	0.1	0.14	6
Universal stress protein OS=Streptococcus agalactiae OX=1311 GN=GE200_01630 PE=4 SV=1	tr|A0A8I2JTI6|A0A8I2JTI6_STRAG	GE200_01630	92	0	0.14	6
Universal stress protein OS=Streptococcus agalactiae FSL S3-586 OX=1154776 GN=SAG0014_00390 PE=3 SV=1	tr|A0A829I885|A0A829I885_STRAG	SAG0014_00390	92	0	0.14	6
Universal stress protein OS=Streptococcus agalactiae serotype V (strain ATCC BAA-611 / 2603 V/R) OX=208435 GN=SAG1733 PE=3 SV=1	tr|Q8DXW2|Q8DXW2_STRA5	SAG1733	92	0	0.14	6
Ribosome hibernation promoting factor OS=Streptococcus agalactiae OX=1311 GN=hpf PE=3 SV=1	tr|A0A806NFT9|A0A806NFT9_STRAG	hpf	33	0	2	5.978
Ribosome hibernation promoting factor OS=Streptococcus agalactiae OX=1311 GN=raiA PE=3 SV=1	tr|A0A0E1EL02|A0A0E1EL02_STRAG	raiA	33	0	2	5.978
Ribosome hibernation promoting factor OS=Streptococcus agalactiae OX=1311 GN=yfiA PE=3 SV=1	tr|A0A0H1YFL3|A0A0H1YFL3_STRAG	yfiA	33	0	2	5.978
2-dehydro-3-deoxygluconate kinase OS=Streptococcus agalactiae OX=1311 GN=iolC PE=4 SV=1	tr|A0A7Z7QVL3|A0A7Z7QVL3_STRAG	iolC	85	0.11	0.17	5.97
YSIRK signal domain/LPXTG anchor domain surface protein OS=Streptococcus agalactiae OX=1311 GN=AX245_00320 PE=4 SV=1	tr|A0A853P7M2|A0A853P7M2_STRAG	AX245_00320	47	0	0.07	5.928
Surface protein Spb1 OS=Streptococcus agalactiae FSL S3-586 OX=1154776 GN=SAG0014_05670 PE=4 SV=1	tr|A0A829IEZ1|A0A829IEZ1_STRAG	SAG0014_05670	104	0	0.12	5.865
DNA replication protein OS=Streptococcus agalactiae OX=1311 GN=NCTC8183_00639 PE=4 SV=1	tr|A0A380J0P0|A0A380J0P0_STRAG	NCTC8183_00639	35	2	2	5.859
LPXTG cell wall anchor domain-containing protein OS=Streptococcus agalactiae OX=1311 GN=D5F95_06385 PE=4 SV=1	tr|A0A3P1C9R6|A0A3P1C9R6_STRAG	D5F95_06385	29	0.12	0.15	5.858
Tagatose-6-phosphate kinase OS=Streptococcus agalactiae OX=1311 GN=lacC_4 PE=3 SV=1	tr|A0A0H1UKG2|A0A0H1UKG2_STRAG	lacC_4	68	0	0.44	5.822
Tagatose-6-phosphate kinase OS=Streptococcus agalactiae FSL S3-586 OX=1154776 GN=SAG0014_10005 PE=3 SV=1	tr|A0A829IFA6|A0A829IFA6_STRAG	SAG0014_10005	68	0.36	0.44	5.822
Uncharacterized protein OS=Streptococcus agalactiae OX=1311 GN=TH70_1011 PE=4 SV=1	tr|A0A7Z0VDZ0|A0A7Z0VDZ0_STRAG	TH70_1011	103	0	0.12	5.789
ComF operon protein A, DNA transporter ATPase OS=Streptococcus agalactiae OX=1311 GN=NCTC6175_02009 PE=4 SV=1	tr|A0A380IP00|A0A380IP00_STRAG	NCTC6175_02009	120	0.07	0.11	5.759
Ribonuclease R OS=Streptococcus agalactiae OX=1311 GN=vacB PE=3 SV=1	tr|A0A0H1VU98|A0A0H1VU98_STRAG	vacB	47	0	0.76	5.743
Spermidine/putrescine import ATP-binding protein PotA OS=Streptococcus agalactiae serotype Ia (strain ATCC 27591 / A909 / CDC SS700) OX=205921 GN=potA PE=3 SV=1	sp|Q3K0Y6|POTA_STRA1	potA	89	0	0.1	5.729
Spermidine/putrescine import ATP-binding protein PotA OS=Streptococcus agalactiae OX=1311 GN=potA_2 PE=3 SV=1	tr|R4ZBE8|R4ZBE8_STRAG	potA_2	89	0	0.1	5.729
Spermidine/putrescine ABC transporter ATP-binding protein OS=Streptococcus agalactiae LMG 14747 OX=1154860 GN=SAG0136_03750 PE=4 SV=1	tr|V6Z480|V6Z480_STRAG	SAG0136_03750	89	0.05	0.11	5.729
Uncharacterized protein OS=Streptococcus agalactiae LMG 14747 OX=1154860 GN=SAG0136_10095 PE=4 SV=1	tr|V6Z477|V6Z477_STRAG	SAG0136_10095	73	0.26	0.36	5.723
3-hydroxyacyl-[acyl-carrier-protein] dehydratase FabZ OS=Streptococcus agalactiae LMG 14747 OX=1154860 GN=fabZ PE=3 SV=1	tr|V6Z367|V6Z367_STRAG	fabZ	63	0.27	0.35	5.714
UDP-N-acetylglucosamine:UDP-P N-acetylglucosaminyl-1-P transferase OS=Streptococcus agalactiae OX=1311 GN=DK41_00995 PE=4 SV=1	tr|A0A806NFA1|A0A806NFA1_STRAG	DK41_00995	137	0	0.07	5.699
Uncharacterized protein OS=Streptococcus agalactiae serotype III (strain NEM316) OX=211110 GN=gbs0136 PE=4 SV=1	tr|Q8E7L8|Q8E7L8_STRA3	gbs0136	137	0.05	0.07	5.699
UDP-N-acetylglucosamine:UDP-P N-acetylglucosaminyl-1-P transferase OS=Streptococcus agalactiae FSL S3-586 OX=1154776 GN=SAG0014_02585 PE=4 SV=1	tr|A0A829I864|A0A829I864_STRAG	SAG0014_02585	137	0	0.07	5.699
Glycosyl transferase, group 4 family protein OS=Streptococcus agalactiae serotype V (strain ATCC BAA-611 / 2603 V/R) OX=208435 GN=SAG0140 PE=4 SV=1	tr|Q8E258|Q8E258_STRA5	SAG0140	137	0	0.07	5.699
Glycosyl transferase, group 4 family protein OS=Streptococcus agalactiae OX=1311 GN=wecA PE=4 SV=1	tr|A0A0E1EKG2|A0A0E1EKG2_STRAG	wecA	137	0	0.07	5.699
Xanthine phosphoribosyltransferase OS=Streptococcus agalactiae serotype Ia (strain ATCC 27591 / A909 / CDC SS700) OX=205921 GN=xpt PE=3 SV=1	sp|Q3K111|XPT_STRA1	xpt	33	0	0.11	5.699
Peptide chain release factor 2 OS=Streptococcus agalactiae LMG 14747 OX=1154860 GN=prfB PE=3 SV=1	tr|V6Z3M5|V6Z3M5_STRAG	prfB	93	0.06	0.09	5.655
Tagatose-6-phosphate kinase OS=Streptococcus agalactiae OX=1311 GN=TH70_1667 PE=3 SV=1	tr|A0A7Z1AC47|A0A7Z1AC47_STRAG	TH70_1667	68	0	0.44	5.648
Dephospho-CoA kinase OS=Streptococcus agalactiae OX=1311 GN=C6N07_01810 PE=4 SV=1	tr|A0A8G2N4R6|A0A8G2N4R6_STRAG	C6N07_01810	78	0	0.1	5.641
Dephospho-CoA kinase OS=Streptococcus agalactiae serotype Ia (strain ATCC 27591 / A909 / CDC SS700) OX=205921 GN=coaE PE=3 SV=1	sp|Q3K029|COAE_STRA1	coaE	78	0	0.1	5.641
Uncharacterized protein OS=Streptococcus agalactiae OX=1311 GN=WA04_00715 PE=4 SV=1	tr|A0A837L390|A0A837L390_STRAG	WA04_00715	3	1.39	1.41	5.641
Cps5J protein OS=Streptococcus agalactiae OX=1311 GN=cps5J PE=4 SV=1	tr|A3KLK8|A3KLK8_STRAG	cps5J	93	0.09	0.15	5.607
Capsular polysaccharide biosynthesis glycosyl transferase CpsJ OS=Streptococcus agalactiae OX=1311 GN=cpsJ PE=4 SV=1	tr|A0A1N6LYN3|A0A1N6LYN3_STRAG	cpsJ	93	0	0.15	5.607
Glycosyltransferase family 2 protein OS=Streptococcus agalactiae OX=1311 GN=D5F95_12525 PE=4 SV=1	tr|A0A3P0XSD4|A0A3P0XSD4_STRAG	D5F95_12525	93	0	0.15	5.607
Glycosyl transferase family A OS=Streptococcus agalactiae OX=1311 GN=DK41_06205 PE=4 SV=1	tr|A0A806NI19|A0A806NI19_STRAG	DK41_06205	93	0	0.15	5.607
Glycosyl transferase family A OS=Streptococcus agalactiae FSL S3-586 OX=1154776 GN=SAG0014_02430 PE=4 SV=1	tr|A0A829ID60|A0A829ID60_STRAG	SAG0014_02430	93	0	0.15	5.607
Phage major tail protein, TP901-1 family OS=Streptococcus agalactiae OX=1311 GN=C6N07_03170 PE=4 SV=1	tr|A0A8G2JUR5|A0A8G2JUR5_STRAG	C6N07_03170	70	0.1	0.13	5.59
Putative 3-hydroxybutyryl-CoA dehydrogenase OS=Streptococcus agalactiae OX=1311 GN=RDF_1601 PE=4 SV=1	tr|A0A0G2Z7H1|A0A0G2Z7H1_STRAG	RDF_1601	45	0	0.07	5.57
Fe/B12 periplasmic-binding domain-containing protein OS=Streptococcus agalactiae serotype III (strain NEM316) OX=211110 GN=gbs1042 PE=4 SV=1	tr|Q8E5I7|Q8E5I7_STRA3	gbs1042	54	0	0.53	5.556
6-phospho-beta-galactosidase OS=Streptococcus agalactiae LMG 14747 OX=1154860 GN=lacG PE=3 SV=1	tr|V6Z4P9|V6Z4P9_STRAG	lacG	11	0.41	0.45	5.556
Glutamine ABC transporter substrate-binding protein OS=Streptococcus agalactiae LMG 14747 OX=1154860 GN=SAG0136_01870 PE=3 SV=1	tr|V6Z346|V6Z346_STRAG	SAG0136_01870	9	3.74	3.8	5.556
Iron-compound ABC transporter, iron-compound-binding protein OS=Streptococcus agalactiae serotype V (strain ATCC BAA-611 / 2603 V/R) OX=208435 GN=SAG1007 PE=4 SV=1	tr|Q8DZU0|Q8DZU0_STRA5	SAG1007	54	0	0.53	5.556
Iron compound ABC uptake transporter substrate-binding protein PiuA OS=Streptococcus agalactiae OX=1311 GN=yclQ PE=4 SV=1	tr|A0A2X2LR00|A0A2X2LR00_STRAG	yclQ	54	0	0.53	5.556
Surface protein OS=Streptococcus agalactiae OX=1311 GN=gbs2018-2 PE=4 SV=1	tr|Q2PB80|Q2PB80_STRAG	gbs2018-2	47	0.05	0.07	5.549
30S ribosomal protein S2 OS=Streptococcus agalactiae serotype Ia (strain ATCC 27591 / A909 / CDC SS700) OX=205921 GN=rpsB PE=3 SV=1	sp|Q3JZ54|RS2_STRA1	rpsB	9	0	2	5.469
ABC transporter ATP-binding protein (Fragment) OS=Streptococcus agalactiae OX=1311 GN=C4618_03690 PE=4 SV=1	tr|A0A7Z6RCX9|A0A7Z6RCX9_STRAG	C4618_03690	17	0	2	5.446
CopY/TcrY family copper transport repressor OS=Streptococcus agalactiae OX=1311 GN=C4618_10550 PE=3 SV=1	tr|A0A5N0R8T9|A0A5N0R8T9_STRAG	C4618_10550	68	0	0.08	5.405
Transcriptional repressor CopY, putative OS=Streptococcus agalactiae serotype V (strain ATCC BAA-611 / 2603 V/R) OX=208435 GN=SAG1264 PE=3 SV=1	tr|Q8CX08|Q8CX08_STRA5	SAG1264	68	0.06	0.08	5.405
Cell division protein FtsZ OS=Streptococcus agalactiae OX=1311 GN=C6N07_00895 PE=4 SV=1	tr|A0A8G2N6Z8|A0A8G2N6Z8_STRAG	C6N07_00895	26	0	2	5.399
Cell division protein FtsZ OS=Streptococcus agalactiae FSL S3-586 OX=1154776 GN=ftsZ PE=3 SV=1	tr|A0A829IA73|A0A829IA73_STRAG	ftsZ	26	0	2	5.399
Ribonuclease R OS=Streptococcus agalactiae OX=1311 GN=rnr PE=3 SV=1	tr|A0A076YWF1|A0A076YWF1_STRAG	rnr	47	0	0.73	5.368
IS3 family transposase OS=Streptococcus agalactiae OX=1311 GN=GE200_11865 PE=4 SV=1	tr|A0A8I2JV11|A0A8I2JV11_STRAG	GE200_11865	58	0.23	0.3	5.353
ATP-dependent RecD-like DNA helicase OS=Streptococcus agalactiae OX=1311 GN=recD PE=3 SV=1	tr|A0A380IJ37|A0A380IJ37_STRAG	recD	87	0.06	0.1	5.335
DUF3862 domain-containing protein OS=Streptococcus agalactiae OX=1311 GN=BM110_ORF1216 PE=4 SV=1	tr|I7JW93|I7JW93_STRAG	BM110_ORF1216	103	0	0.12	5.314
DUF3862 domain-containing protein OS=Streptococcus agalactiae OX=1311 GN=C6N07_10290 PE=4 SV=1	tr|A0A2Z5WAW8|A0A2Z5WAW8_STRAG	C6N07_10290	103	0	0.12	5.314
Uncharacterized protein OS=Streptococcus agalactiae serotype III (strain NEM316) OX=211110 GN=gbs1216 PE=4 SV=1	tr|Q8E518|Q8E518_STRA3	gbs1216	103	0.07	0.12	5.314
DUF3862 domain-containing protein OS=Streptococcus agalactiae OX=1311 GN=GE200_07975 PE=4 SV=1	tr|A0A8I2JUK6|A0A8I2JUK6_STRAG	GE200_07975	103	0	0.12	5.314
50S ribosomal protein L4 OS=Streptococcus agalactiae serotype Ia (strain ATCC 27591 / A909 / CDC SS700) OX=205921 GN=rplD PE=3 SV=1	sp|Q3K3W8|RL4_STRA1	rplD	30	0	2	5.314
Uncharacterized protein OS=Streptococcus agalactiae FSL S3-586 OX=1154776 GN=SAG0014_11420 PE=4 SV=1	tr|A0A829IFS3|A0A829IFS3_STRAG	SAG0014_11420	103	0	0.12	5.314
Lipoprotein, putative OS=Streptococcus agalactiae serotype V (strain ATCC BAA-611 / 2603 V/R) OX=208435 GN=SAG1149 PE=4 SV=1	tr|Q8DZF2|Q8DZF2_STRA5	SAG1149	103	0	0.12	5.314
Aminopeptidase OS=Streptococcus agalactiae OX=1311 GN=C6N07_07735 PE=4 SV=1	tr|A0A8G2N0U7|A0A8G2N0U7_STRAG	C6N07_07735	89	0	0.16	5.29
Cell division protein FtsA OS=Streptococcus agalactiae OX=1311 GN=ftsA PE=4 SV=1	tr|A0A8G2N5D3|A0A8G2N5D3_STRAG	ftsA	103	0.07	0.12	5.252
Phosphate ABC transporter ATP-binding protein OS=Streptococcus agalactiae FSL S3-586 OX=1154776 GN=pstB PE=4 SV=1	tr|A0A829IB17|A0A829IB17_STRAG	pstB	137	0	0.09	5.243
Phosphate import ATP-binding protein PstB 2 OS=Streptococcus agalactiae serotype III (strain NEM316) OX=211110 GN=pstB2 PE=3 SV=1	sp|P63369|PSTB2_STRA3	pstB2	137	0	0.09	5.243
Phosphate ABC transporter ATP-binding protein OS=Streptococcus agalactiae OX=1311 GN=pstB3_1 PE=4 SV=1	tr|A0A0H1VAT7|A0A0H1VAT7_STRAG	pstB3_1	137	0	0.09	5.243
Phosphate ABC transporter ATP-binding protein OS=Streptococcus agalactiae OX=1311 GN=pstB3_2 PE=4 SV=1	tr|A0A0H1UED6|A0A0H1UED6_STRAG	pstB3_2	137	0	0.09	5.243
Phosphate ABC transporter ATP-binding protein OS=Streptococcus agalactiae OX=1311 GN=pstB3_3 PE=4 SV=1	tr|X5KGN0|X5KGN0_STRAG	pstB3_3	137	0.05	0.09	5.243
PROTEASE OS=Streptococcus agalactiae OX=1311 GN=AX245_05270 PE=4 SV=1	tr|A0A0H1EIX4|A0A0H1EIX4_STRAG	AX245_05270	114	0	0.1	5.195
U32 family peptidase OS=Streptococcus agalactiae OX=1311 GN=C4618_07015 PE=4 SV=1	tr|A0A0H1TAZ8|A0A0H1TAZ8_STRAG	C4618_07015	114	0	0.1	5.195
Uncharacterized protein OS=Streptococcus agalactiae serotype III (strain NEM316) OX=211110 GN=gbs0762 PE=4 SV=1	tr|Q8E665|Q8E665_STRA3	gbs0762	114	0.06	0.1	5.195
Peptidase family U32 OS=Streptococcus agalactiae FSL S3-586 OX=1154776 GN=SAG0014_04935 PE=4 SV=1	tr|A0A829ICK7|A0A829ICK7_STRAG	SAG0014_04935	114	0	0.1	5.195
Uncharacterized protein OS=Streptococcus agalactiae OX=1311 GN=TH70_0454 PE=4 SV=1	tr|A0A7Z0VGJ0|A0A7Z0VGJ0_STRAG	TH70_0454	114	0	0.1	5.195
N-acetylmuramoyl-L-alanine amidase OS=Streptococcus agalactiae OX=1311 GN=AX245_10330 PE=3 SV=1	tr|A0A0E1EJJ8|A0A0E1EJJ8_STRAG	AX245_10330	119	0	0.11	5.155
N-acetylmuramoyl-L-alanine amidase OS=Streptococcus agalactiae OX=1311 GN=C6N07_01645 PE=4 SV=1	tr|A0A8G2JSX8|A0A8G2JSX8_STRAG	C6N07_01645	119	0	0.11	5.155
Exo-glucosaminidase lytG OS=Streptococcus agalactiae OX=1311 GN=D5F95_02080 PE=3 SV=1	tr|X5K083|X5K083_STRAG	D5F95_02080	119	0.07	0.11	5.155
LYZ2 domain-containing protein OS=Streptococcus agalactiae serotype III (strain NEM316) OX=211110 GN=gbs1899 PE=3 SV=1	tr|Q8E363|Q8E363_STRA3	gbs1899	119	0	0.11	5.155
N-acetylmuramoyl-L-alanine amidase OS=Streptococcus agalactiae FSL S3-586 OX=1154776 GN=SAG0014_04755 PE=3 SV=1	tr|A0A829IC94|A0A829IC94_STRAG	SAG0014_04755	119	0	0.11	5.155
N-acetylmuramoyl-L-alanine amidase, family 4 protein OS=Streptococcus agalactiae serotype V (strain ATCC BAA-611 / 2603 V/R) OX=208435 GN=SAG1912 PE=3 SV=1	tr|Q8DXD9|Q8DXD9_STRA5	SAG1912	119	0	0.11	5.155
Redox-regulated ATPase YchF OS=Streptococcus agalactiae OX=1311 GN=C4618_01655 PE=4 SV=1	tr|A0A7Z6RDZ2|A0A7Z6RDZ2_STRAG	C4618_01655	51	0	1.09	5.147
Tail protein OS=Streptococcus agalactiae OX=1311 GN=DK41_08950 PE=4 SV=1	tr|A0A806NJJ1|A0A806NJJ1_STRAG	DK41_08950	70	0	0.13	5.143
Serine hydrolase OS=Streptococcus agalactiae OX=1311 GN=AX245_02440 PE=4 SV=1	tr|A0A0E1EEI2|A0A0E1EEI2_STRAG	AX245_02440	114	0	0.09	5.14
Serine hydrolase OS=Streptococcus agalactiae OX=1311 GN=C6N07_06020 PE=4 SV=1	tr|A0A8G2N494|A0A8G2N494_STRAG	C6N07_06020	114	0	0.09	5.14
Beta-lactamase OS=Streptococcus agalactiae OX=1311 GN=D5F95_00500 PE=4 SV=1	tr|A0A076Z6F3|A0A076Z6F3_STRAG	D5F95_00500	114	0	0.09	5.14
Uncharacterized protein OS=Streptococcus agalactiae serotype III (strain NEM316) OX=211110 GN=gbs0012 PE=4 SV=1	tr|Q8E7Y3|Q8E7Y3_STRA3	gbs0012	114	0.06	0.09	5.14
Beta-lactamase OS=Streptococcus agalactiae OX=1311 GN=NCTC8185_00984 PE=4 SV=1	tr|A0A837KZK7|A0A837KZK7_STRAG	NCTC8185_00984	114	0	0.09	5.14
Uncharacterized protein OS=Streptococcus agalactiae serotype V (strain ATCC BAA-611 / 2603 V/R) OX=208435 GN=SAG0013 PE=4 SV=1	tr|Q8E2H5|Q8E2H5_STRA5	SAG0013	114	0	0.09	5.14
Beta-lactamase OS=Streptococcus agalactiae FSL S3-586 OX=1154776 GN=SAG0014_08060 PE=4 SV=1	tr|A0A829IG50|A0A829IG50_STRAG	SAG0014_08060	114	0	0.09	5.14
Ornithine carbamoyltransferase 1, catabolic OS=Streptococcus agalactiae serotype III (strain NEM316) OX=211110 GN=arcB1 PE=3 SV=1	sp|P65603|OTCC1_STRA3	arcB1	29	0	1	5.12
Ornithine carbamoyltransferase OS=Streptococcus agalactiae OX=1311 GN=argF_2 PE=3 SV=1	tr|A0A076Z213|A0A076Z213_STRAG	argF_2	29	0	1	5.12
Ornithine carbamoyltransferase OS=Streptococcus agalactiae FSL S3-586 OX=1154776 GN=SAG0014_07710 PE=3 SV=1	tr|A0A829IFZ6|A0A829IFZ6_STRAG	SAG0014_07710	29	0	1	5.12
LacI family transcriptional regulator OS=Streptococcus agalactiae LMG 14747 OX=1154860 GN=SAG0136_02105 PE=4 SV=1	tr|V6YZY7|V6YZY7_STRAG	SAG0136_02105	101	0.07	0.11	5.12
Ornithine carbamoyltransferase OS=Streptococcus agalactiae OX=1311 GN=TH70_1803 PE=3 SV=1	tr|A0A7Z1AC94|A0A7Z1AC94_STRAG	TH70_1803	29	0	1	5.12
XRE family transcriptional regulator OS=Streptococcus agalactiae OX=1311 GN=D5F95_04680 PE=3 SV=1	tr|A0A3P1B7G8|A0A3P1B7G8_STRAG	D5F95_04680	43	0	0.07	5.109
Cro/CI family transcriptional regulator OS=Streptococcus agalactiae OX=1311 GN=NCTC8181_00793 PE=3 SV=1	tr|A0A7Z7P2X0|A0A7Z7P2X0_STRAG	NCTC8181_00793	43	0.06	0.07	5.109
Aminopeptidase OS=Streptococcus agalactiae OX=1311 GN=AX245_07680 PE=3 SV=1	tr|A0A853P7F8|A0A853P7F8_STRAG	AX245_07680	89	0	0.16	5.085
Aminopeptidase T OS=Streptococcus agalactiae OX=1311 GN=DK41_07500 PE=3 SV=1	tr|A0A806NIR8|A0A806NIR8_STRAG	DK41_07500	89	0.12	0.17	5.085
Uncharacterized protein OS=Streptococcus agalactiae serotype III (strain NEM316) OX=211110 GN=gbs1538 PE=3 SV=1	tr|Q8E464|Q8E464_STRA3	gbs1538	89	0	0.16	5.085
Aminopeptidase OS=Streptococcus agalactiae OX=1311 GN=GE200_07140 PE=4 SV=1	tr|A0A8I2FHC4|A0A8I2FHC4_STRAG	GE200_07140	89	0	0.16	5.085
Aminopeptidase OS=Streptococcus agalactiae OX=1311 GN=pepS PE=3 SV=1	tr|A0A0H1GN60|A0A0H1GN60_STRAG	pepS	89	0	0.16	5.085
Aminopeptidase T OS=Streptococcus agalactiae FSL S3-586 OX=1154776 GN=SAG0014_07510 PE=3 SV=1	tr|A0A829IFV6|A0A829IFV6_STRAG	SAG0014_07510	89	0	0.16	5.085
Aminopeptidase pepS OS=Streptococcus agalactiae OX=1311 GN=TH70_1264 PE=3 SV=1	tr|A0A7Z0VEE6|A0A7Z0VEE6_STRAG	TH70_1264	89	0	0.16	5.085
Non-specific serine/threonine protein kinase OS=Streptococcus agalactiae OX=1311 GN=stk1 PE=4 SV=1	tr|Q8VQA0|Q8VQA0_STRAG	stk1	50	0.05	0.06	5.031
Methyltransferase OS=Streptococcus agalactiae OX=1311 GN=yhdJ_1 PE=3 SV=1	tr|A0A7Z7VZL4|A0A7Z7VZL4_STRAG	yhdJ_1	74	0.17	0.23	5.024
Hypoxanthine-guanine phosphoribosyltransferase OS=Streptococcus agalactiae serotype V (strain ATCC BAA-611 / 2603 V/R) OX=208435 GN=hpt PE=3 SV=1	sp|Q8E2H3|HGPRT_STRA5	hpt	114	0	0.13	5
Hypoxanthine phosphoribosyltransferase OS=Streptococcus agalactiae FSL S3-586 OX=1154776 GN=SAG0014_08050 PE=3 SV=1	tr|A0A829IBZ2|A0A829IBZ2_STRAG	SAG0014_08050	114	0	0.13	5
HTH marR-type domain-containing protein OS=Streptococcus agalactiae LMG 14747 OX=1154860 GN=SAG0136_03405 PE=4 SV=1	tr|V6Z064|V6Z064_STRAG	SAG0136_03405	66	0.12	0.17	5
Hypoxanthine phosphoribosyltransferase OS=Streptococcus agalactiae LMG 14747 OX=1154860 GN=SAG0136_05975 PE=3 SV=1	tr|V6Z5A9|V6Z5A9_STRAG	SAG0136_05975	114	0.09	0.13	5
Sortase family protein OS=Streptococcus agalactiae serotype V (strain ATCC BAA-611 / 2603 V/R) OX=208435 GN=SAG0648 PE=1 SV=1	tr|Q8E0S6|Q8E0S6_STRA5	SAG0648	36	0	2	5
Uncharacterized protein OS=Streptococcus agalactiae OX=1311 GN=TH70_1751 PE=4 SV=1	tr|A0A7Z0VFH6|A0A7Z0VFH6_STRAG	TH70_1751	47	0	0.07	4.984
Antirepressor OS=Streptococcus agalactiae LMG 14747 OX=1154860 GN=SAG0136_00680 PE=4 SV=1	tr|V6YYP8|V6YYP8_STRAG	SAG0136_00680	115	0.06	0.09	4.975
YSIRK signal domain/LPXTG anchor domain surface protein (Fragment) OS=Streptococcus agalactiae OX=1311 GN=C4618_02970 PE=4 SV=1	tr|A0A7Z6RDM5|A0A7Z6RDM5_STRAG	C4618_02970	47	0	0.07	4.916
Non-specific serine/threonine protein kinase OS=Streptococcus agalactiae serotype III (strain NEM316) OX=211110 GN=gbs0307 PE=4 SV=1	tr|Q8E751|Q8E751_STRA3	gbs0307	50	0	0.06	4.916
Non-specific serine/threonine protein kinase OS=Streptococcus agalactiae OX=1311 GN=pknB PE=4 SV=1	tr|A0A076Z512|A0A076Z512_STRAG	pknB	50	0	0.06	4.916
Non-specific serine/threonine protein kinase OS=Streptococcus agalactiae OX=1311 GN=prkC PE=4 SV=1	tr|A0A380IQE3|A0A380IQE3_STRAG	prkC	50	0	0.06	4.916
Non-specific serine/threonine protein kinase OS=Streptococcus agalactiae FSL S3-586 OX=1154776 GN=SAG0014_10675 PE=4 SV=1	tr|A0A829IEJ3|A0A829IEJ3_STRAG	SAG0014_10675	50	0	0.06	4.916
Non-specific serine/threonine protein kinase OS=Streptococcus agalactiae serotype V (strain ATCC BAA-611 / 2603 V/R) OX=208435 GN=SAG0319 PE=4 SV=1	tr|Q8E1N5|Q8E1N5_STRA5	SAG0319	50	0	0.06	4.916
Non-specific serine/threonine protein kinase OS=Streptococcus agalactiae OX=1311 GN=WA04_04580 PE=4 SV=1	tr|A0A837KZK1|A0A837KZK1_STRAG	WA04_04580	50	0	0.06	4.916
Uncharacterized protein OS=Streptococcus agalactiae OX=1311 GN=WA04_08945 PE=4 SV=1	tr|A0A837KXZ0|A0A837KXZ0_STRAG	WA04_08945	90	0.09	0.13	4.875
DNA-directed RNA polymerase subunit beta OS=Streptococcus agalactiae serotype Ia (strain ATCC 27591 / A909 / CDC SS700) OX=205921 GN=rpoB PE=3 SV=1	sp|Q3K3L2|RPOB_STRA1	rpoB	36	0	2.02	4.87
DNA-binding protein OS=Streptococcus agalactiae OX=1311 GN=D5F95_02995 PE=4 SV=1	tr|A0A1D0CGU8|A0A1D0CGU8_STRAG	D5F95_02995	20	0	0.27	4.846
Uncharacterized protein OS=Streptococcus agalactiae OX=1311 GN=TH70_0272 PE=4 SV=1	tr|A0A7Z0VFY3|A0A7Z0VFY3_STRAG	TH70_0272	20	0.24	0.27	4.783
ABC transporter OS=Streptococcus agalactiae OX=1311 GN=AX245_05380 PE=4 SV=1	tr|A0A853P695|A0A853P695_STRAG	AX245_05380	40	0.07	0.08	4.781
Glycerol kinase OS=Streptococcus agalactiae serotype Ia (strain ATCC 27591 / A909 / CDC SS700) OX=205921 GN=glpK PE=3 SV=1	sp|Q3K3A6|GLPK_STRA1	glpK	54	0	0.04	4.781
Lipopolysaccharide cholinephosphotransferase LicD1 OS=Streptococcus agalactiae OX=1311 GN=AX245_07945 PE=4 SV=1	tr|A0A0E1EIH3|A0A0E1EIH3_STRAG	AX245_07945	52	0	0.67	4.745
LicD family protein OS=Streptococcus agalactiae OX=1311 GN=C4618_05730 PE=4 SV=1	tr|X5K4N7|X5K4N7_STRAG	C4618_05730	52	0.58	0.67	4.745
Uncharacterized protein OS=Streptococcus agalactiae serotype III (strain NEM316) OX=211110 GN=gbs1488 PE=4 SV=1	tr|Q8E4B3|Q8E4B3_STRA3	gbs1488	52	0	0.67	4.745
Uncharacterized protein OS=Streptococcus agalactiae FSL S3-586 OX=1154776 GN=SAG0014_06880 PE=4 SV=1	tr|A0A829IA44|A0A829IA44_STRAG	SAG0014_06880	52	0	0.67	4.745
Polysaccharide biosynthesis protein, putative OS=Streptococcus agalactiae serotype V (strain ATCC BAA-611 / 2603 V/R) OX=208435 GN=SAG1418 PE=4 SV=1	tr|Q8DYQ6|Q8DYQ6_STRA5	SAG1418	52	0	0.67	4.745
Uncharacterized protein OS=Streptococcus agalactiae OX=1311 GN=TH70_1212 PE=4 SV=1	tr|A0A7Z0VEF3|A0A7Z0VEF3_STRAG	TH70_1212	52	0	0.67	4.745
Site-specific recombinase OS=Streptococcus agalactiae OX=1311 GN=NCTC8181_01370 PE=4 SV=1	tr|A0A7Z7KA45|A0A7Z7KA45_STRAG	NCTC8181_01370	84	0.11	0.18	4.717
ABC transporter domain-containing protein OS=Streptococcus agalactiae OX=1311 GN=TH70_1300 PE=4 SV=1	tr|A0A7Z0VEP6|A0A7Z0VEP6_STRAG	TH70_1300	17	0	2	4.681
Glucohydrolase OS=Streptococcus agalactiae OX=1311 GN=AX245_10390 PE=3 SV=1	tr|A0A7V8D5A6|A0A7V8D5A6_STRAG	AX245_10390	51	0	0.06	4.673
Alpha-glucosidase OS=Streptococcus agalactiae OX=1311 GN=C6N07_01580 PE=4 SV=1	tr|A0A8G2JTZ4|A0A8G2JTZ4_STRAG	C6N07_01580	51	0	0.06	4.673
Alpha-glucosidase OS=Streptococcus agalactiae OX=1311 GN=dexB PE=3 SV=1	tr|A0A0H1XFJ8|A0A0H1XFJ8_STRAG	dexB	51	0	0.06	4.673
Glucan 1,6-alpha-glucosidase OS=Streptococcus agalactiae OX=1311 GN=DK41_10015 PE=3 SV=1	tr|A0A806NK53|A0A806NK53_STRAG	DK41_10015	51	0	0.06	4.673
Aamy domain-containing protein OS=Streptococcus agalactiae serotype III (strain NEM316) OX=211110 GN=gbs1911 PE=3 SV=1	tr|Q8E351|Q8E351_STRA3	gbs1911	51	0.05	0.06	4.673
Alpha,alpha-phosphotrehalase OS=Streptococcus agalactiae OX=1311 GN=GE200_00905 PE=4 SV=1	tr|A0A8I2FGE5|A0A8I2FGE5_STRAG	GE200_00905	51	0	0.06	4.673
Glucan 1,6-alpha-glucosidase OS=Streptococcus agalactiae FSL S3-586 OX=1154776 GN=SAG0014_00030 PE=3 SV=1	tr|A0A829I968|A0A829I968_STRAG	SAG0014_00030	51	0	0.06	4.673
Glucan 1,6-alpha-glucosidase OS=Streptococcus agalactiae OX=1311 GN=TH70_1637 PE=3 SV=1	tr|A0A7Z1AC37|A0A7Z1AC37_STRAG	TH70_1637	51	0	0.06	4.673
Abortive infection protein OS=Streptococcus agalactiae OX=1311 GN=NCTC6175_00848 PE=3 SV=1	tr|A0A380ILY1|A0A380ILY1_STRAG	NCTC6175_00848	55	0	0.31	4.663
Abortive infection protein OS=Streptococcus agalactiae OX=1311 GN=NCTC8185_01861 PE=3 SV=1	tr|A0A8B4RE53|A0A8B4RE53_STRAG	NCTC8185_01861	55	0.24	0.31	4.663
NADP-dependent malic enzyme OS=Streptococcus agalactiae OX=1311 GN=D5F95_02040 PE=3 SV=1	tr|A0A3P1BYS5|A0A3P1BYS5_STRAG	D5F95_02040	80	0	0.28	4.651
NAD-dependent malic enzyme OS=Streptococcus agalactiae OX=1311 GN=dme PE=3 SV=1	tr|A0A0H1UKJ8|A0A0H1UKJ8_STRAG	dme	80	0	0.28	4.651
Uncharacterized protein OS=Streptococcus agalactiae serotype III (strain NEM316) OX=211110 GN=gbs1906 PE=3 SV=1	tr|Q8E356|Q8E356_STRA3	gbs1906	80	0	0.28	4.651
Malate dehydrogenase OS=Streptococcus agalactiae OX=1311 GN=maeE PE=3 SV=1	tr|A0A0E1EP53|A0A0E1EP53_STRAG	maeE	80	0	0.28	4.651
Malate dehydrogenase OS=Streptococcus agalactiae FSL S3-586 OX=1154776 GN=SAG0014_00010 PE=3 SV=1	tr|A0A829I7Q5|A0A829I7Q5_STRAG	SAG0014_00010	80	0	0.28	4.651
Malate oxidoreductase OS=Streptococcus agalactiae serotype V (strain ATCC BAA-611 / 2603 V/R) OX=208435 GN=SAG1919 PE=3 SV=1	tr|Q8DXD2|Q8DXD2_STRA5	SAG1919	80	0	0.28	4.651
SpaA domain-containing protein OS=Streptococcus agalactiae OX=1311 GN=TH70_1213 PE=4 SV=1	tr|A0A7Z1ACK6|A0A7Z1ACK6_STRAG	TH70_1213	94	0.09	0.13	4.602
Class C sortase OS=Streptococcus agalactiae OX=1311 GN=C6N07_02435 PE=4 SV=1	tr|A0A8G2JVG9|A0A8G2JVG9_STRAG	C6N07_02435	36	0	2	4.594
Uncharacterized protein OS=Streptococcus agalactiae serotype III (strain NEM316) OX=211110 GN=gbs0631 PE=4 SV=1	tr|Q8E6E1|Q8E6E1_STRA3	gbs0631	36	2	2	4.594
Class C sortase OS=Streptococcus agalactiae OX=1311 GN=srtC.3 PE=4 SV=1	tr|A0A0E1ELW0|A0A0E1ELW0_STRAG	srtC.3	36	0	2	4.594
ATP-dependent Clp protease ATP-binding protein OS=Streptococcus agalactiae FSL S3-586 OX=1154776 GN=SAG0014_11255 PE=4 SV=1	tr|A0A829IFG5|A0A829IFG5_STRAG	SAG0014_11255	104	0.05	0.08	4.568
Prophage LambdaSa2, HNH endonuclease family protein OS=Streptococcus agalactiae serotype V (strain ATCC BAA-611 / 2603 V/R) OX=208435 GN=SAG1876 PE=4 SV=1	tr|Q8DXH5|Q8DXH5_STRA5	SAG1876	56	0.32	0.39	4.545
Transketolase OS=Streptococcus agalactiae serotype III (strain NEM316) OX=211110 GN=gbs0268 PE=3 SV=1	tr|Q8E789|Q8E789_STRA3	gbs0268	27	2	2	4.539
Transketolase OS=Streptococcus agalactiae FSL S3-586 OX=1154776 GN=SAG0014_09375 PE=3 SV=1	tr|A0A829IGK4|A0A829IGK4_STRAG	SAG0014_09375	27	0	2	4.539
Transketolase OS=Streptococcus agalactiae OX=1311 GN=TH70_0938 PE=3 SV=1	tr|A0A7Z1AE09|A0A7Z1AE09_STRAG	TH70_0938	27	0	2	4.539
Transketolase OS=Streptococcus agalactiae OX=1311 GN=tkt_1 PE=3 SV=1	tr|A0A8B4RBT2|A0A8B4RBT2_STRAG	tkt_1	27	0	2	4.539
Transketolase OS=Streptococcus agalactiae OX=1311 GN=tkt_2 PE=3 SV=1	tr|A0A0E1EFI7|A0A0E1EFI7_STRAG	tkt_2	27	0	2	4.539
Transketolase OS=Streptococcus agalactiae OX=1311 GN=WA04_11120 PE=3 SV=1	tr|A0A837KWT7|A0A837KWT7_STRAG	WA04_11120	27	0	2	4.539
Riboflavin biosynthesis protein RibBA OS=Streptococcus agalactiae OX=1311 GN=ribBA PE=3 SV=1	tr|A0A0E1EL55|A0A0E1EL55_STRAG	ribBA	81	0	0.26	4.534
YSIRK-type signal peptide-containing protein OS=Streptococcus agalactiae OX=1311 GN=D5F95_00140 PE=4 SV=1	tr|A0A3P0YH83|A0A3P0YH83_STRAG	D5F95_00140	47	0	0.07	4.524
Probable GTP-binding protein EngB OS=Streptococcus agalactiae LMG 14747 OX=1154860 GN=engB PE=3 SV=1	tr|V6YZA7|V6YZA7_STRAG	engB	76	0.17	0.23	4.523
S-adenosylmethionine synthase OS=Streptococcus agalactiae serotype Ia (strain ATCC 27591 / A909 / CDC SS700) OX=205921 GN=metK PE=3 SV=1	sp|Q3K1M7|METK_STRA1	metK	10	0.04	1.47	4.523
S-adenosylmethionine synthase OS=Streptococcus agalactiae OX=1311 GN=metK_1 PE=3 SV=1	tr|A0A0E1EGT1|A0A0E1EGT1_STRAG	metK_1	10	0.04	1.47	4.523
S-adenosylmethionine synthase OS=Streptococcus agalactiae OX=1311 GN=metK_2 PE=3 SV=1	tr|A0A076Z8T7|A0A076Z8T7_STRAG	metK_2	10	0.04	1.47	4.523
Surface protein OS=Streptococcus agalactiae OX=1311 GN=AX245_07940 PE=4 SV=1	tr|A0A0E1EP37|A0A0E1EP37_STRAG	AX245_07940	94	0	0.03	4.506
Lipoprotein OS=Streptococcus agalactiae OX=1311 GN=C4618_05725 PE=4 SV=1	tr|A0A0H1VXH6|A0A0H1VXH6_STRAG	C4618_05725	94	0	0.03	4.506
Lipoprotein involved in the synthesis of group B streptococcal carboyhdrate antigen OS=Streptococcus agalactiae OX=1311 GN=D5F95_08905 PE=4 SV=1	tr|A0A0H1U0F3|A0A0H1U0F3_STRAG	D5F95_08905	94	0	0.03	4.506
SpaA domain-containing protein OS=Streptococcus agalactiae OX=1311 GN=DK41_07245 PE=4 SV=1	tr|A0A806NIK9|A0A806NIK9_STRAG	DK41_07245	94	0	0.03	4.506
SpaA domain-containing protein OS=Streptococcus agalactiae serotype III (strain NEM316) OX=211110 GN=gbs1489 PE=4 SV=1	tr|Q8E4B2|Q8E4B2_STRA3	gbs1489	94	0	0.03	4.506
Lipoprotein involved in the synthesis of group B streptococcal carboyhdrate antigen OS=Streptococcus agalactiae OX=1311 GN=NCTC6175_00700 PE=4 SV=1	tr|A0A380IKQ6|A0A380IKQ6_STRAG	NCTC6175_00700	94	0	0.03	4.506
SpaA domain-containing protein OS=Streptococcus agalactiae FSL S3-586 OX=1154776 GN=SAG0014_06875 PE=4 SV=1	tr|A0A829IF33|A0A829IF33_STRAG	SAG0014_06875	94	0	0.03	4.506
Lipoprotein, putative OS=Streptococcus agalactiae serotype V (strain ATCC BAA-611 / 2603 V/R) OX=208435 GN=SAG1419 PE=4 SV=1	tr|Q8DYQ5|Q8DYQ5_STRA5	SAG1419	94	0	0.03	4.506
ATP-dependent Clp protease ATP-binding subunit ClpE OS=Streptococcus agalactiae OX=1311 GN=TH70_0704 PE=3 SV=1	tr|A0A7Z0VGU5|A0A7Z0VGU5_STRAG	TH70_0704	16	0	2.33	4.465
Uncharacterized protein OS=Streptococcus agalactiae OX=1311 GN=TH70_0167 PE=4 SV=1	tr|A0A7Z0VFR2|A0A7Z0VFR2_STRAG	TH70_0167	34	1.06	1.16	4.452
ATP-dependent Clp protease ATP-binding subunit OS=Streptococcus agalactiae OX=1311 GN=C6N07_10480 PE=4 SV=1	tr|A0A8G2JGV5|A0A8G2JGV5_STRAG	C6N07_10480	16	0	2.33	4.418
Glycosyltransferase family 8 protein OS=Streptococcus agalactiae OX=1311 GN=C4618_06665 PE=4 SV=1	tr|A0A0H1HSV5|A0A0H1HSV5_STRAG	C4618_06665	65	0	0.2	4.412
Uncharacterized protein OS=Streptococcus agalactiae serotype III (strain NEM316) OX=211110 GN=gbs0831 PE=4 SV=1	tr|Q8E5Z8|Q8E5Z8_STRA3	gbs0831	65	0	0.2	4.412
Glycosyl transferase OS=Streptococcus agalactiae OX=1311 GN=rfaJ PE=4 SV=1	tr|X5KG37|X5KG37_STRAG	rfaJ	65	0.12	0.2	4.412
Glycosyl transferase OS=Streptococcus agalactiae FSL S3-586 OX=1154776 GN=SAG0014_07095 PE=4 SV=1	tr|A0A829IDK8|A0A829IDK8_STRAG	SAG0014_07095	65	0	0.2	4.412
Glycosyl transferase, family 8 OS=Streptococcus agalactiae serotype V (strain ATCC BAA-611 / 2603 V/R) OX=208435 GN=SAG0812 PE=4 SV=1	tr|Q8E0C2|Q8E0C2_STRA5	SAG0812	65	0	0.2	4.412
Uncharacterized protein OS=Streptococcus agalactiae OX=1311 GN=TH70_0384 PE=4 SV=1	tr|A0A7Z1ACN0|A0A7Z1ACN0_STRAG	TH70_0384	65	0	0.2	4.412
AAA domain-containing protein OS=Streptococcus agalactiae OX=1311 GN=AX245_10975 PE=3 SV=1	tr|A0A0E1EFR4|A0A0E1EFR4_STRAG	AX245_10975	16	0	2.33	4.382
ATP-dependent Clp protease, ATP-binding subunit ClpE OS=Streptococcus agalactiae OX=1311 GN=clpE PE=3 SV=1	tr|A0A7Z7QT65|A0A7Z7QT65_STRAG	clpE	16	0	2.33	4.382
ATP-dependent Clp protease ATP-binding subunit OS=Streptococcus agalactiae OX=1311 GN=D5F95_03165 PE=3 SV=1	tr|A0A3A6Q1T9|A0A3A6Q1T9_STRAG	D5F95_03165	16	0	2.33	4.382
UVR domain-containing protein OS=Streptococcus agalactiae serotype III (strain NEM316) OX=211110 GN=gbs0535 PE=3 SV=1	tr|Q8E6M8|Q8E6M8_STRA3	gbs0535	16	0	2.33	4.382
ATP-dependent Clp protease ATP-binding protein OS=Streptococcus agalactiae FSL S3-586 OX=1154776 GN=SAG0014_06935 PE=3 SV=1	tr|A0A829IAJ3|A0A829IAJ3_STRAG	SAG0014_06935	16	0	2.33	4.382
ATP-dependent Clp protease, ATP-binding subunit OS=Streptococcus agalactiae serotype V (strain ATCC BAA-611 / 2603 V/R) OX=208435 GN=SAG0488 PE=3 SV=1	tr|Q8E174|Q8E174_STRA5	SAG0488	16	0	2.33	4.382
GTP-dependent nucleic acid-binding protein EngD OS=Streptococcus agalactiae OX=1311 GN=engD_1 PE=4 SV=1	tr|A0A7Z7QSE5|A0A7Z7QSE5_STRAG	engD_1	51	0	1.09	4.361
Riboflavin biosynthesis protein RibBA OS=Streptococcus agalactiae OX=1311 GN=ribA PE=3 SV=1	tr|A0A0G2Z0S1|A0A0G2Z0S1_STRAG	ribA	81	0	0.26	4.358
Beta-galactosidase OS=Streptococcus agalactiae LMG 14747 OX=1154860 GN=SAG0136_00430 PE=3 SV=1	tr|V6Z2B3|V6Z2B3_STRAG	SAG0136_00430	130	0.07	0.11	4.355
Glucokinase OS=Streptococcus agalactiae OX=1311 GN=AX245_10890 PE=3 SV=1	tr|A0A853P4F0|A0A853P4F0_STRAG	AX245_10890	77	0	0.31	4.348
Glucokinase OS=Streptococcus agalactiae OX=1311 GN=C6N07_00935 PE=4 SV=1	tr|A0A8G2JVY9|A0A8G2JVY9_STRAG	C6N07_00935	77	0	0.31	4.348
Glucokinase OS=Streptococcus agalactiae serotype III (strain NEM316) OX=211110 GN=gbs0518 PE=3 SV=1	tr|Q8E6P5|Q8E6P5_STRA3	gbs0518	77	0	0.31	4.348
Glucokinase OS=Streptococcus agalactiae OX=1311 GN=glcK PE=3 SV=1	tr|X5JZI3|X5JZI3_STRAG	glcK	77	0.21	0.31	4.348
Glucokinase OS=Streptococcus agalactiae serotype V (strain ATCC BAA-611 / 2603 V/R) OX=208435 GN=glk PE=3 SV=1	tr|Q8E190|Q8E190_STRA5	glk	77	0	0.31	4.348
Glucokinase OS=Streptococcus agalactiae FSL S3-586 OX=1154776 GN=SAG0014_07020 PE=3 SV=1	tr|A0A829ICZ8|A0A829ICZ8_STRAG	SAG0014_07020	77	0	0.31	4.348
MerR family transcriptional regulator OS=Streptococcus agalactiae LMG 14747 OX=1154860 GN=SAG0136_07365 PE=4 SV=1	tr|V6Z2U1|V6Z2U1_STRAG	SAG0136_07365	107	0.05	0.08	4.314
ABC transporter domain-containing protein OS=Streptococcus agalactiae serotype III (strain NEM316) OX=211110 GN=gbs0137 PE=3 SV=1	tr|Q8E7L7|Q8E7L7_STRA3	gbs0137	44	0	1.7	4.297
Iron ABC transporter ATP-binding protein OS=Streptococcus agalactiae FSL S3-586 OX=1154776 GN=SAG0014_02580 PE=3 SV=1	tr|A0A829ICL7|A0A829ICL7_STRAG	SAG0014_02580	44	0	1.7	4.297
ABC transporter, ATP-binding protein OS=Streptococcus agalactiae serotype V (strain ATCC BAA-611 / 2603 V/R) OX=208435 GN=SAG0141 PE=3 SV=1	tr|Q8E257|Q8E257_STRA5	SAG0141	44	0	1.7	4.297
ABC transporter ATP-binding protein OS=Streptococcus agalactiae OX=1311 GN=sufC PE=3 SV=1	tr|R4Z972|R4Z972_STRAG	sufC	44	0	1.7	4.297
Putative ABC transporter ATP-binding protein OS=Streptococcus agalactiae OX=1311 GN=TH70_2032 PE=3 SV=1	tr|A0A7Z1ABA3|A0A7Z1ABA3_STRAG	TH70_2032	44	0	1.7	4.297
Regulatory protein RecX (Fragment) OS=Streptococcus agalactiae OX=1311 GN=C4618_05750 PE=3 SV=1	tr|A0A7Z6RC81|A0A7Z6RC81_STRAG	C4618_05750	68	0	0.3	4.292
Iron ABC transporter ATP-binding protein OS=Streptococcus agalactiae LMG 14747 OX=1154860 GN=SAG0136_01890 PE=3 SV=1	tr|V6YZV0|V6YZV0_STRAG	SAG0136_01890	44	1.48	1.7	4.28
P-type Ca(2+) transporter OS=Streptococcus agalactiae OX=1311 GN=AX245_11100 PE=4 SV=1	tr|A0A0E1EFT5|A0A0E1EFT5_STRAG	AX245_11100	57	0	0.56	4.251
P-type Ca(2+) transporter OS=Streptococcus agalactiae OX=1311 GN=D5F95_02760 PE=4 SV=1	tr|A0A3P0YB08|A0A3P0YB08_STRAG	D5F95_02760	57	0	0.56	4.251
P-type Ca(2+) transporter OS=Streptococcus agalactiae OX=1311 GN=DK41_03040 PE=4 SV=1	tr|A0A806NG91|A0A806NG91_STRAG	DK41_03040	57	0	0.56	4.251
P-type Ca(2+) transporter OS=Streptococcus agalactiae serotype III (strain NEM316) OX=211110 GN=gbs0560 PE=4 SV=1	tr|Q8E6K3|Q8E6K3_STRA3	gbs0560	57	0	0.56	4.251
Calcium-translocating P-type ATPase, PMCA-type OS=Streptococcus agalactiae OX=1311 GN=GE200_00440 PE=4 SV=1	tr|A0A8I2FF64|A0A8I2FF64_STRAG	GE200_00440	57	0	0.56	4.251
P-type Ca(2+) transporter OS=Streptococcus agalactiae OX=1311 GN=NCTC6175_01675 PE=4 SV=1	tr|A0A380IMI2|A0A380IMI2_STRAG	NCTC6175_01675	57	0	0.56	4.251
P-type Ca(2+) transporter OS=Streptococcus agalactiae OX=1311 GN=NCTC8181_00392 PE=4 SV=1	tr|A0A7Z7K6H3|A0A7Z7K6H3_STRAG	NCTC8181_00392	57	0	0.56	4.251
P-type Ca(2+) transporter OS=Streptococcus agalactiae FSL S3-586 OX=1154776 GN=SAG0014_07360 PE=4 SV=1	tr|A0A829ICZ5|A0A829ICZ5_STRAG	SAG0014_07360	57	0	0.56	4.251
P-type Ca(2+) transporter OS=Streptococcus agalactiae serotype V (strain ATCC BAA-611 / 2603 V/R) OX=208435 GN=SAG0514 PE=4 SV=1	tr|Q8E148|Q8E148_STRA5	SAG0514	57	0	0.56	4.251
2-dehydropantoate 2-reductase OS=Streptococcus agalactiae OX=1311 GN=DK41_06890 PE=3 SV=1	tr|A0A806NIH8|A0A806NIH8_STRAG	DK41_06890	94	0	0.09	4.235
2-dehydropantoate 2-reductase OS=Streptococcus agalactiae serotype III (strain NEM316) OX=211110 GN=gbs1421 PE=3 SV=1	tr|Q8E4I0|Q8E4I0_STRA3	gbs1421	94	0.06	0.09	4.235
2-dehydropantoate 2-reductase OS=Streptococcus agalactiae OX=1311 GN=panE PE=3 SV=1	tr|A0A0E1EIH9|A0A0E1EIH9_STRAG	panE	94	0	0.09	4.235
2-dehydropantoate 2-reductase OS=Streptococcus agalactiae FSL S3-586 OX=1154776 GN=SAG0014_08665 PE=3 SV=1	tr|A0A829IEC8|A0A829IEC8_STRAG	SAG0014_08665	94	0	0.09	4.235
2-dehydropantoate 2-reductase OS=Streptococcus agalactiae serotype V (strain ATCC BAA-611 / 2603 V/R) OX=208435 GN=SAG1351 PE=3 SV=1	tr|Q8DYX1|Q8DYX1_STRA5	SAG1351	94	0	0.09	4.235
Methionine adenosyltransferase OS=Streptococcus agalactiae OX=1311 GN=metK_4 PE=3 SV=1	tr|A0A7Z7QUY3|A0A7Z7QUY3_STRAG	metK_4	10	0	0.2	4.225
Uncharacterized protein OS=Streptococcus agalactiae OX=1311 GN=TH70_0546 PE=4 SV=1	tr|A0A7Z0VGL1|A0A7Z0VGL1_STRAG	TH70_0546	113	0	0.09	4.216
Uncharacterized protein OS=Streptococcus agalactiae FSL S3-586 OX=1154776 GN=SAG0014_11345 PE=4 SV=1	tr|A0A829IDX6|A0A829IDX6_STRAG	SAG0014_11345	117	0.09	0.13	4.204
ABC transporter ATP-binding protein OS=Streptococcus agalactiae OX=1311 GN=gsiA_3 PE=4 SV=1	tr|A0A0E1EPA6|A0A0E1EPA6_STRAG	gsiA_3	17	0	2	4.198
Peptide ABC transporter ATP-binding protein OS=Streptococcus agalactiae FSL S3-586 OX=1154776 GN=SAG0014_06395 PE=4 SV=1	tr|A0A829IAP7|A0A829IAP7_STRAG	SAG0014_06395	17	0	2	4.198
Methionyl-tRNA synthetase OS=Streptococcus agalactiae OX=1311 GN=NCTC8181_00289 PE=4 SV=1	tr|A0A7Z7P2G3|A0A7Z7P2G3_STRAG	NCTC8181_00289	113	0	0.09	4.188
DNA-binding protein OS=Streptococcus agalactiae FSL S3-586 OX=1154776 GN=SAG0014_05815 PE=4 SV=1	tr|A0A829IC22|A0A829IC22_STRAG	SAG0014_05815	56	0.05	0.06	4.188
Penicillin-binding protein 2b (Fragment) OS=Streptococcus agalactiae OX=1311 GN=pbp2b PE=3 SV=1	tr|A0A2Z6A9N2|A0A2Z6A9N2_STRAG	pbp2b	18	0	2	4.167
Recombinase family protein OS=Streptococcus agalactiae OX=1311 GN=GE200_07525 PE=4 SV=1	tr|A0A8I2FGX9|A0A8I2FGX9_STRAG	GE200_07525	113	0	0.09	4.16
Uncharacterized protein OS=Streptococcus agalactiae OX=1311 GN=C6N07_03315 PE=4 SV=1	tr|A0A8G2JRV4|A0A8G2JRV4_STRAG	C6N07_03315	79	0.07	0.1	4.151
Ribonuclease R (Fragment) OS=Streptococcus agalactiae OX=1311 GN=C4618_02475 PE=4 SV=1	tr|A0A7Z6WI11|A0A7Z6WI11_STRAG	C4618_02475	47	0	0.71	4.145
Oligopeptide transport ATP-binding protein OS=Streptococcus agalactiae OX=1311 GN=RDF_1458 PE=4 SV=1	tr|A0A0G2ZAR4|A0A0G2ZAR4_STRAG	RDF_1458	17	0	2	4.135
CAAX amino terminal protease OS=Streptococcus agalactiae LMG 14747 OX=1154860 GN=SAG0136_10360 PE=3 SV=1	tr|V6Z3S4|V6Z3S4_STRAG	SAG0136_10360	74	0.08	0.11	4.124
Uncharacterized protein OS=Streptococcus agalactiae serotype III (strain NEM316) OX=211110 GN=gbs0785 PE=3 SV=1	tr|Q8E642|Q8E642_STRA3	gbs0785	18	2	2	4.118
Penicillin-binding protein 2b OS=Streptococcus agalactiae OX=1311 GN=penA PE=3 SV=1	tr|A0A380ILM6|A0A380ILM6_STRAG	penA	18	0	2	4.118
Penicillin-binding protein 2 OS=Streptococcus agalactiae OX=1311 GN=D5F95_07490 PE=3 SV=1	tr|A0A3P0YA03|A0A3P0YA03_STRAG	D5F95_07490	18	0	2	4.112
Penicillin-binding protein 2B OS=Streptococcus agalactiae OX=1311 GN=DK41_04245 PE=3 SV=1	tr|A0A076YWL4|A0A076YWL4_STRAG	DK41_04245	18	0	2	4.112
Penicillin-binding protein 2B OS=Streptococcus agalactiae OX=1311 GN=pbp 2b PE=3 SV=1	tr|B2ZYN4|B2ZYN4_STRAG	pbp	18	0	2	4.112
Penicillin-binding protein 2B OS=Streptococcus agalactiae FSL S3-586 OX=1154776 GN=SAG0014_08955 PE=3 SV=1	tr|A0A829IGK5|A0A829IGK5_STRAG	SAG0014_08955	18	0	2	4.112
Penicillin-binding protein 2b OS=Streptococcus agalactiae serotype V (strain ATCC BAA-611 / 2603 V/R) OX=208435 GN=SAG0765 PE=3 SV=1	tr|Q8E0G8|Q8E0G8_STRA5	SAG0765	18	0	2	4.112
Penicillin-binding protein 2B OS=Streptococcus agalactiae OX=1311 GN=TH70_0430 PE=3 SV=1	tr|A0A7Z1ACN2|A0A7Z1ACN2_STRAG	TH70_0430	18	0	2	4.112
ATP-dependent chaperone protein OS=Streptococcus agalactiae OX=1311 GN=clpC_1 PE=4 SV=1	tr|A0A380IJD4|A0A380IJD4_STRAG	clpC_1	52	0	0.58	4.098
ATP-dependent chaperone protein OS=Streptococcus agalactiae OX=1311 GN=clpC_4 PE=4 SV=1	tr|A0A380IPD7|A0A380IPD7_STRAG	clpC_4	52	0	0.58	4.098
ATP-dependent Clp protease ATP-binding subunit OS=Streptococcus agalactiae OX=1311 GN=D5F95_08730 PE=4 SV=1	tr|A0A3P0Y3E0|A0A3P0Y3E0_STRAG	D5F95_08730	52	0	0.58	4.098
Uncharacterized protein OS=Streptococcus agalactiae serotype III (strain NEM316) OX=211110 GN=gbs0388 PE=4 SV=1	tr|Q8CM38|Q8CM38_STRA3	gbs0388	52	0	0.58	4.098
Serine recombinase OS=Streptococcus agalactiae LMG 14747 OX=1154860 GN=SAG0136_11550 PE=4 SV=1	tr|V6Z6C8|V6Z6C8_STRAG	SAG0136_11550	113	0.06	0.09	4.092
Protein phosphatase OS=Streptococcus agalactiae LMG 14747 OX=1154860 GN=SAG0136_07135 PE=4 SV=1	tr|V6Z231|V6Z231_STRAG	SAG0136_07135	50	0.31	0.42	4.082
ATP-dependent Clp protease ATP-binding protein OS=Streptococcus agalactiae FSL S3-586 OX=1154776 GN=SAG0014_12595 PE=4 SV=1	tr|A0A829ID01|A0A829ID01_STRAG	SAG0014_12595	52	0	0.58	4.078
DNA polymerase III delta subunit OS=Streptococcus agalactiae OX=1311 GN=AX245_05045 PE=4 SV=1	tr|A0A076Z622|A0A076Z622_STRAG	AX245_05045	108	0	0.08	4.058
DNA_pol3_delta domain-containing protein OS=Streptococcus agalactiae serotype III (strain NEM316) OX=211110 GN=gbs0807 PE=4 SV=1	tr|Q8E620|Q8E620_STRA3	gbs0807	108	0.05	0.08	4.058
DNA polymerase III delta subunit OS=Streptococcus agalactiae OX=1311 GN=NCTC6175_01191 PE=4 SV=1	tr|A0A380IL54|A0A380IL54_STRAG	NCTC6175_01191	108	0	0.08	4.058
DNA polymerase III subunit delta OS=Streptococcus agalactiae FSL S3-586 OX=1154776 GN=SAG0014_07215 PE=4 SV=1	tr|A0A829IFB4|A0A829IFB4_STRAG	SAG0014_07215	108	0	0.08	4.058
DNA polymerase III, delta subunit, putative OS=Streptococcus agalactiae serotype V (strain ATCC BAA-611 / 2603 V/R) OX=208435 GN=SAG0787 PE=4 SV=1	tr|Q8E0E6|Q8E0E6_STRA5	SAG0787	108	0	0.08	4.058
Protein translocase subunit SecA OS=Streptococcus agalactiae OX=1311 GN=secA PE=3 SV=1	tr|A0A076ZB19|A0A076ZB19_STRAG	secA	11	0	1.85	4.038
Protein translocase subunit SecA OS=Streptococcus agalactiae OX=1311 GN=secA_1 PE=3 SV=1	tr|A0A0E1ENP4|A0A0E1ENP4_STRAG	secA_1	11	2.99	3.01	4.038
Protein translocase subunit SecA 1 OS=Streptococcus agalactiae serotype Ia (strain ATCC 27591 / A909 / CDC SS700) OX=205921 GN=secA1 PE=3 SV=1	sp|Q3JZK2|SECA1_STRA1	secA1	11	0	1.85	4.038
Formamidopyrimidine-DNA glycosylase OS=Streptococcus agalactiae serotype III (strain NEM316) OX=211110 GN=mutM PE=3 SV=3	sp|P64152|FPG_STRA3	mutM	89	0	0.15	4.029
Peptide ABC transporter ATP-binding protein OS=Streptococcus agalactiae LMG 14747 OX=1154860 GN=SAG0136_01950 PE=3 SV=1	tr|V6YZB4|V6YZB4_STRAG	SAG0136_01950	50	0	1.18	4.023
Threonine--tRNA ligase OS=Streptococcus agalactiae serotype Ia (strain ATCC 27591 / A909 / CDC SS700) OX=205921 GN=thrS PE=3 SV=1	sp|Q3K1Z4|SYT_STRA1	thrS	81	0	0.12	4.019
Surface protein Spb1 OS=Streptococcus agalactiae OX=1311 GN=NCTC6175_00714 PE=4 SV=1	tr|A0A380IJV2|A0A380IJV2_STRAG	NCTC6175_00714	104	0	0.12	3.984
LPXTG cell wall anchor domain-containing protein OS=Streptococcus agalactiae OX=1311 GN=spb1 PE=4 SV=1	tr|Q84A41|Q84A41_STRAG	spb1	104	0.07	0.12	3.984
Uncharacterized protein OS=Streptococcus agalactiae OX=1311 GN=D5F95_06470 PE=4 SV=1	tr|A0A3P1C8X9|A0A3P1C8X9_STRAG	D5F95_06470	103	0.09	0.13	3.974
Endonuclease OS=Streptococcus agalactiae LMG 14747 OX=1154860 GN=SAG0136_00325 PE=3 SV=1	tr|V6Z289|V6Z289_STRAG	SAG0136_00325	93	0.05	0.08	3.971
Transposase, IS861 OS=Streptococcus agalactiae OX=1311 GN=NCTC8183_01609 PE=4 SV=1	tr|A0A7Z7QUR3|A0A7Z7QUR3_STRAG	NCTC8183_01609	58	0	0.28	3.968
Chromosome assembly protein OS=Streptococcus agalactiae OX=1311 GN=AX245_00295 PE=4 SV=1	tr|A0A075N2D3|A0A075N2D3_STRAG	AX245_00295	60	0	0.15	3.96
Chromosome assembly protein OS=Streptococcus agalactiae OX=1311 GN=D5F95_12375 PE=4 SV=1	tr|A0A0H1YZ32|A0A0H1YZ32_STRAG	D5F95_12375	60	0	0.15	3.96
Uncharacterized protein OS=Streptococcus agalactiae serotype III (strain NEM316) OX=211110 GN=gbs2011 PE=4 SV=1	tr|Q8E2V3|Q8E2V3_STRA3	gbs2011	60	0.12	0.15	3.96
Chromosome assembly protein OS=Streptococcus agalactiae OX=1311 GN=GE200_08355 PE=4 SV=1	tr|A0A4Q1GP29|A0A4Q1GP29_STRAG	GE200_08355	60	0	0.15	3.96
Chromosome assembly-related protein OS=Streptococcus agalactiae OX=1311 GN=NCTC6175_00160 PE=4 SV=1	tr|A0A380IIX5|A0A380IIX5_STRAG	NCTC6175_00160	60	0	0.15	3.96
Chromosome assembly-related protein OS=Streptococcus agalactiae OX=1311 GN=NCTC8183_02228 PE=4 SV=1	tr|A0A380IXC2|A0A380IXC2_STRAG	NCTC8183_02228	60	0	0.15	3.96
Chromosome assembly protein OS=Streptococcus agalactiae FSL S3-586 OX=1154776 GN=SAG0014_04100 PE=4 SV=1	tr|A0A829IC33|A0A829IC33_STRAG	SAG0014_04100	60	0	0.15	3.96
Chromosome assembly-related protein OS=Streptococcus agalactiae serotype V (strain ATCC BAA-611 / 2603 V/R) OX=208435 GN=SAG2056 PE=4 SV=1	tr|Q8DX03|Q8DX03_STRA5	SAG2056	60	0	0.15	3.96
Membrane protein OS=Streptococcus agalactiae LMG 14747 OX=1154860 GN=SAG0136_09670 PE=4 SV=1	tr|V6Z407|V6Z407_STRAG	SAG0136_09670	74	0.09	0.16	3.922
Uncharacterized protein OS=Streptococcus agalactiae serotype III (strain NEM316) OX=211110 GN=gbs0991 PE=4 SV=1	tr|Q8E5L4|Q8E5L4_STRA3	gbs0991	52	0.48	0.58	3.912
Triosephosphate isomerase OS=Streptococcus agalactiae LMG 14747 OX=1154860 GN=SAG0136_00045 PE=4 SV=1	tr|V6YYG3|V6YYG3_STRAG	SAG0136_00045	121	0.06	0.08	3.896
Uncharacterized protein OS=Streptococcus agalactiae OX=1311 GN=TH70_0602 PE=4 SV=1	tr|A0A7Z0VGK8|A0A7Z0VGK8_STRAG	TH70_0602	78	0.09	0.14	3.891
Phage repressor protein OS=Streptococcus agalactiae OX=1311 GN=C6N07_04545 PE=4 SV=1	tr|A0A8G2JR93|A0A8G2JR93_STRAG	C6N07_04545	133	0.06	0.09	3.883
Chromosome assembly-related protein OS=Streptococcus agalactiae OX=1311 GN=RDF_1920 PE=4 SV=1	tr|A0A0G2Z3Z5|A0A0G2Z3Z5_STRAG	RDF_1920	60	0	0.15	3.883
Preprotein translocase subunit Tim44 OS=Streptococcus agalactiae OX=1311 GN=NCTC8181_02242 PE=3 SV=1	tr|A0A0H1GS61|A0A0H1GS61_STRAG	NCTC8181_02242	88	0	0.16	3.871
L-ribulose-5-phosphate 3-epimerase OS=Streptococcus agalactiae OX=1311 GN=C4618_08250 PE=4 SV=1	tr|A0A1A9E394|A0A1A9E394_STRAG	C4618_08250	109	0	0.09	3.833
AP_endonuc_2 domain-containing protein OS=Streptococcus agalactiae serotype III (strain NEM316) OX=211110 GN=gbs1852 PE=4 SV=1	tr|Q8E3A9|Q8E3A9_STRA3	gbs1852	109	0.06	0.09	3.833
L-xylulose 5-phosphate 3-epimerase OS=Streptococcus agalactiae FSL S3-586 OX=1154776 GN=SAG0014_08795 PE=4 SV=1	tr|A0A829ICC9|A0A829ICC9_STRAG	SAG0014_08795	109	0	0.09	3.833
Hexulose-6-phosphate isomerase, putative OS=Streptococcus agalactiae serotype V (strain ATCC BAA-611 / 2603 V/R) OX=208435 GN=SAG1811 PE=4 SV=1	tr|Q8DXN9|Q8DXN9_STRA5	SAG1811	109	0	0.09	3.833
L-ribulose-5-phosphate 3-epimerase OS=Streptococcus agalactiae OX=1311 GN=ulaE PE=4 SV=1	tr|A0A0E1EJQ8|A0A0E1EJQ8_STRAG	ulaE	109	0	0.09	3.833
ATP synthase subunit alpha OS=Streptococcus agalactiae serotype Ia (strain ATCC 27591 / A909 / CDC SS700) OX=205921 GN=atpA PE=3 SV=1	sp|Q3K1J7|ATPA_STRA1	atpA	19	0	2	3.792
L-ribulose-5-phosphate 4-epimerase OS=Streptococcus agalactiae OX=1311 GN=araD PE=4 SV=1	tr|A0A1A9E398|A0A1A9E398_STRAG	araD	75	0	0.2	3.782
DUF4811 domain-containing protein OS=Streptococcus agalactiae OX=1311 GN=AX245_09500 PE=4 SV=1	tr|A0A7Z6WGR5|A0A7Z6WGR5_STRAG	AX245_09500	47	0	0.21	3.782
DUF4811 domain-containing protein OS=Streptococcus agalactiae OX=1311 GN=C6N07_04825 PE=4 SV=1	tr|A0A0H1D9H6|A0A0H1D9H6_STRAG	C6N07_04825	47	0	0.21	3.782
DUF4811 domain-containing protein OS=Streptococcus agalactiae OX=1311 GN=D5F95_03525 PE=4 SV=1	tr|A0A0H1UZ86|A0A0H1UZ86_STRAG	D5F95_03525	47	0	0.21	3.782
Membrane protein OS=Streptococcus agalactiae OX=1311 GN=DK41_08640 PE=4 SV=1	tr|A0A1A9E2T7|A0A1A9E2T7_STRAG	DK41_08640	47	0	0.21	3.782
Uncharacterized protein OS=Streptococcus agalactiae serotype III (strain NEM316) OX=211110 GN=gbs1752 PE=4 SV=1	tr|Q8E3K6|Q8E3K6_STRA3	gbs1752	47	0.17	0.21	3.782
Aldolase_II domain-containing protein OS=Streptococcus agalactiae serotype III (strain NEM316) OX=211110 GN=gbs1851 PE=4 SV=1	tr|Q8E3B0|Q8E3B0_STRA3	gbs1851	75	0	0.2	3.782
Uncharacterized protein OS=Streptococcus agalactiae OX=1311 GN=NCTC6175_00452 PE=4 SV=1	tr|A0A380ILE9|A0A380ILE9_STRAG	NCTC6175_00452	47	0	0.21	3.782
Uncharacterized protein OS=Streptococcus agalactiae OX=1311 GN=NCTC8183_00718 PE=4 SV=1	tr|A0A7Z7VYS5|A0A7Z7VYS5_STRAG	NCTC8183_00718	47	0	0.21	3.782
Membrane protein OS=Streptococcus agalactiae FSL S3-586 OX=1154776 GN=SAG0014_00260 PE=4 SV=1	tr|A0A829I778|A0A829I778_STRAG	SAG0014_00260	47	0	0.21	3.782
Uncharacterized protein OS=Streptococcus agalactiae serotype V (strain ATCC BAA-611 / 2603 V/R) OX=208435 GN=SAG1706 PE=4 SV=1	tr|Q8DXY9|Q8DXY9_STRA5	SAG1706	47	0	0.21	3.782
Carbohydrate isomerase, AraD/FucA family OS=Streptococcus agalactiae serotype V (strain ATCC BAA-611 / 2603 V/R) OX=208435 GN=SAG1810 PE=4 SV=1	tr|Q8DXP0|Q8DXP0_STRA5	SAG1810	75	0	0.2	3.782
Uncharacterized protein OS=Streptococcus agalactiae OX=1311 GN=TH70_1475 PE=4 SV=1	tr|A0A7Z0VFG4|A0A7Z0VFG4_STRAG	TH70_1475	47	0	0.21	3.782
Dihydrolipoyl dehydrogenase OS=Streptococcus agalactiae LMG 14747 OX=1154860 GN=SAG0136_10415 PE=3 SV=1	tr|V6Z3T5|V6Z3T5_STRAG	SAG0136_10415	91	0.05	0.08	3.748
Plasmid recombination protein OS=Streptococcus agalactiae OX=1311 GN=GE200_09435 PE=4 SV=1	tr|A0A8I2JVE2|A0A8I2JVE2_STRAG	GE200_09435	108	0	0.09	3.738
NADH dehydrogenase OS=Streptococcus agalactiae LMG 14747 OX=1154860 GN=SAG0136_01115 PE=3 SV=1	tr|V6YZF0|V6YZF0_STRAG	SAG0136_01115	52	0.84	1.05	3.727
NgoFVII family restriction endonuclease OS=Streptococcus agalactiae OX=1311 GN=C4618_04370 PE=4 SV=1	tr|A0A7Z6RD37|A0A7Z6RD37_STRAG	C4618_04370	95	0.09	0.15	3.67
Uncharacterized protein OS=Streptococcus agalactiae OX=1311 GN=RDF_1634 PE=4 SV=1	tr|A0A0G2Z905|A0A0G2Z905_STRAG	RDF_1634	47	0	0.21	3.659
Galactose-1-phosphate uridylyltransferase OS=Streptococcus agalactiae OX=1311 GN=galT PE=3 SV=1	tr|A0A6G8GQ68|A0A6G8GQ68_STRAG	galT	22	0	2	3.644
Cobalt ABC transporter ATP-binding protein OS=Streptococcus agalactiae LMG 14747 OX=1154860 GN=cbiO PE=3 SV=1	tr|V6Z5F9|V6Z5F9_STRAG	cbiO	18	2	2	3.636
UDP-N-acetylglucosamine--peptide N-acetylglucosaminyltransferase stabilizing protein GtfB OS=Streptococcus agalactiae LMG 14747 OX=1154860 GN=gtfB PE=3 SV=1	tr|V6Z5C6|V6Z5C6_STRAG	gtfB	63	0.28	0.34	3.636
Putative peptide antibiotic resistance ABC transporter OS=Streptococcus agalactiae OX=1311 GN=mcdF PE=4 SV=1	tr|A0A7Z7K8P0|A0A7Z7K8P0_STRAG	mcdF	49	0.05	0.07	3.63
Methionine--tRNA ligase OS=Streptococcus agalactiae OX=1311 GN=metG PE=3 SV=1	tr|A0A076YZH7|A0A076YZH7_STRAG	metG	91	0	0.12	3.609
Methionine--tRNA ligase OS=Streptococcus agalactiae serotype III (strain NEM316) OX=211110 GN=metS PE=3 SV=1	tr|Q8E3Z3|Q8E3Z3_STRA3	metS	91	0	0.12	3.609
Oxidoreductase OS=Streptococcus agalactiae LMG 14747 OX=1154860 GN=SAG0136_07495 PE=3 SV=1	tr|V6Z287|V6Z287_STRAG	SAG0136_07495	131	0.07	0.11	3.586
Agglutinin receptor OS=Streptococcus agalactiae OX=1311 GN=ssp5 PE=3 SV=1	tr|A0A380IK83|A0A380IK83_STRAG	ssp5	99	0	0.11	3.55
Aminopeptidase S (Leu, Val, Phe, Tyr preference) OS=Streptococcus agalactiae OX=1311 GN=pepS_2 PE=3 SV=1	tr|A0A7Z7K964|A0A7Z7K964_STRAG	pepS_2	89	0	0.15	3.537
Protein translocase subunit SecA OS=Streptococcus agalactiae OX=1311 GN=secA_2 PE=3 SV=1	tr|A0A0H1HUY6|A0A0H1HUY6_STRAG	secA_2	123	0	0.08	3.522
Protein translocase subunit SecA 2 OS=Streptococcus agalactiae serotype Ia (strain ATCC 27591 / A909 / CDC SS700) OX=205921 GN=secA2 PE=3 SV=1	sp|Q3K063|SECA2_STRA1	secA2	123	0	0.08	3.522
Uncharacterized protein OS=Streptococcus agalactiae OX=1311 GN=DK41_03420 PE=4 SV=1	tr|A0A076YTG4|A0A076YTG4_STRAG	DK41_03420	107	0	0.14	3.484
AAA family ATPase OS=Streptococcus agalactiae OX=1311 GN=C4618_10340 PE=4 SV=1	tr|A0A7Z6WGL5|A0A7Z6WGL5_STRAG	C4618_10340	79	0	0.18	3.479
AAA family ATPase OS=Streptococcus agalactiae OX=1311 GN=GE200_09520 PE=4 SV=1	tr|A0A8I2JV19|A0A8I2JV19_STRAG	GE200_09520	79	0	0.18	3.479
Tn5252, Orf26 OS=Streptococcus agalactiae serotype V (strain ATCC BAA-611 / 2603 V/R) OX=208435 GN=SAG1287 PE=4 SV=1	tr|Q8DZ33|Q8DZ33_STRA5	SAG1287	79	0.13	0.18	3.479
Cell surface protein OS=Streptococcus agalactiae OX=1311 GN=DK41_03605 PE=4 SV=1	tr|A0A806NGL3|A0A806NGL3_STRAG	DK41_03605	137	0.06	0.1	3.475
Glucose-1-phosphate thymidylyltransferase OS=Streptococcus agalactiae OX=1311 GN=rfbA PE=3 SV=1	tr|A0A0E1EMB5|A0A0E1EMB5_STRAG	rfbA	67	0	0.48	3.46
Glucose-1-phosphate thymidylyltransferase OS=Streptococcus agalactiae OX=1311 GN=rmlA PE=3 SV=1	tr|A0A1A9E1R5|A0A1A9E1R5_STRAG	rmlA	67	0	0.48	3.46
Glucose-1-phosphate thymidylyltransferase OS=Streptococcus agalactiae LMG 14747 OX=1154860 GN=SAG0136_03035 PE=3 SV=1	tr|V6Z1W9|V6Z1W9_STRAG	SAG0136_03035	67	0.37	0.48	3.46
AAA family ATPase OS=Streptococcus agalactiae OX=1311 GN=AX245_08590 PE=4 SV=1	tr|A0A853P6B5|A0A853P6B5_STRAG	AX245_08590	79	0	0.18	3.448
Ribonucleoside-diphosphate reductase subunit beta OS=Streptococcus agalactiae OX=1311 GN=C4618_06635 PE=3 SV=1	tr|A0A7G7H8U8|A0A7G7H8U8_STRAG	C4618_06635	31	0	2	3.448
Ribonucleoside-diphosphate reductase subunit beta OS=Streptococcus agalactiae serotype III (strain NEM316) OX=211110 GN=gbs0836 PE=3 SV=1	tr|Q8E5Z3|Q8E5Z3_STRA3	gbs0836	31	0	2	3.448
Ribonucleoside-diphosphate reductase subunit beta OS=Streptococcus agalactiae OX=1311 GN=nrdF PE=3 SV=1	tr|R4ZB51|R4ZB51_STRAG	nrdF	31	0	2	3.448
Ribonucleoside-diphosphate reductase subunit beta OS=Streptococcus agalactiae FSL S3-586 OX=1154776 GN=SAG0014_02850 PE=3 SV=1	tr|A0A829I8A3|A0A829I8A3_STRAG	SAG0014_02850	31	0	2	3.448
Photosystem II S4 domain protein OS=Streptococcus agalactiae OX=1311 GN=AX245_10950 PE=4 SV=1	tr|A0A7V8D6N5|A0A7V8D6N5_STRAG	AX245_10950	64	0	0.31	3.435
Photosystem II S4 domain protein OS=Streptococcus agalactiae OX=1311 GN=C6N07_00875 PE=4 SV=1	tr|X5KCJ9|X5KCJ9_STRAG	C6N07_00875	64	0.24	0.31	3.435
S4 domain-containing protein OS=Streptococcus agalactiae serotype III (strain NEM316) OX=211110 GN=gbs0530 PE=4 SV=1	tr|Q8E6N3|Q8E6N3_STRA3	gbs0530	64	0	0.31	3.435
RNA-binding protein OS=Streptococcus agalactiae OX=1311 GN=GE200_00285 PE=4 SV=1	tr|A0A8I2FEA2|A0A8I2FEA2_STRAG	GE200_00285	64	0	0.31	3.435
Photosystem II S4 domain protein OS=Streptococcus agalactiae OX=1311 GN=NCTC8181_00423 PE=4 SV=1	tr|A0A7Z7K6S7|A0A7Z7K6S7_STRAG	NCTC8181_00423	64	0	0.31	3.435
RNA-binding protein OS=Streptococcus agalactiae FSL S3-586 OX=1154776 GN=SAG0014_06960 PE=4 SV=1	tr|A0A829IAZ4|A0A829IAZ4_STRAG	SAG0014_06960	64	0	0.31	3.435
RNA-binding protein OS=Streptococcus agalactiae OX=1311 GN=ylmH PE=4 SV=1	tr|A0A0H1JJ39|A0A0H1JJ39_STRAG	ylmH	64	0	0.31	3.435
Ribonucleoside-diphosphate reductase subunit beta OS=Streptococcus agalactiae LMG 14747 OX=1154860 GN=SAG0136_01550 PE=3 SV=1	tr|V6Z2Z6|V6Z2Z6_STRAG	SAG0136_01550	31	2	2	3.427
Ribonucleoside-diphosphate reductase subunit beta OS=Streptococcus agalactiae OX=1311 GN=nrdF-2 PE=3 SV=1	tr|A0A0G2Z8V1|A0A0G2Z8V1_STRAG	nrdF-2	31	0	2	3.406
ImpB/MucB/SamB family protein OS=Streptococcus agalactiae serotype V (strain ATCC BAA-611 / 2603 V/R) OX=208435 GN=SAG1270 PE=3 SV=1	tr|Q8DZ50|Q8DZ50_STRA5	SAG1270	95	0.11	0.16	3.397
Prophage LambdaSa03, minor structural protein OS=Streptococcus agalactiae OX=1311 GN=NCTC8181_02499 PE=4 SV=1	tr|A0A7Z7KC78|A0A7Z7KC78_STRAG	NCTC8181_02499	48	0	0.76	3.371
Competence factor transporting ATP-binding protein/permease ComA OS=Streptococcus agalactiae OX=1311 GN=comA PE=4 SV=1	tr|A0A7Z7K6R2|A0A7Z7K6R2_STRAG	comA	104	0.07	0.12	3.352
Uncharacterized protein OS=Streptococcus agalactiae OX=1311 GN=TH70_0364 PE=4 SV=1	tr|A0A7Z0VGD1|A0A7Z0VGD1_STRAG	TH70_0364	106	0.08	0.13	3.352
Phosphoribosylamine--glycine ligase OS=Streptococcus agalactiae OX=1311 GN=C6N07_01380 PE=4 SV=1	tr|A0A8G2JTP0|A0A8G2JTP0_STRAG	C6N07_01380	97	0.08	0.14	3.333
Peptidase M13 OS=Streptococcus agalactiae OX=1311 GN=AX245_05590 PE=4 SV=1	tr|A0A0E1EL01|A0A0E1EL01_STRAG	AX245_05590	73	0	0.24	3.324
Neutral endopeptidase OS=Streptococcus agalactiae OX=1311 GN=pepO_2 PE=4 SV=1	tr|A0A1B3J9K7|A0A1B3J9K7_STRAG	pepO_2	73	0	0.24	3.324
Neutral endopeptidase OS=Streptococcus agalactiae OX=1311 GN=pepO_3 PE=4 SV=1	tr|A0A380IMC3|A0A380IMC3_STRAG	pepO_3	73	0	0.24	3.324
Laminin subunit alpha OS=Streptococcus agalactiae OX=1311 GN=NCTC6175_00013 PE=4 SV=1	tr|A0A380II86|A0A380II86_STRAG	NCTC6175_00013	59	0.19	0.32	3.32
Cell division protein DivIVA OS=Streptococcus agalactiae LMG 14747 OX=1154860 GN=SAG0136_05420 PE=4 SV=1	tr|V6Z1D0|V6Z1D0_STRAG	SAG0136_05420	22	0.23	0.26	3.311
Neutral endopeptidase, putative OS=Streptococcus agalactiae OX=1311 GN=RDF_0686 PE=4 SV=1	tr|A0A0G2Z4U4|A0A0G2Z4U4_STRAG	RDF_0686	73	0	0.24	3.297
Recombinase OS=Streptococcus agalactiae LMG 14747 OX=1154860 GN=SAG0136_11670 PE=3 SV=1	tr|V6Z898|V6Z898_STRAG	SAG0136_11670	108	0.06	0.09	3.288
Competence protein ComFA OS=Streptococcus agalactiae serotype III (strain NEM316) OX=211110 GN=comFA PE=4 SV=1	tr|Q8E734|Q8E734_STRA3	comFA	146	0.05	0.09	3.263
DEAD/DEAH box helicase OS=Streptococcus agalactiae OX=1311 GN=D5F95_00460 PE=4 SV=1	tr|A0A3P0YHB5|A0A3P0YHB5_STRAG	D5F95_00460	146	0	0.09	3.263
Competence protein OS=Streptococcus agalactiae OX=1311 GN=DK41_02035 PE=4 SV=1	tr|A0A806NFT3|A0A806NFT3_STRAG	DK41_02035	146	0	0.09	3.263
ComF operon protein A, DNA transporter ATPase OS=Streptococcus agalactiae OX=1311 GN=mfd_1 PE=4 SV=1	tr|A0A0H1UKK9|A0A0H1UKK9_STRAG	mfd_1	146	0	0.09	3.263
ComF operon protein A, DNA transporter ATPase OS=Streptococcus agalactiae OX=1311 GN=mfd_4 PE=4 SV=1	tr|A0A0E1EFB9|A0A0E1EFB9_STRAG	mfd_4	146	0	0.09	3.263
Competence protein OS=Streptococcus agalactiae FSL S3-586 OX=1154776 GN=SAG0014_07265 PE=4 SV=1	tr|A0A829IBK1|A0A829IBK1_STRAG	SAG0014_07265	146	0	0.09	3.263
Helicase, putative OS=Streptococcus agalactiae serotype V (strain ATCC BAA-611 / 2603 V/R) OX=208435 GN=SAG0336 PE=4 SV=1	tr|Q8E1L8|Q8E1L8_STRA5	SAG0336	146	0	0.09	3.263
Isopentenyl-diphosphate delta-isomerase OS=Streptococcus agalactiae LMG 14747 OX=1154860 GN=fni PE=3 SV=1	tr|V6YYX2|V6YYX2_STRAG	fni	76	0.17	0.21	3.254
CHAP domain-containing protein OS=Streptococcus agalactiae OX=1311 GN=GE200_08805 PE=4 SV=1	tr|A0A8I2FI79|A0A8I2FI79_STRAG	GE200_08805	103	0.05	0.08	3.239
Putative relaxase OS=Streptococcus agalactiae OX=1311 GN=NCTC8181_00512 PE=4 SV=1	tr|A0A7Z7K6P4|A0A7Z7K6P4_STRAG	NCTC8181_00512	61	0.06	0.08	3.221
SpoU_sub_bind domain-containing protein OS=Streptococcus agalactiae serotype III (strain NEM316) OX=211110 GN=gbs0204 PE=4 SV=1	tr|Q8E7F0|Q8E7F0_STRA3	gbs0204	42	0.91	1.09	3.213
TrmH family tRNA/rRNA methyltransferase YacO OS=Streptococcus agalactiae OX=1311 GN=TH70_2105 PE=4 SV=1	tr|A0A7Z0VDZ1|A0A7Z0VDZ1_STRAG	TH70_2105	42	0	1.09	3.213
DNA-directed RNA polymerase subunit alpha OS=Streptococcus agalactiae serotype Ia (strain ATCC 27591 / A909 / CDC SS700) OX=205921 GN=rpoA PE=3 SV=1	sp|Q3K3U4|RPOA_STRA1	rpoA	32	0	2	3.205
rRNA methyltransferase OS=Streptococcus agalactiae OX=1311 GN=DK41_01375 PE=4 SV=1	tr|A0A806NFG9|A0A806NFG9_STRAG	DK41_01375	42	0	1.09	3.187
tRNA/rRNA methyltransferase OS=Streptococcus agalactiae OX=1311 GN=NCTC6175_01944 PE=4 SV=1	tr|A0A380INL4|A0A380INL4_STRAG	NCTC6175_01944	42	0	1.09	3.187
tRNA/rRNA methyltransferase OS=Streptococcus agalactiae OX=1311 GN=NCTC8183_00083 PE=4 SV=1	tr|A0A7Z7QRZ8|A0A7Z7QRZ8_STRAG	NCTC8183_00083	42	0	1.09	3.187
23S rRNA (Guanosine(2251)-2'-O)-methyltransferase RlmB OS=Streptococcus agalactiae OX=1311 GN=rlmB PE=4 SV=1	tr|A0A0E1EKN6|A0A0E1EKN6_STRAG	rlmB	42	0	1.09	3.187
rRNA methyltransferase OS=Streptococcus agalactiae FSL S3-586 OX=1154776 GN=SAG0014_05955 PE=4 SV=1	tr|A0A829I9K3|A0A829I9K3_STRAG	SAG0014_05955	42	0	1.09	3.187
RNA methyltransferase, TrmH family, group 3 OS=Streptococcus agalactiae serotype V (strain ATCC BAA-611 / 2603 V/R) OX=208435 GN=SAG0209 PE=4 SV=1	tr|Q8E1Z2|Q8E1Z2_STRA5	SAG0209	42	0	1.09	3.187
EIICB-Lac OS=Streptococcus agalactiae serotype III (strain NEM316) OX=211110 GN=gbs1330 PE=4 SV=1	tr|Q8E4S1|Q8E4S1_STRA3	gbs1330	50	0.75	0.87	3.169
Subtilisin-like serine protease OS=Streptococcus agalactiae OX=1311 GN=prtP_2 PE=4 SV=1	tr|A0A8B4REN8|A0A8B4REN8_STRAG	prtP_2	143	0.05	0.09	3.157
Peptidase OS=Streptococcus agalactiae OX=1311 GN=WA04_00525 PE=4 SV=1	tr|A0A837L2C4|A0A837L2C4_STRAG	WA04_00525	143	0	0.09	3.157
Asparaginase OS=Streptococcus agalactiae OX=1311 GN=ansA PE=3 SV=1	tr|A0A0H1XXB8|A0A0H1XXB8_STRAG	ansA	56	0	0.59	3.125
Asparaginase OS=Streptococcus agalactiae OX=1311 GN=AX245_09390 PE=3 SV=1	tr|A0A076ZCQ3|A0A076ZCQ3_STRAG	AX245_09390	56	0	0.59	3.125
Asparaginase OS=Streptococcus agalactiae OX=1311 GN=C4618_12770 PE=3 SV=1	tr|A0A0H1YB28|A0A0H1YB28_STRAG	C4618_12770	56	0	0.59	3.125
Uncharacterized protein OS=Streptococcus agalactiae serotype III (strain NEM316) OX=211110 GN=gbs1723 PE=3 SV=1	tr|Q8E3N4|Q8E3N4_STRA3	gbs1723	56	0.5	0.59	3.125
Asparaginase OS=Streptococcus agalactiae FSL S3-586 OX=1154776 GN=SAG0014_00110 PE=3 SV=1	tr|A0A829I9X2|A0A829I9X2_STRAG	SAG0014_00110	56	0	0.59	3.125
Prim-Pol domain-containing protein OS=Streptococcus agalactiae LMG 14747 OX=1154860 GN=SAG0136_07955 PE=4 SV=1	tr|V6Z692|V6Z692_STRAG	SAG0136_07955	108	0.06	0.11	3.125
Asparaginase family protein OS=Streptococcus agalactiae serotype V (strain ATCC BAA-611 / 2603 V/R) OX=208435 GN=SAG1679 PE=3 SV=1	tr|Q8DY15|Q8DY15_STRA5	SAG1679	56	0	0.59	3.125
Uncharacterized protein OS=Streptococcus agalactiae OX=1311 GN=TH70_1450 PE=3 SV=1	tr|A0A7Z0VEZ9|A0A7Z0VEZ9_STRAG	TH70_1450	56	0	0.59	3.125
DUF2179 domain-containing protein OS=Streptococcus agalactiae OX=1311 GN=AX245_00525 PE=4 SV=1	tr|A0A853P836|A0A853P836_STRAG	AX245_00525	48	0	0.07	3.103
YitT family protein OS=Streptococcus agalactiae OX=1311 GN=C4618_10155 PE=4 SV=1	tr|A0A0H1FJB7|A0A0H1FJB7_STRAG	C4618_10155	48	0	0.07	3.103
Membrane protein OS=Streptococcus agalactiae OX=1311 GN=D5F95_01545 PE=4 SV=1	tr|R4Z9X4|R4Z9X4_STRAG	D5F95_01545	48	0.05	0.07	3.103
DUF2179 domain-containing protein OS=Streptococcus agalactiae serotype III (strain NEM316) OX=211110 GN=gbs2058 PE=4 SV=1	tr|Q8E2Q9|Q8E2Q9_STRA3	gbs2058	48	0	0.07	3.103
DUF2179 domain-containing protein OS=Streptococcus agalactiae OX=1311 GN=GE200_09195 PE=4 SV=1	tr|A0A8I2FHR8|A0A8I2FHR8_STRAG	GE200_09195	48	0	0.07	3.103
Membrane protein OS=Streptococcus agalactiae FSL S3-586 OX=1154776 GN=SAG0014_02240 PE=4 SV=1	tr|A0A829I811|A0A829I811_STRAG	SAG0014_02240	48	0	0.07	3.103
DUF2179 domain-containing protein OS=Streptococcus agalactiae serotype V (strain ATCC BAA-611 / 2603 V/R) OX=208435 GN=SAG2105 PE=4 SV=1	tr|Q8DWV7|Q8DWV7_STRA5	SAG2105	48	0	0.07	3.103
UPF0750 membrane protein ypjC OS=Streptococcus agalactiae OX=1311 GN=TH70_1792 PE=4 SV=1	tr|A0A7Z0VG53|A0A7Z0VG53_STRAG	TH70_1792	48	0	0.07	3.103
Putative DNA replication protein OS=Streptococcus agalactiae OX=1311 GN=dnaD_1 PE=4 SV=1	tr|A0A7Z7VYI1|A0A7Z7VYI1_STRAG	dnaD_1	66	0.25	0.34	3.084
Uncharacterized protein OS=Streptococcus agalactiae OX=1311 GN=NCTC6175_00966 PE=4 SV=1	tr|A0A380ILA1|A0A380ILA1_STRAG	NCTC6175_00966	70	0	0.29	3.077
Endonuclease OS=Streptococcus agalactiae OX=1311 GN=C4618_02395 PE=4 SV=1	tr|A0A7Z6RDG9|A0A7Z6RDG9_STRAG	C4618_02395	60	0.3	0.37	3.074
Uncharacterized protein OS=Streptococcus agalactiae OX=1311 GN=C4618_01805 PE=4 SV=1	tr|S4W638|S4W638_STRAG	C4618_01805	70	0.21	0.29	3.065
Acetolactate synthase OS=Streptococcus agalactiae LMG 14747 OX=1154860 GN=SAG0136_01275 PE=3 SV=1	tr|V6Z2U6|V6Z2U6_STRAG	SAG0136_01275	67	0.22	0.29	3.041
Dihydroxyacetone kinase subunit K OS=Streptococcus agalactiae LMG 14747 OX=1154860 GN=SAG0136_03665 PE=4 SV=1	tr|V6Z0J1|V6Z0J1_STRAG	SAG0136_03665	47	0.41	0.53	3.04
CTP synthase OS=Streptococcus agalactiae serotype Ia (strain ATCC 27591 / A909 / CDC SS700) OX=205921 GN=pyrG PE=3 SV=1	sp|Q3K3S2|PYRG_STRA1	pyrG	29	0	2	2.996
ATP synthase subunit beta OS=Streptococcus agalactiae serotype Ia (strain ATCC 27591 / A909 / CDC SS700) OX=205921 GN=atpD PE=3 SV=1	sp|Q3K1J5|ATPB_STRA1	atpD	25	0	2	2.991
Antirepressor OS=Streptococcus agalactiae LMG 14747 OX=1154860 GN=SAG0136_07890 PE=4 SV=1	tr|V6Z4C2|V6Z4C2_STRAG	SAG0136_07890	94	0.11	0.16	2.97
16S rRNA m5C967 methyltransferase OS=Streptococcus agalactiae OX=1311 GN=AX245_06535 PE=3 SV=1	tr|A0A853P2B3|A0A853P2B3_STRAG	AX245_06535	110	0	0.11	2.955
16S rRNA m5C967 methyltransferase OS=Streptococcus agalactiae serotype III (strain NEM316) OX=211110 GN=gbs0305 PE=3 SV=1	tr|Q8E753|Q8E753_STRA3	gbs0305	110	0.06	0.11	2.955
16S rRNA m5C967 methyltransferase OS=Streptococcus agalactiae OX=1311 GN=rsmB PE=3 SV=1	tr|A0A076Z1G3|A0A076Z1G3_STRAG	rsmB	110	0	0.11	2.955
16S rRNA m5C967 methyltransferase OS=Streptococcus agalactiae FSL S3-586 OX=1154776 GN=SAG0014_10665 PE=3 SV=1	tr|A0A829IHC3|A0A829IHC3_STRAG	SAG0014_10665	110	0	0.11	2.955
16S rRNA m5C967 methyltransferase OS=Streptococcus agalactiae OX=1311 GN=sun PE=3 SV=1	tr|A0A0H1VP09|A0A0H1VP09_STRAG	sun	110	0	0.11	2.955
16S rRNA m5C967 methyltransferase OS=Streptococcus agalactiae OX=1311 GN=TH70_0901 PE=3 SV=1	tr|A0A6A4TTP0|A0A6A4TTP0_STRAG	TH70_0901	110	0	0.11	2.955
Antirepressor OS=Streptococcus agalactiae OX=1311 GN=AX245_02740 PE=4 SV=1	tr|A0A853P3Z5|A0A853P3Z5_STRAG	AX245_02740	94	0	0.16	2.927
Uncharacterized protein OS=Streptococcus agalactiae serotype III (strain NEM316) OX=211110 GN=gbs1985 PE=4 SV=1	tr|Q8E2X8|Q8E2X8_STRA3	gbs1985	27	2	2	2.917
Membrane protein OS=Streptococcus agalactiae FSL S3-586 OX=1154776 GN=SAG0014_04395 PE=4 SV=1	tr|A0A829IC93|A0A829IC93_STRAG	SAG0014_04395	27	0	2	2.917
Membrane protein, putative OS=Streptococcus agalactiae serotype V (strain ATCC BAA-611 / 2603 V/R) OX=208435 GN=SAG2026 PE=4 SV=1	tr|Q8DX32|Q8DX32_STRA5	SAG2026	27	0	2	2.917
ABC transporter permease OS=Streptococcus agalactiae OX=1311 GN=yydJ PE=4 SV=1	tr|A0A0H1IR72|A0A0H1IR72_STRAG	yydJ	27	0	2	2.917
Glutamine ABC transporter substrate-binding protein OS=Streptococcus agalactiae OX=1311 GN=C6N07_06225 PE=4 SV=1	tr|A0A8G2JMR6|A0A8G2JMR6_STRAG	C6N07_06225	9	0	1.74	2.907
ABC transmembrane type-1 domain-containing protein OS=Streptococcus agalactiae serotype III (strain NEM316) OX=211110 GN=gbs0132 PE=3 SV=1	tr|Q8E7M2|Q8E7M2_STRA3	gbs0132	9	0	1.74	2.907
Glutamine ABC transporter substrate-binding protein OS=Streptococcus agalactiae FSL S3-586 OX=1154776 GN=SAG0014_02605 PE=3 SV=1	tr|A0A829I988|A0A829I988_STRAG	SAG0014_02605	9	0	1.74	2.907
Amino acid ABC transporter, amino acid-binding protein/permease protein OS=Streptococcus agalactiae serotype V (strain ATCC BAA-611 / 2603 V/R) OX=208435 GN=SAG0136 PE=3 SV=1	tr|Q8E262|Q8E262_STRA5	SAG0136	9	0	1.74	2.907
ABC transmembrane type-1 domain-containing protein OS=Streptococcus agalactiae OX=1311 GN=TH70_2027 PE=3 SV=1	tr|A0A7Z0VDX3|A0A7Z0VDX3_STRAG	TH70_2027	9	0	1.74	2.907
ABC transporter permease subunit OS=Streptococcus agalactiae OX=1311 GN=yecS_3 PE=3 SV=1	tr|A0A076Z8F2|A0A076Z8F2_STRAG	yecS_3	9	0	1.74	2.907
2',3'-cyclic-nucleotide 2'-phosphodiesterase OS=Streptococcus agalactiae OX=1311 GN=cpdB PE=3 SV=1	tr|A0A0H1GUR5|A0A0H1GUR5_STRAG	cpdB	16	0	2.01	2.875
Uncharacterized protein OS=Streptococcus agalactiae serotype III (strain NEM316) OX=211110 GN=gbs1929 PE=3 SV=1	tr|Q8E334|Q8E334_STRA3	gbs1929	16	2.01	2.01	2.875
Bifunctional 2',3'-cyclic-nucleotide 2'-phosphodiesterase/3'-nucleotidase OS=Streptococcus agalactiae OX=1311 GN=GE200_00820 PE=4 SV=1	tr|A0A8I2FFC2|A0A8I2FFC2_STRAG	GE200_00820	16	0	2.01	2.875
Trifunctional nucleotide phosphoesterase protein YfkN OS=Streptococcus agalactiae OX=1311 GN=TH70_1679 PE=3 SV=1	tr|A0A7Z1AD15|A0A7Z1AD15_STRAG	TH70_1679	16	0	2.01	2.875
2',3'-cyclic-nucleotide 2'-phosphodiesterase OS=Streptococcus agalactiae OX=1311 GN=yfkN_1 PE=3 SV=1	tr|A0A380IIM6|A0A380IIM6_STRAG	yfkN_1	16	0	2.01	2.875
2', 3'-cyclic nucleotide 2'-phosphodiesterase OS=Streptococcus agalactiae OX=1311 GN=yfkN_2 PE=3 SV=1	tr|A0A0H1Z808|A0A0H1Z808_STRAG	yfkN_2	16	0	2.01	2.875
Glutamyl-tRNA(Gln) amidotransferase subunit A OS=Streptococcus agalactiae serotype Ia (strain ATCC 27591 / A909 / CDC SS700) OX=205921 GN=gatA PE=3 SV=1	sp|Q3JZM1|GATA_STRA1	gatA	5	0	1.4	2.869
Cytosine-specific methyltransferase OS=Streptococcus agalactiae OX=1311 GN=AX245_08750 PE=3 SV=1	tr|A0A853P7U9|A0A853P7U9_STRAG	AX245_08750	103	0.1	0.15	2.857
C protein alpha-antigen OS=Streptococcus agalactiae OX=1311 GN=bca_2 PE=4 SV=1	tr|A0A380IMW1|A0A380IMW1_STRAG	bca_2	8	0	0.82	2.81
CpsJ OS=Streptococcus agalactiae OX=1311 GN=cpsVJ PE=4 SV=1	tr|Q9AFH3|Q9AFH3_STRAG	cpsVJ	139	0.05	0.09	2.804
Uncharacterized protein OS=Streptococcus agalactiae OX=1311 GN=D5F95_02975 PE=4 SV=1	tr|A0A3P0YCD6|A0A3P0YCD6_STRAG	D5F95_02975	97	0.06	0.09	2.759
Helicase ATP-binding domain-containing protein OS=Streptococcus agalactiae OX=1311 GN=TH70_0593 PE=4 SV=1	tr|A0A7Z1ADQ7|A0A7Z1ADQ7_STRAG	TH70_0593	83	0	0.23	2.758
Uncharacterized protein OS=Streptococcus agalactiae OX=1311 GN=TH70_0538 PE=4 SV=1	tr|A0A7Z0VGJ6|A0A7Z0VGJ6_STRAG	TH70_0538	37	0.97	1.07	2.746
Methionyl-tRNA synthetase OS=Streptococcus agalactiae OX=1311 GN=C4618_04135 PE=3 SV=1	tr|A0A7Z6RCR5|A0A7Z6RCR5_STRAG	C4618_04135	91	0	0.11	2.74
ATP-dependent DNA helicase RecG OS=Streptococcus agalactiae OX=1311 GN=D5F95_08350 PE=4 SV=1	tr|A0A3P0Y2E6|A0A3P0Y2E6_STRAG	D5F95_08350	89	0.09	0.14	2.737
Uncharacterized protein OS=Streptococcus agalactiae serotype III (strain NEM316) OX=211110 GN=cylJ PE=4 SV=1	tr|Q8E6C2|Q8E6C2_STRA3	cylJ	115	0.05	0.08	2.73
CylJ protein OS=Streptococcus agalactiae OX=1311 GN=D5F95_05830 PE=4 SV=1	tr|A0A1A9E090|A0A1A9E090_STRAG	D5F95_05830	115	0	0.08	2.73
Glutamate dehydrogenase OS=Streptococcus agalactiae OX=1311 GN=C4618_02935 PE=3 SV=1	tr|A0A7Z6RDV7|A0A7Z6RDV7_STRAG	C4618_02935	24	0	2	2.715
Beta-1,4-rhamnosyltransferase CpsR OS=Streptococcus agalactiae OX=1311 GN=cpsR PE=4 SV=1	tr|A0A1N6LZ13|A0A1N6LZ13_STRAG	cpsR	46	0	0.72	2.703
Glucose-6-phosphate isomerase OS=Streptococcus agalactiae OX=1311 GN=C6N07_06425 PE=4 SV=1	tr|A0A8G2JQ85|A0A8G2JQ85_STRAG	C6N07_06425	65	0	0.57	2.673
NADP-specific glutamate dehydrogenase OS=Streptococcus agalactiae OX=1311 GN=C6N07_07880 PE=4 SV=1	tr|A0A8G2JKH6|A0A8G2JKH6_STRAG	C6N07_07880	24	0	2	2.673
Glutamate dehydrogenase OS=Streptococcus agalactiae OX=1311 GN=D5F95_11770 PE=3 SV=1	tr|A0A0H1URU3|A0A0H1URU3_STRAG	D5F95_11770	24	0	2	2.673
Glutamate dehydrogenase OS=Streptococcus agalactiae OX=1311 GN=DK41_06805 PE=3 SV=1	tr|A0A806NIE1|A0A806NIE1_STRAG	DK41_06805	24	0	2	2.673
Glutamate dehydrogenase OS=Streptococcus agalactiae serotype III (strain NEM316) OX=211110 GN=gbs1405 PE=3 SV=1	tr|Q8E4J6|Q8E4J6_STRA3	gbs1405	24	2	2	2.673
Glutamate dehydrogenase OS=Streptococcus agalactiae OX=1311 GN=gdhA PE=3 SV=1	tr|A0A0E1EI79|A0A0E1EI79_STRAG	gdhA	24	0	2	2.673
Glutamate dehydrogenase OS=Streptococcus agalactiae OX=1311 GN=GE200_05960 PE=3 SV=1	tr|A0A4U3JJR1|A0A4U3JJR1_STRAG	GE200_05960	24	0	2	2.673
Glucose-6-phosphate isomerase OS=Streptococcus agalactiae serotype III (strain NEM316) OX=211110 GN=pgi PE=3 SV=1	sp|P64195|G6PI_STRA3	pgi	65	0	0.57	2.673
Glutamate dehydrogenase OS=Streptococcus agalactiae FSL S3-586 OX=1154776 GN=SAG0014_08740 PE=3 SV=1	tr|A0A829IB14|A0A829IB14_STRAG	SAG0014_08740	24	0	2	2.673
Glutamate dehydrogenase OS=Streptococcus agalactiae OX=1311 GN=TH70_1126 PE=3 SV=1	tr|A0A7Z0VE43|A0A7Z0VE43_STRAG	TH70_1126	24	0	2	2.673
ATP-dependent Clp protease ATP-binding protein OS=Streptococcus agalactiae LMG 14747 OX=1154860 GN=SAG0136_05445 PE=3 SV=1	tr|V6Z1D7|V6Z1D7_STRAG	SAG0136_05445	16	0	2.01	2.66
Glucose-6-phosphate isomerase (Fragment) OS=Streptococcus agalactiae OX=1311 GN=D5F95_03495 PE=3 SV=1	tr|A0A3P0Y9V4|A0A3P0Y9V4_STRAG	D5F95_03495	65	0	0.57	2.655
Internalin, putative OS=Streptococcus agalactiae OX=1311 GN=RDF_0910 PE=4 SV=1	tr|A0A0G2Z142|A0A0G2Z142_STRAG	RDF_0910	109	0	0.08	2.65
Iron ABC transporter substrate-binding protein OS=Streptococcus agalactiae LMG 14747 OX=1154860 GN=SAG0136_07015 PE=4 SV=1	tr|V6Z261|V6Z261_STRAG	SAG0136_07015	37	0.07	0.09	2.632
Site-specific integrase OS=Streptococcus agalactiae OX=1311 GN=D5F95_09720 PE=4 SV=1	tr|A0A3P0XZT6|A0A3P0XZT6_STRAG	D5F95_09720	147	0	0.09	2.613
DNA integration/recombination/inversion protein OS=Streptococcus agalactiae OX=1311 GN=Int-Tn_4 PE=4 SV=1	tr|A0A0H1UNP4|A0A0H1UNP4_STRAG	Int-Tn_4	147	0	0.09	2.613
Integrase OS=Streptococcus agalactiae FSL S3-586 OX=1154776 GN=SAG0014_02315 PE=4 SV=1	tr|A0A829IB57|A0A829IB57_STRAG	SAG0014_02315	147	0.05	0.09	2.613
Methionine adenosyltransferase OS=Streptococcus agalactiae OX=1311 GN=AX245_03850 PE=3 SV=1	tr|A0A853P3Y7|A0A853P3Y7_STRAG	AX245_03850	10	0	0.2	2.609
Methionine adenosyltransferase OS=Streptococcus agalactiae OX=1311 GN=C4618_02575 PE=3 SV=1	tr|A0A7G7HE86|A0A7G7HE86_STRAG	C4618_02575	10	0	0.26	2.609
Methionine adenosyltransferase OS=Streptococcus agalactiae OX=1311 GN=D5F95_07145 PE=3 SV=1	tr|A0A0H1UHI7|A0A0H1UHI7_STRAG	D5F95_07145	10	0	0.2	2.609
Methionine adenosyltransferase OS=Streptococcus agalactiae OX=1311 GN=GE200_07610 PE=4 SV=1	tr|A0A8I2FHS8|A0A8I2FHS8_STRAG	GE200_07610	10	0	0.2	2.609
Methionine adenosyltransferase OS=Streptococcus agalactiae OX=1311 GN=metK_3 PE=3 SV=1	tr|A0A7Z7QUT3|A0A7Z7QUT3_STRAG	metK_3	10	0	0.2	2.609
Methionine adenosyltransferase OS=Streptococcus agalactiae FSL S3-586 OX=1154776 GN=SAG0014_09835 PE=3 SV=1	tr|A0A829IGT6|A0A829IGT6_STRAG	SAG0014_09835	10	0	0.2	2.609
Methionine adenosyltransferase OS=Streptococcus agalactiae OX=1311 GN=WA04_12040 PE=3 SV=1	tr|A0A837KU47|A0A837KU47_STRAG	WA04_12040	10	0	0.2	2.609
Elongation factor Ts OS=Streptococcus agalactiae serotype III (strain NEM316) OX=211110 GN=tsf PE=3 SV=1	sp|P64055|EFTS_STRA3	tsf	63	0	0.59	2.601
Methionine adenosyltransferase OS=Streptococcus agalactiae OX=1311 GN=RDF_0611 PE=3 SV=1	tr|A0A0G2Z4L9|A0A0G2Z4L9_STRAG	RDF_0611	10	0	0.26	2.579
Methionine adenosyltransferase OS=Streptococcus agalactiae OX=1311 GN=TH70_0021 PE=3 SV=1	tr|A0A7Z0VFK1|A0A7Z0VFK1_STRAG	TH70_0021	10	0	0.2	2.579
ParB-like protein OS=Streptococcus agalactiae OX=1311 GN=DK41_03335 PE=3 SV=1	tr|A0A076YTF2|A0A076YTF2_STRAG	DK41_03335	28	0	2	2.572
Helicase loader OS=Streptococcus agalactiae OX=1311 GN=AX245_07030 PE=4 SV=1	tr|A0A853P5J5|A0A853P5J5_STRAG	AX245_07030	115	0	0.13	2.558
Helicase loader OS=Streptococcus agalactiae OX=1311 GN=C4618_13055 PE=4 SV=1	tr|A0A075N157|A0A075N157_STRAG	C4618_13055	115	0	0.13	2.558
DnaB_2 domain-containing protein OS=Streptococcus agalactiae serotype III (strain NEM316) OX=211110 GN=gbs1669 PE=4 SV=1	tr|Q8E3T7|Q8E3T7_STRA3	gbs1669	115	0.09	0.13	2.558
Helicase loader DnaB OS=Streptococcus agalactiae OX=1311 GN=NCTC8181_01707 PE=4 SV=1	tr|A0A7Z7P592|A0A7Z7P592_STRAG	NCTC8181_01707	115	0	0.13	2.558
Helicase loader OS=Streptococcus agalactiae OX=1311 GN=NCTC8185_01554 PE=4 SV=1	tr|A0A0H1ZBZ4|A0A0H1ZBZ4_STRAG	NCTC8185_01554	115	0	0.13	2.558
Chromosome replication initiation protein/membrane attachment protein OS=Streptococcus agalactiae FSL S3-586 OX=1154776 GN=SAG0014_01355 PE=4 SV=1	tr|A0A829I7N9|A0A829I7N9_STRAG	SAG0014_01355	115	0	0.13	2.558
DnaB_2 domain-containing protein OS=Streptococcus agalactiae serotype V (strain ATCC BAA-611 / 2603 V/R) OX=208435 GN=SAG1622 PE=4 SV=1	tr|Q8DY71|Q8DY71_STRA5	SAG1622	115	0	0.13	2.558
Replication initiation and membrane attachment protein OS=Streptococcus agalactiae OX=1311 GN=RDF_1552 PE=4 SV=1	tr|A0A0G2Z355|A0A0G2Z355_STRAG	RDF_1552	115	0	0.04	2.551
N-6 DNA methylase OS=Streptococcus agalactiae OX=1311 GN=GE200_09485 PE=4 SV=1	tr|A0A8I2FK84|A0A8I2FK84_STRAG	GE200_09485	83	0.15	0.23	2.532
Carbamoyl-phosphate synthase small chain OS=Streptococcus agalactiae serotype III (strain NEM316) OX=211110 GN=carA PE=3 SV=1	tr|Q8E4G8|Q8E4G8_STRA3	carA	68	0.11	0.15	2.528
Carbamoyl-phosphate synthase small chain OS=Streptococcus agalactiae OX=1311 GN=carA_1 PE=3 SV=1	tr|A0A076Z013|A0A076Z013_STRAG	carA_1	68	0	0.15	2.528
Carbamoyl-phosphate synthase small chain OS=Streptococcus agalactiae OX=1311 GN=carA-2 PE=3 SV=1	tr|A0A0E1ENX4|A0A0E1ENX4_STRAG	carA-2	68	0	0.15	2.528
Methionine ABC transporter ATP-binding protein OS=Streptococcus agalactiae OX=1311 GN=metN_1 PE=4 SV=1	tr|A0A0H1ZG60|A0A0H1ZG60_STRAG	metN_1	146	0	0.08	2.528
Methionine ABC transporter ATP-binding protein OS=Streptococcus agalactiae FSL S3-586 OX=1154776 GN=SAG0014_01270 PE=4 SV=1	tr|A0A829ICJ5|A0A829ICJ5_STRAG	SAG0014_01270	146	0.05	0.08	2.528
Methionine import ATP-binding protein MetN OS=Streptococcus agalactiae OX=1311 GN=TH70_1413 PE=4 SV=1	tr|A0A7Z0VEL6|A0A7Z0VEL6_STRAG	TH70_1413	146	0	0.08	2.528
PhageMin_Tail domain-containing protein OS=Streptococcus agalactiae serotype V (strain ATCC BAA-611 / 2603 V/R) OX=208435 GN=SAG1844 PE=4 SV=1	tr|Q8DXK6|Q8DXK6_STRA5	SAG1844	74	0.26	0.34	2.525
PDZ domain-containing protein OS=Streptococcus agalactiae OX=1311 GN=AX245_10810 PE=4 SV=1	tr|A0A0E1EG10|A0A0E1EG10_STRAG	AX245_10810	58	0	0.47	2.521
PDZ domain-containing protein OS=Streptococcus agalactiae OX=1311 GN=C4618_11185 PE=4 SV=1	tr|A0A7Z6WGJ0|A0A7Z6WGJ0_STRAG	C4618_11185	58	0	0.47	2.521
PDZ domain-containing protein OS=Streptococcus agalactiae OX=1311 GN=D5F95_09075 PE=4 SV=1	tr|A0A3P0Y0S8|A0A3P0Y0S8_STRAG	D5F95_09075	58	0	0.47	2.521
Lon-like protease with PDZ domain OS=Streptococcus agalactiae OX=1311 GN=DK41_02735 PE=4 SV=1	tr|A0A076Z582|A0A076Z582_STRAG	DK41_02735	58	0	0.47	2.521
Uncharacterized protein OS=Streptococcus agalactiae serotype III (strain NEM316) OX=211110 GN=gbs0502 PE=4 SV=1	tr|Q8E6R0|Q8E6R0_STRA3	gbs0502	58	0.41	0.47	2.521
Peptidase S16 OS=Streptococcus agalactiae FSL S3-586 OX=1154776 GN=SAG0014_08465 PE=4 SV=1	tr|A0A829IC62|A0A829IC62_STRAG	SAG0014_08465	58	0	0.47	2.521
Uncharacterized protein OS=Streptococcus agalactiae serotype V (strain ATCC BAA-611 / 2603 V/R) OX=208435 GN=SAG0455 PE=4 SV=1	tr|Q8E1A5|Q8E1A5_STRA5	SAG0455	58	0	0.47	2.521
Uncharacterized protein OS=Streptococcus agalactiae OX=1311 GN=TH70_0737 PE=4 SV=1	tr|A0A7Z0VGV2|A0A7Z0VGV2_STRAG	TH70_0737	58	0	0.47	2.521
Lon-like protease with PDZ domain OS=Streptococcus agalactiae OX=1311 GN=ylbL PE=4 SV=1	tr|A0A0H1YUL6|A0A0H1YUL6_STRAG	ylbL	58	0	0.47	2.521
Carbamate kinase OS=Streptococcus agalactiae OX=1311 GN=arcC PE=3 SV=1	tr|A0A076Z180|A0A076Z180_STRAG	arcC	125	0	0.11	2.516
Carbamate kinase OS=Streptococcus agalactiae OX=1311 GN=arcC-2 PE=3 SV=1	tr|A0A0E1EPY3|A0A0E1EPY3_STRAG	arcC-2	125	0	0.11	2.516
Carbamate kinase OS=Streptococcus agalactiae OX=1311 GN=arcC1 PE=3 SV=1	tr|A0A380IIL8|A0A380IIL8_STRAG	arcC1	125	0	0.11	2.516
Carbamate kinase OS=Streptococcus agalactiae serotype III (strain NEM316) OX=211110 GN=gbs2126 PE=3 SV=1	tr|Q8E2J6|Q8E2J6_STRA3	gbs2126	125	0.06	0.11	2.516
Carbamate kinase OS=Streptococcus agalactiae FSL S3-586 OX=1154776 GN=SAG0014_05265 PE=3 SV=1	tr|A0A829IEQ3|A0A829IEQ3_STRAG	SAG0014_05265	125	0	0.11	2.516
Uncharacterized protein OS=Streptococcus agalactiae LMG 14747 OX=1154860 GN=SAG0136_06290 PE=4 SV=1	tr|V6Z1P8|V6Z1P8_STRAG	SAG0136_06290	44	0.76	0.86	2.515
Dehydrogenase OS=Streptococcus agalactiae OX=1311 GN=C4618_10460 PE=4 SV=1	tr|A0A5N0RDS8|A0A5N0RDS8_STRAG	C4618_10460	104	0.1	0.15	2.513
Type IV secretion protein VirB4 OS=Streptococcus agalactiae FSL S3-586 OX=1154776 GN=SAG0014_03995 PE=4 SV=1	tr|A0A829IC17|A0A829IC17_STRAG	SAG0014_03995	14	0	2	2.5
Glutamine--fructose-6-phosphate aminotransferase [isomerizing] OS=Streptococcus agalactiae LMG 14747 OX=1154860 GN=glmS PE=3 SV=1	tr|V6Z4U8|V6Z4U8_STRAG	glmS	109	0.06	0.11	2.488
N-acetylmuramoyl-L-alanine amidase OS=Streptococcus agalactiae OX=1311 GN=DK41_08925 PE=3 SV=1	tr|A0A806NJI4|A0A806NJI4_STRAG	DK41_08925	19	2	2	2.473
DNA-directed RNA polymerase subunit beta' OS=Streptococcus agalactiae serotype Ia (strain ATCC 27591 / A909 / CDC SS700) OX=205921 GN=rpoC PE=3 SV=1	sp|Q3K3L1|RPOC_STRA1	rpoC	16	0	2	2.467
Cytosine-specific methyltransferase OS=Streptococcus agalactiae OX=1311 GN=WA04_08950 PE=3 SV=1	tr|A0A837KXA0|A0A837KXA0_STRAG	WA04_08950	77	0.17	0.21	2.455
Uncharacterized protein OS=Streptococcus agalactiae serotype III (strain NEM316) OX=211110 GN=gbs0319 PE=4 SV=1	tr|Q8E739|Q8E739_STRA3	gbs0319	112	0.06	0.1	2.445
Formate C-acetyltransferase/glycerol dehydratase family glycyl radical enzyme OS=Streptococcus agalactiae OX=1311 GN=hpdB PE=4 SV=1	tr|A0A076Z4V8|A0A076Z4V8_STRAG	hpdB	112	0	0.1	2.445
Formate acetyltransferase OS=Streptococcus agalactiae serotype V (strain ATCC BAA-611 / 2603 V/R) OX=208435 GN=pflD-1 PE=4 SV=1	tr|Q8E1M3|Q8E1M3_STRA5	pflD-1	112	0	0.1	2.445
Pyruvate formate-lyase OS=Streptococcus agalactiae FSL S3-586 OX=1154776 GN=SAG0014_07240 PE=4 SV=1	tr|A0A829IAB5|A0A829IAB5_STRAG	SAG0014_07240	112	0	0.1	2.445
Formate acetyltransferase OS=Streptococcus agalactiae OX=1311 GN=WA04_04640 PE=4 SV=1	tr|A0A837L0I3|A0A837L0I3_STRAG	WA04_04640	112	0	0.1	2.445
XRE family transcriptional regulator OS=Streptococcus agalactiae OX=1311 GN=C4618_02320 PE=3 SV=1	tr|A0A7Z6RDF5|A0A7Z6RDF5_STRAG	C4618_02320	80	0.07	0.1	2.439
Hyaluronate lyase OS=Streptococcus agalactiae serotype III (strain NEM316) OX=211110 GN=hylB PE=1 SV=2	sp|Q53591|HYSA_STRA3	hylB	52	0	0.06	2.439
Formate acetyltransferase 3 OS=Streptococcus agalactiae OX=1311 GN=TH70_0887 PE=4 SV=1	tr|A0A7Z0VH52|A0A7Z0VH52_STRAG	TH70_0887	112	0	0.1	2.433
ImmA/IrrE family metallo-endopeptidase OS=Streptococcus agalactiae OX=1311 GN=GE200_07555 PE=4 SV=1	tr|A0A8I2FIX4|A0A8I2FIX4_STRAG	GE200_07555	84	0.14	0.22	2.412
Helicase OS=Streptococcus agalactiae OX=1311 GN=D5F95_08355 PE=4 SV=1	tr|A0A3P0Y8Z5|A0A3P0Y8Z5_STRAG	D5F95_08355	54	0.21	0.34	2.399
Ribonuclease R (Fragment) OS=Streptococcus agalactiae OX=1311 GN=C4618_00625 PE=4 SV=1	tr|A0A7Z6RE04|A0A7Z6RE04_STRAG	C4618_00625	47	0	0.66	2.332
Type IV secretory system conjugative DNA transfer family protein OS=Streptococcus agalactiae OX=1311 GN=D5F95_06355 PE=3 SV=1	tr|A0A3P1C8V4|A0A3P1C8V4_STRAG	D5F95_06355	38	0.85	1.04	2.332
DNA translocase FtsK OS=Streptococcus agalactiae OX=1311 GN=C6N07_02005 PE=4 SV=1	tr|A0A8G2N5N2|A0A8G2N5N2_STRAG	C6N07_02005	105	0	0.08	2.331
DNA translocase FtsK OS=Streptococcus agalactiae OX=1311 GN=AX245_07440 PE=3 SV=1	tr|A0A853P6U8|A0A853P6U8_STRAG	AX245_07440	105	0	0.08	2.328
DNA translocase FtsK OS=Streptococcus agalactiae OX=1311 GN=C4618_11275 PE=3 SV=1	tr|A0A0H1IAM3|A0A0H1IAM3_STRAG	C4618_11275	105	0	0.08	2.328
DNA translocase FtsK OS=Streptococcus agalactiae serotype V (strain ATCC BAA-611 / 2603 V/R) OX=208435 GN=ftsK PE=3 SV=1	sp|Q8CX05|FTSK_STRA5	ftsK	105	0	0.08	2.328
DNA translocase FtsK OS=Streptococcus agalactiae OX=1311 GN=ftsK_1 PE=3 SV=1	tr|A0A7Z7QTU1|A0A7Z7QTU1_STRAG	ftsK_1	105	0	0.08	2.328
DNA translocase FtsK OS=Streptococcus agalactiae OX=1311 GN=ftsK_2 PE=3 SV=1	tr|A0A0H1ZGZ9|A0A0H1ZGZ9_STRAG	ftsK_2	105	0	0.08	2.328
Cell division protein FtsK OS=Streptococcus agalactiae OX=1311 GN=GE200_08245 PE=4 SV=1	tr|A0A8I2JV20|A0A8I2JV20_STRAG	GE200_08245	105	0.05	0.08	2.328
DNA translocase FtsK OS=Streptococcus agalactiae FSL S3-586 OX=1154776 GN=SAG0014_06340 PE=3 SV=1	tr|A0A829IAN6|A0A829IAN6_STRAG	SAG0014_06340	105	0	0.08	2.328
DNA translocase FtsK OS=Streptococcus agalactiae OX=1311 GN=TH70_1311 PE=3 SV=1	tr|A0A7Z0VEG7|A0A7Z0VEG7_STRAG	TH70_1311	105	0	0.08	2.328
EIICB-Lac OS=Streptococcus agalactiae LMG 14747 OX=1154860 GN=SAG0136_08590 PE=4 SV=1	tr|V6Z2U9|V6Z2U9_STRAG	SAG0136_08590	82	0.08	0.12	2.326
Peptidase M20 OS=Streptococcus agalactiae LMG 14747 OX=1154860 GN=SAG0136_04030 PE=4 SV=1	tr|V6Z117|V6Z117_STRAG	SAG0136_04030	129	0.06	0.1	2.32
Internalin OS=Streptococcus agalactiae OX=1311 GN=C6N07_06720 PE=4 SV=1	tr|A0A8G2JL51|A0A8G2JL51_STRAG	C6N07_06720	109	0	0.08	2.311
Phage tail length tape-measure protein OS=Streptococcus agalactiae OX=1311 GN=NCTC8183_01564 PE=4 SV=1	tr|A0A7Z7QUN7|A0A7Z7QUN7_STRAG	NCTC8183_01564	74	0	0.33	2.31
Glycine--tRNA ligase alpha subunit OS=Streptococcus agalactiae serotype Ia (strain ATCC 27591 / A909 / CDC SS700) OX=205921 GN=glyQ PE=3 SV=1	sp|Q3K3B1|SYGA_STRA1	glyQ	120	0	0.09	2.303
Amidase OS=Streptococcus agalactiae LMG 14747 OX=1154860 GN=SAG0136_09275 PE=4 SV=1	tr|V6Z538|V6Z538_STRAG	SAG0136_09275	28	0.14	0.17	2.292
FtsX domain-containing protein OS=Streptococcus agalactiae OX=1311 GN=TH70_0195 PE=3 SV=1	tr|A0A7Z0VGM6|A0A7Z0VGM6_STRAG	TH70_0195	21	0	2	2.288
Serine protease OS=Streptococcus agalactiae OX=1311 GN=C6N07_05950 PE=4 SV=1	tr|A0A8G2JMK5|A0A8G2JMK5_STRAG	C6N07_05950	22	0	2	2.278
Aspartate carbamoyltransferase OS=Streptococcus agalactiae LMG 14747 OX=1154860 GN=pyrB PE=3 SV=1	tr|V6Z3G4|V6Z3G4_STRAG	pyrB	85	0.12	0.16	2.273
Spermidine/putrescine ABC transporter substrate-binding protein OS=Streptococcus agalactiae OX=1311 GN=AX245_01245 PE=3 SV=1	tr|A0A853P7T8|A0A853P7T8_STRAG	AX245_01245	123	0	0.12	2.241
Spermidine/putrescine ABC transporter substrate-binding protein OS=Streptococcus agalactiae OX=1311 GN=C4618_12180 PE=3 SV=1	tr|A0A6H3FY49|A0A6H3FY49_STRAG	C4618_12180	123	0	0.12	2.241
Uncharacterized protein OS=Streptococcus agalactiae serotype III (strain NEM316) OX=211110 GN=gbs1175 PE=3 SV=1	tr|Q8E557|Q8E557_STRA3	gbs1175	123	0.08	0.12	2.241
Extracellular solute-binding protein OS=Streptococcus agalactiae OX=1311 GN=GE200_09915 PE=4 SV=1	tr|A0A8I2FI14|A0A8I2FI14_STRAG	GE200_09915	123	0	0.12	2.241
ABC transporter, periplasmic spermidine putrescine-binding protein PotD (TC 3.A.1.11.1) OS=Streptococcus agalactiae OX=1311 GN=potD PE=3 SV=1	tr|A0A076Z6Z8|A0A076Z6Z8_STRAG	potD	123	0	0.12	2.241
Spermidine/putrescine ABC transporter substrate-binding protein OS=Streptococcus agalactiae FSL S3-586 OX=1154776 GN=SAG0014_01890 PE=3 SV=1	tr|A0A829IC85|A0A829IC85_STRAG	SAG0014_01890	123	0	0.12	2.241
Spermidine/putrescine-binding periplasmic protein OS=Streptococcus agalactiae OX=1311 GN=TH70_0973 PE=3 SV=1	tr|A0A7Z0VDV2|A0A7Z0VDV2_STRAG	TH70_0973	123	0	0.12	2.241
Hyaluronate lyase OS=Streptococcus agalactiae OX=1311 GN=C4618_08920 PE=3 SV=1	tr|A0A0H1JL65|A0A0H1JL65_STRAG	C4618_08920	52	0	0.06	2.239
Hyaluronate lyase OS=Streptococcus agalactiae OX=1311 GN=C6N07_06050 PE=4 SV=1	tr|A0A8G2JLT3|A0A8G2JLT3_STRAG	C6N07_06050	52	0	0.06	2.239
Hyaluronate lyase OS=Streptococcus agalactiae OX=1311 GN=DK41_06360 PE=3 SV=1	tr|A0A806NI65|A0A806NI65_STRAG	DK41_06360	52	0	0.06	2.239
ATP-dependent DNA helicase RecG OS=Streptococcus agalactiae OX=1311 GN=recG PE=3 SV=1	tr|A0A7Z1ACT1|A0A7Z1ACT1_STRAG	recG	105	0	0.12	2.235
ATP-dependent DNA helicase RecG OS=Streptococcus agalactiae OX=1311 GN=recG_2 PE=3 SV=1	tr|A0A8B4RBY9|A0A8B4RBY9_STRAG	recG_2	105	0.07	0.12	2.235
Trk system potassium uptake protein TrkA OS=Streptococcus agalactiae LMG 14747 OX=1154860 GN=SAG0136_08735 PE=4 SV=1	tr|V6Z6P5|V6Z6P5_STRAG	SAG0136_08735	16	0.27	0.3	2.203
PDZ domain-containing protein OS=Streptococcus agalactiae serotype III (strain NEM316) OX=211110 GN=gbs2133 PE=3 SV=1	tr|Q8E2I9|Q8E2I9_STRA3	gbs2133	22	2	2	2.2
PDZ domain-containing protein OS=Streptococcus agalactiae OX=1311 GN=GE200_03715 PE=4 SV=1	tr|A0A8I2JTN2|A0A8I2JTN2_STRAG	GE200_03715	22	0	2	2.2
PDZ domain-containing protein OS=Streptococcus agalactiae OX=1311 GN=htrA PE=3 SV=1	tr|A0A076YXV8|A0A076YXV8_STRAG	htrA	22	0	2	2.2
Serine protease OS=Streptococcus agalactiae FSL S3-586 OX=1154776 GN=SAG0014_08120 PE=3 SV=1	tr|A0A829IBI7|A0A829IBI7_STRAG	SAG0014_08120	22	0	2	2.2
Serine protease OS=Streptococcus agalactiae serotype V (strain ATCC BAA-611 / 2603 V/R) OX=208435 GN=SAG2174 PE=3 SV=1	tr|Q8DWP1|Q8DWP1_STRA5	SAG2174	22	0	2	2.2
Polysaccharide biosynthesis protein cpsH(V) OS=Streptococcus agalactiae serotype V (strain ATCC BAA-611 / 2603 V/R) OX=208435 GN=cpsH PE=4 SV=1	tr|Q8DZD6|Q8DZD6_STRA5	cpsH	116	0	0.09	2.198
Capsular biosynthesis protein CpsH OS=Streptococcus agalactiae OX=1311 GN=cpsVH PE=4 SV=1	tr|Q9AFH7|Q9AFH7_STRAG	cpsVH	116	0.06	0.09	2.198
E1_dh domain-containing protein OS=Streptococcus agalactiae serotype III (strain NEM316) OX=211110 GN=gbs0895 PE=4 SV=1	tr|Q8E5T5|Q8E5T5_STRA3	gbs0895	103	0	0.08	2.174
Pyruvate dehydrogenase E1 subunit alpha OS=Streptococcus agalactiae FSL S3-586 OX=1154776 GN=SAG0014_11735 PE=4 SV=1	tr|A0A829IFQ3|A0A829IFQ3_STRAG	SAG0014_11735	103	0	0.08	2.174
Acetoin dehydrogenase, thymine PPi dependent, E1 component, alpha subunit OS=Streptococcus agalactiae serotype V (strain ATCC BAA-611 / 2603 V/R) OX=208435 GN=SAG0878 PE=4 SV=1	tr|Q8E058|Q8E058_STRA5	SAG0878	103	0	0.08	2.174
Internalin OS=Streptococcus agalactiae OX=1311 GN=AX245_09030 PE=4 SV=1	tr|A0A853P8T6|A0A853P8T6_STRAG	AX245_09030	109	0	0.08	2.166
Blr OS=Streptococcus agalactiae OX=1311 GN=blr PE=4 SV=1	tr|Q2Q1G9|Q2Q1G9_STRAG	blr	109	0	0.08	2.166
Pneumococcal-type histidine triad protein OS=Streptococcus agalactiae OX=1311 GN=D5F95_12040 PE=4 SV=1	tr|A0A3P0XU13|A0A3P0XU13_STRAG	D5F95_12040	109	0	0.08	2.166
Uncharacterized protein OS=Streptococcus agalactiae serotype III (strain NEM316) OX=211110 GN=gbs0918 PE=4 SV=1	tr|Q8E5R2|Q8E5R2_STRA3	gbs0918	109	0.05	0.08	2.166
Pneumococcal-type histidine triad protein OS=Streptococcus agalactiae OX=1311 GN=GE200_06535 PE=4 SV=1	tr|A0A8I2FIC9|A0A8I2FIC9_STRAG	GE200_06535	109	0	0.08	2.166
Internalin, putative OS=Streptococcus agalactiae OX=1311 GN=inlA_1 PE=4 SV=1	tr|A0A7Z7P3U3|A0A7Z7P3U3_STRAG	inlA_1	109	0	0.08	2.166
Internalin OS=Streptococcus agalactiae OX=1311 GN=inlA_2 PE=4 SV=1	tr|A0A0H1UHW1|A0A0H1UHW1_STRAG	inlA_2	109	0	0.08	2.166
Uncharacterized protein OS=Streptococcus agalactiae FSL S3-586 OX=1154776 GN=SAG0014_00800 PE=4 SV=1	tr|A0A829IAC1|A0A829IAC1_STRAG	SAG0014_00800	109	0	0.08	2.166
Uncharacterized protein OS=Streptococcus agalactiae serotype V (strain ATCC BAA-611 / 2603 V/R) OX=208435 GN=SAG0907 PE=4 SV=1	tr|Q8E029|Q8E029_STRA5	SAG0907	109	0	0.08	2.166
Uncharacterized protein OS=Streptococcus agalactiae OX=1311 GN=TH70_0296 PE=4 SV=1	tr|A0A7Z1ACL1|A0A7Z1ACL1_STRAG	TH70_0296	109	0	0.08	2.166
ATP-dependent Clp protease ATP-binding subunit OS=Streptococcus agalactiae OX=1311 GN=D5F95_06400 PE=4 SV=1	tr|A0A3P0Y553|A0A3P0Y553_STRAG	D5F95_06400	52	0	0.54	2.152
ABC transporter permease OS=Streptococcus agalactiae OX=1311 GN=AX245_04455 PE=3 SV=1	tr|A0A0E1EH51|A0A0E1EH51_STRAG	AX245_04455	21	0	2	2.151
ABC transporter permease OS=Streptococcus agalactiae OX=1311 GN=D5F95_09910 PE=3 SV=1	tr|A0A2X2LSF6|A0A2X2LSF6_STRAG	D5F95_09910	21	0	2	2.151
ABC transporter permease OS=Streptococcus agalactiae OX=1311 GN=DK41_05175 PE=3 SV=1	tr|A0A806NHG3|A0A806NHG3_STRAG	DK41_05175	21	0	2	2.151
FtsX domain-containing protein OS=Streptococcus agalactiae serotype III (strain NEM316) OX=211110 GN=gbs0962 PE=3 SV=1	tr|Q8E5M0|Q8E5M0_STRA3	gbs0962	21	2	2	2.151
ABC transporter permease OS=Streptococcus agalactiae FSL S3-586 OX=1154776 GN=SAG0014_03715 PE=3 SV=1	tr|A0A829I9B8|A0A829I9B8_STRAG	SAG0014_03715	21	0	2	2.151
ABC transporter, permease protein, putative OS=Streptococcus agalactiae serotype V (strain ATCC BAA-611 / 2603 V/R) OX=208435 GN=SAG0975 PE=3 SV=1	tr|Q8DZX0|Q8DZX0_STRA5	SAG0975	21	0	2	2.151
Phage protein OS=Streptococcus agalactiae OX=1311 GN=WA04_00795 PE=4 SV=1	tr|A0A837L1K0|A0A837L1K0_STRAG	WA04_00795	99	0.05	0.08	2.15
Putative competence-damage inducible protein OS=Streptococcus agalactiae serotype Ia (strain ATCC 27591 / A909 / CDC SS700) OX=205921 GN=cinA PE=3 SV=1	sp|Q3JYN0|CINA_STRA1	cinA	56	0	0.44	2.148
Putative competence-damage inducible protein OS=Streptococcus agalactiae OX=1311 GN=yfaY PE=3 SV=1	tr|A0A076Z092|A0A076Z092_STRAG	yfaY	56	0	0.44	2.148
Acetoin dehydrogenase E1 component alpha-subunit OS=Streptococcus agalactiae OX=1311 GN=RDF_0887 PE=4 SV=1	tr|A0A0G2Z148|A0A0G2Z148_STRAG	RDF_0887	103	0	0.08	2.147
Conserved domain protein OS=Streptococcus agalactiae serotype V (strain ATCC BAA-611 / 2603 V/R) OX=208435 GN=SAG1852 PE=4 SV=1	tr|Q8DXJ8|Q8DXJ8_STRA5	SAG1852	70	0.21	0.28	2.143
ABC transporter permease protein OS=Streptococcus agalactiae OX=1311 GN=RDF_0969 PE=3 SV=1	tr|A0A0G2Z725|A0A0G2Z725_STRAG	RDF_0969	21	0	2	2.141
Cytosine-specific methyltransferase OS=Streptococcus agalactiae OX=1311 GN=C4618_02375 PE=3 SV=1	tr|A0A7Z6RDE9|A0A7Z6RDE9_STRAG	C4618_02375	21	2	2	2.132
Tyr recombinase domain-containing protein OS=Streptococcus agalactiae serotype III (strain NEM316) OX=211110 GN=gbs0237 PE=4 SV=1	tr|Q8E7B8|Q8E7B8_STRA3	gbs0237	56	0.35	0.43	2.122
Signal recognition particle protein OS=Streptococcus agalactiae OX=1311 GN=ffh PE=3 SV=1	tr|A0A076YV45|A0A076YV45_STRAG	ffh	76	0	0.33	2.111
Trigger factor OS=Streptococcus agalactiae serotype Ia (strain ATCC 27591 / A909 / CDC SS700) OX=205921 GN=tig PE=3 SV=1	sp|Q3K3S4|TIG_STRA1	tig	66	0	0.17	2.108
Cpp14 protein OS=Streptococcus agalactiae OX=1311 GN=NCTC8183_01870 PE=4 SV=1	tr|A0A7Z7QVJ5|A0A7Z7QVJ5_STRAG	NCTC8183_01870	54	0	0.3	2.088
Site-specific integrase OS=Streptococcus agalactiae OX=1311 GN=D5F95_04950 PE=4 SV=1	tr|A0A3P0Y848|A0A3P0Y848_STRAG	D5F95_04950	100	0	0.15	2.083
Integrase OS=Streptococcus agalactiae OX=1311 GN=Int-Tn_2 PE=4 SV=1	tr|A0A7Z7P4K7|A0A7Z7P4K7_STRAG	Int-Tn_2	100	0.1	0.15	2.083
Glutamate--tRNA ligase OS=Streptococcus agalactiae OX=1311 GN=C6N07_03010 PE=4 SV=1	tr|A0A8G2JT43|A0A8G2JT43_STRAG	C6N07_03010	61	0	0.61	2.066
Glutamate--tRNA ligase OS=Streptococcus agalactiae serotype Ia (strain ATCC 27591 / A909 / CDC SS700) OX=205921 GN=gltX PE=3 SV=2	sp|Q3K3R5|SYE_STRA1	gltX	61	0	0.61	2.066
HTH domain-containing protein OS=Streptococcus agalactiae OX=1311 GN=C4618_09145 PE=4 SV=1	tr|A0A6H3FY12|A0A6H3FY12_STRAG	C4618_09145	21	0	0.26	2.059
Dihydrofolate synthase OS=Streptococcus agalactiae LMG 14747 OX=1154860 GN=SAG0136_03780 PE=3 SV=1	tr|V6Z0B8|V6Z0B8_STRAG	SAG0136_03780	130	0.06	0.1	2.059
NAD(FAD)-utilizing dehydrogenases OS=Streptococcus agalactiae OX=1311 GN=AX245_09810 PE=4 SV=1	tr|A0A0E1ENW4|A0A0E1ENW4_STRAG	AX245_09810	108	0	0.09	2.051
NAD(FAD)-utilizing dehydrogenases OS=Streptococcus agalactiae OX=1311 GN=D5F95_06080 PE=4 SV=1	tr|A0A0H1UJ60|A0A0H1UJ60_STRAG	D5F95_06080	108	0	0.09	2.051
Uncharacterized protein OS=Streptococcus agalactiae OX=1311 GN=DK41_09250 PE=4 SV=1	tr|A0A806NJM0|A0A806NJM0_STRAG	DK41_09250	108	0	0.09	2.051
Uncharacterized protein OS=Streptococcus agalactiae serotype III (strain NEM316) OX=211110 GN=gbs1796 PE=4 SV=1	tr|Q8E3G3|Q8E3G3_STRA3	gbs1796	108	0.06	0.09	2.051
Aminoacetone oxidase family FAD-binding enzyme OS=Streptococcus agalactiae OX=1311 GN=GE200_01530 PE=4 SV=1	tr|A0A8I2FF97|A0A8I2FF97_STRAG	GE200_01530	108	0	0.09	2.051
NAD(FAD)-utilizing dehydrogenases OS=Streptococcus agalactiae OX=1311 GN=NCTC6175_00405 PE=4 SV=1	tr|A0A380IJ08|A0A380IJ08_STRAG	NCTC6175_00405	108	0	0.09	2.051
NAD(FAD)-utilizing dehydrogenases OS=Streptococcus agalactiae OX=1311 GN=NCTC8183_01947 PE=4 SV=1	tr|A0A380IY75|A0A380IY75_STRAG	NCTC8183_01947	108	0	0.09	2.051
Pyridine nucleotide-disulfide oxidoreductase OS=Streptococcus agalactiae FSL S3-586 OX=1154776 GN=SAG0014_00475 PE=4 SV=1	tr|A0A829IBB7|A0A829IBB7_STRAG	SAG0014_00475	108	0	0.09	2.051
Uncharacterized protein OS=Streptococcus agalactiae serotype V (strain ATCC BAA-611 / 2603 V/R) OX=208435 GN=SAG1752 PE=4 SV=1	tr|Q8DXU4|Q8DXU4_STRA5	SAG1752	108	0	0.09	2.051
Uncharacterized protein OS=Streptococcus agalactiae OX=1311 GN=WA04_07040 PE=4 SV=1	tr|A0A837KY50|A0A837KY50_STRAG	WA04_07040	108	0	0.09	2.051
FAD-containing oxidoreductase OS=Streptococcus agalactiae OX=1311 GN=C6N07_03020 PE=4 SV=1	tr|A0A8G2JRE9|A0A8G2JRE9_STRAG	C6N07_03020	20	0	2	2.05
Uncharacterized protein OS=Streptococcus agalactiae serotype III (strain NEM316) OX=211110 GN=gbs0111 PE=3 SV=1	tr|Q8E7P3|Q8E7P3_STRA3	gbs0111	20	2	2	2.05
FAD-containing oxidoreductase OS=Streptococcus agalactiae OX=1311 GN=GE200_04155 PE=4 SV=1	tr|A0A8I2FFR2|A0A8I2FFR2_STRAG	GE200_04155	20	0	2	2.05
Dihydrolipoamide dehydrogenase Mercuric ion reductase PF00070 family, FAD-dependent NAD(P)-disulphide oxidoreductase OS=Streptococcus agalactiae OX=1311 GN=lpd PE=3 SV=1	tr|A0A076Z2K2|A0A076Z2K2_STRAG	lpd	20	0	2	2.05
Pyridine nucleotide-disulfide oxidoreductase OS=Streptococcus agalactiae FSL S3-586 OX=1154776 GN=SAG0014_02720 PE=3 SV=1	tr|A0A829IAI5|A0A829IAI5_STRAG	SAG0014_02720	20	0	2	2.05
Pyridine nucleotide-disulphide oxidoreductase family protein OS=Streptococcus agalactiae serotype V (strain ATCC BAA-611 / 2603 V/R) OX=208435 GN=SAG0112 PE=3 SV=1	tr|Q8E285|Q8E285_STRA5	SAG0112	20	0	2	2.05
Putative pyridine nucleotide-disulfide oxidoreductase ykgC OS=Streptococcus agalactiae OX=1311 GN=TH70_2005 PE=3 SV=1	tr|A0A7Z0VDM9|A0A7Z0VDM9_STRAG	TH70_2005	20	0	2	2.05
DNA helicase OS=Streptococcus agalactiae OX=1311 GN=AX245_08770 PE=4 SV=1	tr|A0A853P801|A0A853P801_STRAG	AX245_08770	65	0.23	0.3	2.042
Uncharacterized protein OS=Streptococcus agalactiae OX=1311 GN=TH70_0600 PE=4 SV=1	tr|A0A7Z0VHE9|A0A7Z0VHE9_STRAG	TH70_0600	14	2	2	2.035
Cysteine--tRNA ligase OS=Streptococcus agalactiae serotype Ia (strain ATCC 27591 / A909 / CDC SS700) OX=205921 GN=cysS PE=3 SV=1	sp|Q3K3G5|SYC_STRA1	cysS	62	0	0.61	2.013
Uncharacterized protein OS=Streptococcus agalactiae OX=1311 GN=TH70_0769 PE=4 SV=1	tr|A0A7Z0VHQ7|A0A7Z0VHQ7_STRAG	TH70_0769	21	0	0.26	1.98
Candidate zinc-binding lipoprotein ZinT OS=Streptococcus agalactiae OX=1311 GN=adcA_2 PE=3 SV=1	tr|A0A0H1IQA5|A0A0H1IQA5_STRAG	adcA_2	95	0	0.09	1.976
Zinc ABC transporter substrate-binding protein AdcA OS=Streptococcus agalactiae OX=1311 GN=D5F95_02655 PE=3 SV=1	tr|A0A3P1BHB1|A0A3P1BHB1_STRAG	D5F95_02655	95	0	0.09	1.976
Zinc-binding protein AdcA OS=Streptococcus agalactiae OX=1311 GN=DK41_03145 PE=3 SV=1	tr|A0A806NGA3|A0A806NGA3_STRAG	DK41_03145	95	0	0.09	1.976
ZinT domain-containing protein OS=Streptococcus agalactiae serotype III (strain NEM316) OX=211110 GN=gbs0580 PE=3 SV=1	tr|Q8E6I3|Q8E6I3_STRA3	gbs0580	95	0.06	0.09	1.976
Zinc-binding protein OS=Streptococcus agalactiae FSL S3-586 OX=1154776 GN=SAG0014_05065 PE=3 SV=1	tr|A0A829ICG3|A0A829ICG3_STRAG	SAG0014_05065	95	0	0.09	1.976
Zinc ABC transporter, zinc-binding adhesion liprotein OS=Streptococcus agalactiae serotype V (strain ATCC BAA-611 / 2603 V/R) OX=208435 GN=SAG0535 PE=3 SV=1	tr|Q8E128|Q8E128_STRA5	SAG0535	95	0	0.09	1.976
Late competence protein ComEC, DNA transport OS=Streptococcus agalactiae OX=1311 GN=NCTC8183_01613 PE=4 SV=1	tr|A0A7Z7QV35|A0A7Z7QV35_STRAG	NCTC8183_01613	113	0	0.12	1.968
Beta-glucuronidase OS=Streptococcus agalactiae LMG 14747 OX=1154860 GN=SAG0136_00470 PE=4 SV=1	tr|V6YYN9|V6YYN9_STRAG	SAG0136_00470	67	0.23	0.28	1.961
Cpp14 protein OS=Streptococcus agalactiae OX=1311 GN=NCTC8183_01867 PE=4 SV=1	tr|A0A7Z7QVI4|A0A7Z7QVI4_STRAG	NCTC8183_01867	96	0.08	0.14	1.95
Peptidase OS=Streptococcus agalactiae LMG 14747 OX=1154860 GN=SAG0136_08145 PE=4 SV=1	tr|V6Z2L0|V6Z2L0_STRAG	SAG0136_08145	56	0.26	0.3	1.945
Bifunctional phosphoribosylaminoimidazolecarboxamide formyltransferase/inosine monophosphate cyclohydrolase OS=Streptococcus agalactiae OX=1311 GN=C6N07_01445 PE=4 SV=1	tr|A0A8G2N566|A0A8G2N566_STRAG	C6N07_01445	128	0	0.1	1.942
Bifunctional purine biosynthesis protein PurH OS=Streptococcus agalactiae serotype III (strain NEM316) OX=211110 GN=purH PE=3 SV=1	sp|P67545|PUR9_STRA3	purH	128	0	0.1	1.942
RNA helicase OS=Streptococcus agalactiae OX=1311 GN=WA04_06960 PE=4 SV=1	tr|A0A837KYX8|A0A837KYX8_STRAG	WA04_06960	120	0.05	0.09	1.938
Mga domain-containing protein OS=Streptococcus agalactiae OX=1311 GN=TH70_0939 PE=4 SV=1	tr|A0A7Z1AD43|A0A7Z1AD43_STRAG	TH70_0939	123	0	0.09	1.915
Biofilm regulatory protein OS=Streptococcus agalactiae OX=1311 GN=lytR PE=3 SV=1	tr|A0A4P8PM65|A0A4P8PM65_STRAG	lytR	147	0.05	0.07	1.896
Trans-acting positive regulator OS=Streptococcus agalactiae OX=1311 GN=AX245_06730 PE=4 SV=1	tr|A0A0E1EF48|A0A0E1EF48_STRAG	AX245_06730	123	0	0.09	1.891
Trans-acting positive regulator OS=Streptococcus agalactiae OX=1311 GN=C6N07_00315 PE=4 SV=1	tr|A0A8G2N620|A0A8G2N620_STRAG	C6N07_00315	123	0	0.09	1.891
Trans-acting positive regulator OS=Streptococcus agalactiae OX=1311 GN=D5F95_04025 PE=4 SV=1	tr|A0A076YZ43|A0A076YZ43_STRAG	D5F95_04025	123	0	0.09	1.891
Mga domain-containing protein OS=Streptococcus agalactiae serotype III (strain NEM316) OX=211110 GN=gbs0267 PE=4 SV=1	tr|Q8E790|Q8E790_STRA3	gbs0267	123	0.05	0.09	1.891
Trans-acting positive regulator OS=Streptococcus agalactiae OX=1311 GN=GE200_05695 PE=4 SV=1	tr|A0A8I2JTZ5|A0A8I2JTZ5_STRAG	GE200_05695	123	0	0.09	1.891
Trans-acting positive regulator OS=Streptococcus agalactiae OX=1311 GN=NCTC6175_02350 PE=4 SV=1	tr|A0A380IYE4|A0A380IYE4_STRAG	NCTC6175_02350	123	0	0.09	1.891
Voltage-gated chloride channel family protein OS=Streptococcus agalactiae OX=1311 GN=RDF_1175 PE=4 SV=1	tr|A0A0G2Z1X8|A0A0G2Z1X8_STRAG	RDF_1175	91	0	0.1	1.891
Voltage-gated chloride channel family protein OS=Streptococcus agalactiae FSL S3-586 OX=1154776 GN=SAG0014_05025 PE=4 SV=1	tr|A0A829I971|A0A829I971_STRAG	SAG0014_05025	91	0.06	0.1	1.891
Trans-acting positive regulator OS=Streptococcus agalactiae FSL S3-586 OX=1154776 GN=SAG0014_09380 PE=4 SV=1	tr|A0A829IBD7|A0A829IBD7_STRAG	SAG0014_09380	123	0	0.09	1.891
Mga domain-containing protein OS=Streptococcus agalactiae serotype V (strain ATCC BAA-611 / 2603 V/R) OX=208435 GN=SAG0277 PE=4 SV=1	tr|Q8E1S6|Q8E1S6_STRA5	SAG0277	123	0	0.09	1.891
Aspartate--tRNA ligase OS=Streptococcus agalactiae LMG 14747 OX=1154860 GN=aspS PE=3 SV=1	tr|V6Z3D3|V6Z3D3_STRAG	aspS	57	0.07	0.09	1.887
ATP-dependent DNA helicase OS=Streptococcus agalactiae OX=1311 GN=D5F95_04835 PE=4 SV=1	tr|A0A3P1B3S4|A0A3P1B3S4_STRAG	D5F95_04835	78	0	0.31	1.887
Pyruvate, orthophosphate dikinase OS=Streptococcus agalactiae OX=1311 GN=ppdK_2 PE=3 SV=1	tr|A0A7Z7P5D5|A0A7Z7P5D5_STRAG	ppdK_2	106	0	0.09	1.887
ATP-dependent DNA helicase OS=Streptococcus agalactiae OX=1311 GN=recG_1 PE=4 SV=1	tr|A0A0H1UQT7|A0A0H1UQT7_STRAG	recG_1	78	0	0.31	1.887
ATP-dependent DNA helicase RecG OS=Streptococcus agalactiae FSL S3-586 OX=1154776 GN=SAG0014_05855 PE=4 SV=1	tr|A0A829IEL7|A0A829IEL7_STRAG	SAG0014_05855	78	0.21	0.31	1.887
Equibactin nonribosomal peptide synthase protein OS=Streptococcus agalactiae OX=1311 GN=eqbE_2 PE=3 SV=1	tr|A0A8B4REK2|A0A8B4REK2_STRAG	eqbE_2	108	0.08	0.13	1.878
Phage tail protein OS=Streptococcus agalactiae OX=1311 GN=NCTC8185_00251 PE=4 SV=1	tr|A0A8B4RBE1|A0A8B4RBE1_STRAG	NCTC8185_00251	34	0.08	0.1	1.877
Phage tail protein OS=Streptococcus agalactiae OX=1311 GN=WA04_04230 PE=4 SV=1	tr|A0A837KZV8|A0A837KZV8_STRAG	WA04_04230	92	0.13	0.18	1.877
Phage protein OS=Streptococcus agalactiae OX=1311 GN=NCTC6175_01706 PE=4 SV=1	tr|A0A380IML0|A0A380IML0_STRAG	NCTC6175_01706	110	0.05	0.08	1.875
Phage tail protein OS=Streptococcus agalactiae OX=1311 GN=NCTC8183_00133 PE=4 SV=1	tr|A0A7Z7QSD7|A0A7Z7QSD7_STRAG	NCTC8183_00133	34	0	0.1	1.875
Site-specific recombinase, phage integrase family OS=Streptococcus agalactiae serotype V (strain ATCC BAA-611 / 2603 V/R) OX=208435 GN=SAG1986 PE=4 SV=1	tr|Q8DX68|Q8DX68_STRA5	SAG1986	62	0.17	0.22	1.867
Site-specific integrase OS=Streptococcus agalactiae OX=1311 GN=C6N07_03425 PE=4 SV=1	tr|A0A8G2JQL6|A0A8G2JQL6_STRAG	C6N07_03425	62	0	0.22	1.862
Phage integrase site specific recombinase OS=Streptococcus agalactiae OX=1311 GN=Int-Tn_5 PE=4 SV=1	tr|A0A8B4RE92|A0A8B4RE92_STRAG	Int-Tn_5	62	0	0.22	1.862
Uncharacterized protein OS=Streptococcus agalactiae OX=1311 GN=TH70_1570 PE=4 SV=1	tr|A0A7Z0VF86|A0A7Z0VF86_STRAG	TH70_1570	77	0	0.13	1.838
ABC transmembrane type-1 domain-containing protein OS=Streptococcus agalactiae OX=1311 GN=TH70_1258 PE=3 SV=1	tr|A0A7Z1ACM4|A0A7Z1ACM4_STRAG	TH70_1258	34	0	2	1.831
Helicase OS=Streptococcus agalactiae FSL S3-586 OX=1154776 GN=SAG0014_03650 PE=4 SV=1	tr|A0A829ID87|A0A829ID87_STRAG	SAG0014_03650	31	0	1.8	1.812
ATPase OS=Streptococcus agalactiae FSL S3-586 OX=1154776 GN=SAG0014_07970 PE=4 SV=1	tr|A0A829IB15|A0A829IB15_STRAG	SAG0014_07970	31	1.62	1.74	1.812
Helicase OS=Streptococcus agalactiae OX=1311 GN=WA04_04725 PE=4 SV=1	tr|A0A837KZH1|A0A837KZH1_STRAG	WA04_04725	31	1.64	1.8	1.809
Phage infection protein OS=Streptococcus agalactiae OX=1311 GN=DK41_05490 PE=3 SV=1	tr|A0A806NHN0|A0A806NHN0_STRAG	DK41_05490	88	0	0.16	1.795
Uncharacterized protein OS=Streptococcus agalactiae serotype III (strain NEM316) OX=211110 GN=gbs1073 PE=3 SV=1	tr|Q8E5F9|Q8E5F9_STRA3	gbs1073	88	0.1	0.16	1.795
Secretion accessory protein EsaA/YueB OS=Streptococcus agalactiae OX=1311 GN=NCTC6175_01417 PE=3 SV=1	tr|A0A380IMC7|A0A380IMC7_STRAG	NCTC6175_01417	88	0	0.16	1.795
Secretion accessory protein EsaA/YueB OS=Streptococcus agalactiae OX=1311 GN=NCTC8183_01306 PE=3 SV=1	tr|A0A7Z7QU24|A0A7Z7QU24_STRAG	NCTC8183_01306	88	0	0.16	1.795
Phage infection protein, putative OS=Streptococcus agalactiae serotype V (strain ATCC BAA-611 / 2603 V/R) OX=208435 GN=SAG1038 PE=3 SV=1	tr|Q8DZR1|Q8DZR1_STRA5	SAG1038	88	0	0.16	1.795
Type VII secretion protein EsaA OS=Streptococcus agalactiae OX=1311 GN=AX245_04130 PE=3 SV=1	tr|A0A853P469|A0A853P469_STRAG	AX245_04130	88	0	0.16	1.791
Type VII secretion protein EsaA OS=Streptococcus agalactiae OX=1311 GN=esaA PE=3 SV=1	tr|A0A7G7HL60|A0A7G7HL60_STRAG	esaA	88	0	0.16	1.791
Transcription antiterminator OS=Streptococcus agalactiae OX=1311 GN=C4618_01370 PE=4 SV=1	tr|A0A0H1WT04|A0A0H1WT04_STRAG	C4618_01370	77	0	0.13	1.789
Transcription antiterminator OS=Streptococcus agalactiae OX=1311 GN=C6N07_02220 PE=4 SV=1	tr|A0A8G2N7J6|A0A8G2N7J6_STRAG	C6N07_02220	77	0	0.13	1.789
Uncharacterized protein OS=Streptococcus agalactiae serotype III (strain NEM316) OX=211110 GN=gbs1842 PE=4 SV=1	tr|Q8E3B9|Q8E3B9_STRA3	gbs1842	77	0	0.13	1.789
PRD domain-containing protein OS=Streptococcus agalactiae OX=1311 GN=GE200_01275 PE=4 SV=1	tr|A0A8I2FF18|A0A8I2FF18_STRAG	GE200_01275	77	0	0.13	1.789
Transcription antiterminator OS=Streptococcus agalactiae OX=1311 GN=licR PE=4 SV=1	tr|A0A0H1YMU8|A0A0H1YMU8_STRAG	licR	77	0	0.13	1.789
L-ascorbate 6-phosphate lactonase OS=Streptococcus agalactiae FSL S3-586 OX=1154776 GN=SAG0014_08845 PE=4 SV=1	tr|A0A829IEQ9|A0A829IEQ9_STRAG	SAG0014_08845	77	0	0.13	1.789
Transcriptional antiterminator, BglG family OS=Streptococcus agalactiae serotype V (strain ATCC BAA-611 / 2603 V/R) OX=208435 GN=SAG1801 PE=4 SV=1	tr|Q8DXP9|Q8DXP9_STRA5	SAG1801	77	0	0.13	1.789
ABC transporter permease subunit OS=Streptococcus agalactiae OX=1311 GN=C6N07_08175 PE=3 SV=1	tr|A0A076ZAI5|A0A076ZAI5_STRAG	C6N07_08175	34	0	2	1.788
Amino acid ABC transporter permease OS=Streptococcus agalactiae OX=1311 GN=glnP PE=3 SV=1	tr|A0A0E1EP75|A0A0E1EP75_STRAG	glnP	34	0	2	1.788
Glutamine ABC transporter, glutamine-binding protein/permease protein OS=Streptococcus agalactiae OX=1311 GN=glnP_1 PE=3 SV=1	tr|A0A380IK01|A0A380IK01_STRAG	glnP_1	34	0	2	1.788
Glutamine ABC transporter permease OS=Streptococcus agalactiae FSL S3-586 OX=1154776 GN=SAG0014_04535 PE=3 SV=1	tr|A0A829IEC3|A0A829IEC3_STRAG	SAG0014_04535	34	0	2	1.788
Uncharacterized protein OS=Streptococcus agalactiae OX=1311 GN=TH70_0115 PE=3 SV=1	tr|A0A7Z1ACD3|A0A7Z1ACD3_STRAG	TH70_0115	88	0	0.16	1.773
Uncharacterized protein OS=Streptococcus agalactiae OX=1311 GN=TH70_0516 PE=3 SV=1	tr|A0A7Z0VGJ4|A0A7Z0VGJ4_STRAG	TH70_0516	73	0	0.24	1.773
Putative secretion accessory protein EsaAYueB OS=Streptococcus agalactiae OX=1311 GN=RDF_1035 PE=3 SV=1	tr|A0A0G2Z1J2|A0A0G2Z1J2_STRAG	RDF_1035	88	0	0.16	1.772
NADH oxidase OS=Streptococcus agalactiae LMG 14747 OX=1154860 GN=SAG0136_02725 PE=4 SV=1	tr|V6Z096|V6Z096_STRAG	SAG0136_02725	93	0.09	0.14	1.758
ABC transporter ATP-binding protein OS=Streptococcus agalactiae OX=1311 GN=D5F95_08990 PE=4 SV=1	tr|A0A3P0Y7G7|A0A3P0Y7G7_STRAG	D5F95_08990	58	0.05	0.06	1.757
DNA topoisomerase OS=Streptococcus agalactiae OX=1311 GN=C4618_04405 PE=3 SV=1	tr|A0A7Z6RCP3|A0A7Z6RCP3_STRAG	C4618_04405	122	0	0.09	1.73
DNA topoisomerase OS=Streptococcus agalactiae 2584 OX=996766 GN=TnGBS2.6_13c PE=3 SV=1	tr|S4W680|S4W680_STRAG	TnGBS2.6_13c	122	0.05	0.09	1.73
LPXTG cell wall anchor domain-containing protein OS=Streptococcus agalactiae OX=1311 GN=C4618_04485 PE=4 SV=1	tr|A0A7Z6WHP8|A0A7Z6WHP8_STRAG	C4618_04485	72	0.09	0.14	1.725
Site-specific integrase OS=Streptococcus agalactiae OX=1311 GN=C4618_13435 PE=4 SV=1	tr|A0A7G7IGJ2|A0A7G7IGJ2_STRAG	C4618_13435	88	0.13	0.2	1.724
ATPase OS=Streptococcus agalactiae LMG 14747 OX=1154860 GN=SAG0136_00485 PE=4 SV=1	tr|V6YYI4|V6YYI4_STRAG	SAG0136_00485	57	0.59	0.77	1.678
Integrase OS=Streptococcus agalactiae OX=1311 GN=RDF_0230 PE=4 SV=1	tr|A0A0G2YZ90|A0A0G2YZ90_STRAG	RDF_0230	88	0	0.2	1.671
Uncharacterized protein OS=Streptococcus agalactiae serotype III (strain NEM316) OX=211110 GN=gbs0779 PE=3 SV=1	tr|Q8E648|Q8E648_STRA3	gbs0779	92	0	0.1	1.669
Oligoendopeptidase F OS=Streptococcus agalactiae OX=1311 GN=pepF PE=3 SV=1	tr|A0A3P0Y416|A0A3P0Y416_STRAG	pepF	92	0	0.1	1.669
Oligoendopeptidase F OS=Streptococcus agalactiae OX=1311 GN=pepF1_1 PE=3 SV=1	tr|A0A076YRY6|A0A076YRY6_STRAG	pepF1_1	92	0	0.1	1.669
Oligoendopeptidase F OS=Streptococcus agalactiae OX=1311 GN=pepF1_2 PE=3 SV=1	tr|A0A0E1EL62|A0A0E1EL62_STRAG	pepF1_2	92	0	0.1	1.669
Oligoendopeptidase F OS=Streptococcus agalactiae FSL S3-586 OX=1154776 GN=SAG0014_08985 PE=3 SV=1	tr|A0A829IGJ8|A0A829IGJ8_STRAG	SAG0014_08985	92	0	0.1	1.669
Oligoendopeptidase F, putative OS=Streptococcus agalactiae serotype V (strain ATCC BAA-611 / 2603 V/R) OX=208435 GN=SAG0758 PE=3 SV=1	tr|Q8E0H3|Q8E0H3_STRA5	SAG0758	92	0	0.1	1.669
Uncharacterized protein OS=Streptococcus agalactiae OX=1311 GN=TH70_0436 PE=3 SV=1	tr|A0A7Z0VG99|A0A7Z0VG99_STRAG	TH70_0436	92	0	0.1	1.669
Oligoendopeptidase F OS=Streptococcus agalactiae LMG 14747 OX=1154860 GN=SAG0136_00360 PE=3 SV=1	tr|V6Z0H7|V6Z0H7_STRAG	SAG0136_00360	92	0.06	0.1	1.661
Terminase large subunit OS=Streptococcus agalactiae OX=1311 GN=NCTC8183_00566 PE=4 SV=1	tr|A0A7Z7VYN1|A0A7Z7VYN1_STRAG	NCTC8183_00566	95	0.09	0.13	1.647
Equibactin nonribosomal peptide synthase protein OS=Streptococcus agalactiae OX=1311 GN=eqbE_1 PE=3 SV=1	tr|A0A8B4REA7|A0A8B4REA7_STRAG	eqbE_1	134	0.05	0.09	1.641
Recombinase OS=Streptococcus agalactiae OX=1311 GN=AX245_08850 PE=4 SV=1	tr|A0A853P7K2|A0A853P7K2_STRAG	AX245_08850	86	0.05	0.12	1.619
Dihydroxyacetone kinase OS=Streptococcus agalactiae LMG 14747 OX=1154860 GN=SAG0136_02960 PE=4 SV=1	tr|V6Z1V2|V6Z1V2_STRAG	SAG0136_02960	48	1.08	1.31	1.616
CHAP domain-containing protein OS=Streptococcus agalactiae OX=1311 GN=C4618_10345 PE=4 SV=1	tr|A0A5N0R4U4|A0A5N0R4U4_STRAG	C4618_10345	87	0	0.09	1.608
CHAP domain-containing protein OS=Streptococcus agalactiae OX=1311 GN=GE200_09515 PE=4 SV=1	tr|A0A6H0TXZ0|A0A6H0TXZ0_STRAG	GE200_09515	87	0.06	0.09	1.608
Equibactin nonribosomal peptide synthase protein OS=Streptococcus agalactiae OX=1311 GN=eqbG PE=3 SV=1	tr|A0A8B4RD07|A0A8B4RD07_STRAG	eqbG	136	0.05	0.09	1.601
Pyruvate, phosphate dikinase OS=Streptococcus agalactiae OX=1311 GN=D5F95_05230 PE=3 SV=1	tr|A0A1A9E2P9|A0A1A9E2P9_STRAG	D5F95_05230	106	0	0.09	1.589
Pyruvate, phosphate dikinase OS=Streptococcus agalactiae serotype III (strain NEM316) OX=211110 GN=gbs1714 PE=3 SV=1	tr|Q8E3P2|Q8E3P2_STRA3	gbs1714	106	0.06	0.09	1.589
Pyruvate, phosphate dikinase OS=Streptococcus agalactiae OX=1311 GN=GE200_01960 PE=4 SV=1	tr|A0A8I2FFS3|A0A8I2FFS3_STRAG	GE200_01960	106	0	0.09	1.589
Pyruvate, phosphate dikinase OS=Streptococcus agalactiae OX=1311 GN=ppdK PE=3 SV=1	tr|A0A0E1EJ25|A0A0E1EJ25_STRAG	ppdK	106	0	0.09	1.589
Pyruvate, phosphate dikinase OS=Streptococcus agalactiae FSL S3-586 OX=1154776 GN=SAG0014_01135 PE=3 SV=1	tr|A0A829I7K9|A0A829I7K9_STRAG	SAG0014_01135	106	0	0.09	1.589
Pyruvate, phosphate dikinase OS=Streptococcus agalactiae OX=1311 GN=TH70_1441 PE=3 SV=1	tr|A0A7Z1ABX1|A0A7Z1ABX1_STRAG	TH70_1441	106	0	0.09	1.589
DNA topoisomerase OS=Streptococcus agalactiae OX=1311 GN=DK41_03610 PE=3 SV=1	tr|A0A806NGL1|A0A806NGL1_STRAG	DK41_03610	110	0	0.09	1.585
Endonuclease OS=Streptococcus agalactiae OX=1311 GN=D5F95_08405 PE=4 SV=1	tr|A0A3P1C8K6|A0A3P1C8K6_STRAG	D5F95_08405	115	0.06	0.1	1.58
Prophage LambdaSa04, DNA primase OS=Streptococcus agalactiae OX=1311 GN=NCTC8183_01591 PE=4 SV=1	tr|A0A7Z7QUG1|A0A7Z7QUG1_STRAG	NCTC8183_01591	2	1.41	1.42	1.577
ABC transporter ATP-binding protein OS=Streptococcus agalactiae OX=1311 GN=DK41_08580 PE=4 SV=1	tr|A0A806NJA7|A0A806NJA7_STRAG	DK41_08580	118	0	0.05	1.571
Uncharacterized protein OS=Streptococcus agalactiae serotype III (strain NEM316) OX=211110 GN=gbs1740 PE=4 SV=1	tr|Q8E3L7|Q8E3L7_STRA3	gbs1740	118	0	0.05	1.571
ABC transporter ATP-binding protein OS=Streptococcus agalactiae OX=1311 GN=irtB PE=4 SV=1	tr|A0A8B4REL3|A0A8B4REL3_STRAG	irtB	118	0	0.05	1.571
ABC transporter ATP-binding protein OS=Streptococcus agalactiae FSL S3-586 OX=1154776 GN=SAG0014_00200 PE=4 SV=1	tr|A0A829IC71|A0A829IC71_STRAG	SAG0014_00200	118	0	0.05	1.571
ABC transporter ATP-binding protein OS=Streptococcus agalactiae OX=1311 GN=DK41_03670 PE=4 SV=1	tr|A0A806NGK7|A0A806NGK7_STRAG	DK41_03670	118	0.05	0.08	1.557
Endonuclease MutS2 OS=Streptococcus agalactiae LMG 14747 OX=1154860 GN=mutS2 PE=3 SV=1	tr|V6YZC3|V6YZC3_STRAG	mutS2	91	0.06	0.09	1.54
tRNA modification GTPase MnmE OS=Streptococcus agalactiae serotype Ia (strain ATCC 27591 / A909 / CDC SS700) OX=205921 GN=mnmE PE=3 SV=1	sp|Q3K1I2|MNME_STRA1	mnmE	79	0	0.13	1.528
Leucine-rich repeat domain-containing protein OS=Streptococcus agalactiae OX=1311 GN=C4618_06010 PE=4 SV=1	tr|A0A6G8GQ42|A0A6G8GQ42_STRAG	C4618_06010	55	0	0.11	1.517
Leucine-rich repeat domain-containing protein OS=Streptococcus agalactiae OX=1311 GN=C6N07_07245 PE=4 SV=1	tr|A0A8G2JKA6|A0A8G2JKA6_STRAG	C6N07_07245	55	0	0.11	1.517
DNA topoisomerase OS=Streptococcus agalactiae FSL S3-586 OX=1154776 GN=SAG0014_10745 PE=3 SV=1	tr|A0A829IFF0|A0A829IFF0_STRAG	SAG0014_10745	110	0.06	0.09	1.488
DNA topoisomerase OS=Streptococcus agalactiae OX=1311 GN=topB_2 PE=3 SV=1	tr|A0A380IMH9|A0A380IMH9_STRAG	topB_2	110	0	0.09	1.488
Lactamase_B domain-containing protein OS=Streptococcus agalactiae serotype III (strain NEM316) OX=211110 GN=gbs0802 PE=4 SV=1	tr|Q8E625|Q8E625_STRA3	gbs0802	113	0.07	0.12	1.482
Amino acid permease OS=Streptococcus agalactiae LMG 14747 OX=1154860 GN=SAG0136_03560 PE=4 SV=1	tr|V6Z0H5|V6Z0H5_STRAG	SAG0136_03560	93	0.06	0.09	1.48
DNA internalization-related competence protein ComEC/Rec2 OS=Streptococcus agalactiae OX=1311 GN=AX245_05070 PE=4 SV=1	tr|A0A0E1EGN3|A0A0E1EGN3_STRAG	AX245_05070	113	0	0.12	1.477
Late competence protein ComEC, DNA transport OS=Streptococcus agalactiae OX=1311 GN=NCTC6175_01186 PE=4 SV=1	tr|A0A380IMW5|A0A380IMW5_STRAG	NCTC6175_01186	113	0	0.12	1.477
DNA internalization-related competence protein ComEC/Rec2 OS=Streptococcus agalactiae serotype V (strain ATCC BAA-611 / 2603 V/R) OX=208435 GN=SAG0782 PE=4 SV=1	tr|Q8E0F1|Q8E0F1_STRA5	SAG0782	113	0	0.12	1.477
DNA topoisomerase 4 subunit A OS=Streptococcus agalactiae OX=1311 GN=orf00046 PE=3 SV=1	tr|I7J8W4|I7J8W4_STRAG	orf00046	113	0	0.1	1.465
DNA topoisomerase 4 subunit A OS=Streptococcus agalactiae OX=1311 GN=parC PE=3 SV=1	tr|A0A0H1JYU1|A0A0H1JYU1_STRAG	parC	113	0	0.1	1.465
DNA primase OS=Streptococcus agalactiae OX=1311 GN=C4618_02550 PE=4 SV=1	tr|A0A7Z6RDA0|A0A7Z6RDA0_STRAG	C4618_02550	90	0	0.14	1.449
DNA primasehelicase, phage-associated OS=Streptococcus agalactiae OX=1311 GN=RDF_0606 PE=4 SV=1	tr|A0A0H1NT46|A0A0H1NT46_STRAG	RDF_0606	90	0	0.14	1.449
SF3 helicase domain-containing protein OS=Streptococcus agalactiae LMG 14747 OX=1154860 GN=SAG0136_11365 PE=4 SV=1	tr|V6Z665|V6Z665_STRAG	SAG0136_11365	90	0.1	0.14	1.449
ATP-dependent helicase OS=Streptococcus agalactiae LMG 14747 OX=1154860 GN=SAG0136_02785 PE=4 SV=1	tr|V6YZQ7|V6YZQ7_STRAG	SAG0136_02785	102	0.07	0.12	1.427
DNA mismatch repair protein MutS OS=Streptococcus agalactiae LMG 14747 OX=1154860 GN=mutS PE=3 SV=1	tr|V6YZN7|V6YZN7_STRAG	mutS	120	0.05	0.08	1.413
DNA topoisomerase OS=Streptococcus agalactiae OX=1311 GN=AX245_08745 PE=3 SV=1	tr|A0A853P6J0|A0A853P6J0_STRAG	AX245_08745	108	0.06	0.11	1.396
Type VII secretion protein EssC OS=Streptococcus agalactiae OX=1311 GN=essC PE=4 SV=1	tr|A0A7G7IFS0|A0A7G7IFS0_STRAG	essC	120	0	0.08	1.394
CRISPR-associated endonuclease Cas9 OS=Streptococcus agalactiae OX=1311 GN=cas9 PE=3 SV=1	tr|A0A7Z7K631|A0A7Z7K631_STRAG	cas9	98	0	0.08	1.379
Phage portal protein OS=Streptococcus agalactiae OX=1311 GN=NCTC8183_00567 PE=4 SV=1	tr|A0A7Z7VYU2|A0A7Z7VYU2_STRAG	NCTC8183_00567	111	0.06	0.09	1.378
Peptidase C51 domain-containing protein OS=Streptococcus agalactiae OX=1311 GN=TH70_0240 PE=3 SV=1	tr|A0A7Z0VGQ7|A0A7Z0VGQ7_STRAG	TH70_0240	48	0.65	0.76	1.275
Type VII secretion protein EssC OS=Streptococcus agalactiae OX=1311 GN=AX245_04150 PE=4 SV=1	tr|A0A853P1B1|A0A853P1B1_STRAG	AX245_04150	120	0	0.08	1.225
FtsKSpoIIIE family protein, putative secretion system component EssCYukA OS=Streptococcus agalactiae OX=1311 GN=RDF_1031 PE=4 SV=1	tr|A0A0G2Z5V5|A0A0G2Z5V5_STRAG	RDF_1031	120	0	0.08	1.224
Transcription-repair-coupling factor OS=Streptococcus agalactiae OX=1311 GN=mfd PE=3 SV=1	tr|A0A0E1EK32|A0A0E1EK32_STRAG	mfd	99	0	0.13	1.202
Transcription-repair-coupling factor OS=Streptococcus agalactiae OX=1311 GN=mfd_2 PE=3 SV=1	tr|A0A076Z446|A0A076Z446_STRAG	mfd_2	99	0	0.13	1.202
Transcription-repair-coupling factor OS=Streptococcus agalactiae OX=1311 GN=mfd_3 PE=3 SV=1	tr|A0A7Z7QSJ5|A0A7Z7QSJ5_STRAG	mfd_3	99	0	0.13	1.202
3'-5' exonuclease DinG OS=Streptococcus agalactiae OX=1311 GN=dinG PE=3 SV=1	tr|A0A076Z5I2|A0A076Z5I2_STRAG	dinG	112	0	0.12	1.198
Glycerophosphodiester phosphodiesterase OS=Streptococcus agalactiae LMG 14747 OX=1154860 GN=SAG0136_09405 PE=4 SV=1	tr|V6Z560|V6Z560_STRAG	SAG0136_09405	46	0.68	0.8	1.197
ATPase OS=Streptococcus agalactiae OX=1311 GN=repA PE=4 SV=1	tr|A0A380IN96|A0A380IN96_STRAG	repA	100	0.08	0.13	1.186
Uncharacterized protein OS=Streptococcus agalactiae OX=1311 GN=D5F95_06420 PE=4 SV=1	tr|A0A3P0Y5Q2|A0A3P0Y5Q2_STRAG	D5F95_06420	90	0	0.1	1.176
Uncharacterized protein OS=Streptococcus agalactiae OX=1311 GN=WA04_08865 PE=4 SV=1	tr|A0A837KXZ1|A0A837KXZ1_STRAG	WA04_08865	90	0.06	0.1	1.176
TraE family protein OS=Streptococcus agalactiae OX=1311 GN=DK41_03450 PE=4 SV=1	tr|A0A076Z3Z8|A0A076Z3Z8_STRAG	DK41_03450	79	0.09	0.13	1.158
Carbamoyl-phosphate synthase large chain OS=Streptococcus agalactiae LMG 14747 OX=1154860 GN=carB PE=3 SV=1	tr|V6Z3J8|V6Z3J8_STRAG	carB	82	0.08	0.12	1.133
Gram positive anchor OS=Streptococcus agalactiae FSL S3-586 OX=1154776 GN=SAG0014_12210 PE=4 SV=1	tr|A0A829IG63|A0A829IG63_STRAG	SAG0014_12210	59	0	0.32	1.114
XRE family transcriptional regulator OS=Streptococcus agalactiae FSL S3-586 OX=1154776 GN=SAG0014_09770 PE=4 SV=1	tr|A0A829IEN1|A0A829IEN1_STRAG	SAG0014_09770	61	0	0.21	1.075
XRE family transcriptional regulator OS=Streptococcus agalactiae OX=1311 GN=WA04_11990 PE=4 SV=1	tr|A0A837KWW5|A0A837KWW5_STRAG	WA04_11990	61	0.16	0.21	1.075
LPXTG cell wall anchor domain-containing protein OS=Streptococcus agalactiae OX=1311 GN=C4618_01880 PE=4 SV=1	tr|S4WBL8|S4WBL8_STRAG	C4618_01880	59	0	0.32	1.062
LPXTG cell wall anchor domain-containing protein OS=Streptococcus agalactiae OX=1311 GN=D5F95_08745 PE=4 SV=1	tr|A0A3P0Y7S9|A0A3P0Y7S9_STRAG	D5F95_08745	59	0	0.32	1.062
GRAM_POS_ANCHORING domain-containing protein OS=Streptococcus agalactiae serotype III (strain NEM316) OX=211110 GN=gbs0391 PE=4 SV=1	tr|Q8CM32|Q8CM32_STRA3	gbs0391	59	0	0.32	1.062
Laminin subunit alpha OS=Streptococcus agalactiae OX=1311 GN=NCTC6175_02061 PE=4 SV=1	tr|A0A380INI0|A0A380INI0_STRAG	NCTC6175_02061	59	0	0.32	1.062
Alanine--tRNA ligase OS=Streptococcus agalactiae serotype Ia (strain ATCC 27591 / A909 / CDC SS700) OX=205921 GN=alaS PE=3 SV=1	sp|Q3K1P7|SYA_STRA1	alaS	91	0	0.18	1.032
Chromosome partition protein Smc OS=Streptococcus agalactiae OX=1311 GN=smc PE=3 SV=1	tr|A0A0H1ZJ10|A0A0H1ZJ10_STRAG	smc	88	0	0.14	1.018
CRISPR-associated helicase Cas3 OS=Streptococcus agalactiae OX=1311 GN=NCTC8183_00468 PE=4 SV=1	tr|A0A7Z7QSE2|A0A7Z7QSE2_STRAG	NCTC8183_00468	109	0.06	0.09	1.003
ArdcN domain-containing protein (Fragment) OS=Streptococcus agalactiae FSL S3-586 OX=1154776 GN=SAG0014_11385 PE=4 SV=1	tr|A0A829ICU6|A0A829ICU6_STRAG	SAG0014_11385	146	0.05	0.07	0.8974
ArdcN domain-containing protein OS=Streptococcus agalactiae OX=1311 GN=D5F95_01880 PE=4 SV=1	tr|A0A3P0YC34|A0A3P0YC34_STRAG	D5F95_01880	146	0	0.07	0.8883
Alpha-dextrin endo-1,6-alpha-glucosidase OS=Streptococcus agalactiae OX=1311 GN=amyX PE=3 SV=1	tr|A0A7Z7P4B2|A0A7Z7P4B2_STRAG	amyX	112	0	0.09	0.8786
Pullulanase OS=Streptococcus agalactiae OX=1311 GN=C6N07_07740 PE=4 SV=1	tr|A0A8G2JJU9|A0A8G2JJU9_STRAG	C6N07_07740	112	0	0.09	0.8786
Alpha-dextrin endo-1,6-alpha-glucosidase OS=Streptococcus agalactiae OX=1311 GN=D5F95_11210 PE=3 SV=1	tr|A0A3P0XW76|A0A3P0XW76_STRAG	D5F95_11210	112	0	0.09	0.8786
Alpha-dextrin endo-1,6-alpha-glucosidase OS=Streptococcus agalactiae OX=1311 GN=DK41_06455 PE=3 SV=1	tr|A0A806NI49|A0A806NI49_STRAG	DK41_06455	112	0	0.09	0.8786
Pullulanase OS=Streptococcus agalactiae OX=1311 GN=GE200_10875 PE=4 SV=1	tr|A0A8I2JV61|A0A8I2JV61_STRAG	GE200_10875	112	0	0.09	0.8786
Alpha-dextrin endo-1,6-alpha-glucosidase OS=Streptococcus agalactiae FSL S3-586 OX=1154776 GN=SAG0014_10435 PE=3 SV=1	tr|A0A829IF03|A0A829IF03_STRAG	SAG0014_10435	112	0	0.09	0.8786
Alpha-dextrin endo-1,6-alpha-glucosidase OS=Streptococcus agalactiae serotype V (strain ATCC BAA-611 / 2603 V/R) OX=208435 GN=SAG1216 PE=3 SV=1	tr|Q8DZ94|Q8DZ94_STRA5	SAG1216	112	0.05	0.09	0.8786
CHAP domain-containing protein OS=Streptococcus agalactiae OX=1311 GN=C4618_00530 PE=3 SV=1	tr|A0A7Z6RE68|A0A7Z6RE68_STRAG	C4618_00530	74	0.12	0.16	0.8655
Translation initiation factor IF-2 OS=Streptococcus agalactiae serotype III (strain NEM316) OX=211110 GN=infB PE=3 SV=1	sp|P0A3K6|IF2_STRA3	infB	9	0	0.68	0.863
Helicase OS=Streptococcus agalactiae OX=1311 GN=DK41_03620 PE=4 SV=1	tr|A0A806NGJ4|A0A806NGJ4_STRAG	DK41_03620	54	0	0.34	0.8603
Carbamoylsarcosine amidase OS=Streptococcus agalactiae FSL S3-586 OX=1154776 GN=SAG0014_11530 PE=4 SV=1	tr|A0A829IE31|A0A829IE31_STRAG	SAG0014_11530	89	0.06	0.09	0.8239
Cell surface protein OS=Streptococcus agalactiae OX=1311 GN=AX245_00065 PE=4 SV=1	tr|A0A0E1EK83|A0A0E1EK83_STRAG	AX245_00065	55	0	0.11	0.7583
Leucine-rich repeat domain-containing protein OS=Streptococcus agalactiae OX=1311 GN=D5F95_09195 PE=4 SV=1	tr|A0A3A6PU22|A0A3A6PU22_STRAG	D5F95_09195	55	0	0.11	0.7583
Cell surface protein OS=Streptococcus agalactiae OX=1311 GN=DK41_02570 PE=4 SV=1	tr|A0A806NG31|A0A806NG31_STRAG	DK41_02570	55	0	0.11	0.7583
Uncharacterized protein OS=Streptococcus agalactiae serotype III (strain NEM316) OX=211110 GN=gbs0456 PE=4 SV=1	tr|Q8E6V3|Q8E6V3_STRA3	gbs0456	55	0	0.11	0.7583
Leucine-rich repeat protein OS=Streptococcus agalactiae OX=1311 GN=GE200_11375 PE=4 SV=1	tr|A0A8I2FMD2|A0A8I2FMD2_STRAG	GE200_11375	55	0	0.11	0.7583
LrrG OS=Streptococcus agalactiae OX=1311 GN=lrrG PE=4 SV=1	tr|Q5ECC4|Q5ECC4_STRAG	lrrG	55	0	0.11	0.7583
Cell surface protein OS=Streptococcus agalactiae OX=1311 GN=NCTC6175_01823 PE=4 SV=1	tr|A0A380IPV0|A0A380IPV0_STRAG	NCTC6175_01823	55	0	0.11	0.7583
Cell surface protein OS=Streptococcus agalactiae OX=1311 GN=NCTC8181_00493 PE=4 SV=1	tr|A0A0H1UQ14|A0A0H1UQ14_STRAG	NCTC8181_00493	55	0	0.11	0.7583
Cell surface protein OS=Streptococcus agalactiae OX=1311 GN=NCTC8185_00445 PE=4 SV=1	tr|A0A8B4RAN9|A0A8B4RAN9_STRAG	NCTC8185_00445	55	0	0.11	0.7583
Cell surface protein OS=Streptococcus agalactiae FSL S3-586 OX=1154776 GN=SAG0014_09220 PE=4 SV=1	tr|A0A829IEA8|A0A829IEA8_STRAG	SAG0014_09220	55	0	0.11	0.7583
Cell wall surface anchor family protein OS=Streptococcus agalactiae serotype V (strain ATCC BAA-611 / 2603 V/R) OX=208435 GN=SAG0421 PE=4 SV=1	tr|Q8E1D6|Q8E1D6_STRA5	SAG0421	55	0	0.11	0.7583
Uncharacterized protein OS=Streptococcus agalactiae OX=1311 GN=TH70_0786 PE=4 SV=1	tr|A0A7Z0VH56|A0A7Z0VH56_STRAG	TH70_0786	55	0	0.11	0.754
Glucan-binding protein C OS=Streptococcus agalactiae FSL S3-586 OX=1154776 GN=SAG0014_11275 PE=3 SV=1	tr|A0A829IEU8|A0A829IEU8_STRAG	SAG0014_11275	145	0.05	0.08	0.7194
Prophage LambdaSa03, minor structural protein OS=Streptococcus agalactiae OX=1311 GN=NCTC8183_00674 PE=3 SV=1	tr|A0A7Z7VYX6|A0A7Z7VYX6_STRAG	NCTC8183_00674	48	0	0.76	0.7081
Prophage LambdaSa1, N-acetylmuramoyl-L-alanine amidase family protein OS=Streptococcus agalactiae OX=1311 GN=NCTC8185_00181 PE=3 SV=1	tr|A0A8B4R9K0|A0A8B4R9K0_STRAG	NCTC8185_00181	48	0	0.76	0.7081
N-acetylmuramoyl-L-alanine amidase OS=Streptococcus agalactiae OX=1311 GN=AX245_03440 PE=3 SV=1	tr|A0A853P536|A0A853P536_STRAG	AX245_03440	48	0	0.06	0.7075
Prophage LambdaSa1, N-acetylmuramoyl-L-alanine amidase family protein OS=Streptococcus agalactiae OX=1311 GN=NCTC8181_02353 PE=3 SV=1	tr|A0A7Z7P489|A0A7Z7P489_STRAG	NCTC8181_02353	48	0	0.76	0.7059
