# Supplementary material for: Proteomics and metabolomics analyses of Streptococcus agalactiae isolates from human and animal sources
Source: Sci Rep. 2023 Nov 28;13:20980. doi: 10.1038/s41598-023-47976-y (PMC10684508; doi:10.1038/s41598-023-47976-y)
Supplement: Supplementary file 14 — Supplementary Table 4. [file 41598_2023_47976_MOESM14_ESM.xlsx]

## Sheet: animal
Supplementary Table 4: Uniquely identified proteins in animals S. agalactiae strains
Name	Accession	gene name	N	Unused	Total	%Cov
Enolase OS=Streptococcus agalactiae LMG 14747 OX=1154860 GN=eno PE=3 SV=1	tr|V6Z386|V6Z386_STRAG	eno	10	2.65	2.73	35.33
Uncharacterized protein OS=Streptococcus agalactiae LMG 14747 OX=1154860 GN=SAG0136_04195 PE=4 SV=1	tr|V6Z142|V6Z142_STRAG	SAG0136_04195	19	0.73	0.82	35.14		N: number of peptides identified
UPF0291 protein AX245_06760 OS=Streptococcus agalactiae OX=1311 GN=ynzC PE=3 SV=1	tr|X5KEU0|X5KEU0_STRAG	ynzC	21	0.17	0.21	32.94		%COV: % of coverage
UPF0291 protein SAK_0343 OS=Streptococcus agalactiae serotype Ia (strain ATCC 27591 / A909 / CDC SS700) OX=205921 GN=SAK_0343 PE=3 SV=1	sp|Q3K3A8|Y343_STRA1	SAK_0343	21	0	0.21	32.94		Unsend: Subset of the identified peptides that have not been included in protein identification
UPF0291 protein SAG0271 OS=Streptococcus agalactiae serotype V (strain ATCC BAA-611 / 2603 V/R) OX=208435 GN=SAG0271 PE=3 SV=1	sp|Q8E1T2|Y271_STRA5	SAG0271	21	0	0.21	32.94		Total: Total number of peptide including both those in N category and those in the unsend category
UPF0291 protein SAG0014_09410 OS=Streptococcus agalactiae FSL S3-586 OX=1154776 GN=SAG0014_09410 PE=3 SV=1	tr|A0A829IGS1|A0A829IGS1_STRAG	SAG0014_09410	21	0	0.21	32.94
UPF0291 protein gbs0261 OS=Streptococcus agalactiae serotype III (strain NEM316) OX=211110 GN=gbs0261 PE=3 SV=1	sp|Q8E796|Y261_STRA3	gbs0261	21	0	0.21	32.94
HicA toxin OS=Streptococcus agalactiae OX=1311 GN=NCTC8185_00267 PE=3 SV=1	tr|A0A8B4RA75|A0A8B4RA75_STRAG	NCTC8185_00267	71	0.06	0.09	32.26
DNA-binding protein HU OS=Streptococcus agalactiae LMG 14747 OX=1154860 GN=SAG0136_05530 PE=3 SV=1	tr|V6Z1T3|V6Z1T3_STRAG	SAG0136_05530	11	2.07	2.07	29.67
Uncharacterized protein OS=Streptococcus agalactiae serotype V (strain ATCC BAA-611 / 2603 V/R) OX=208435 GN=SAG1699 PE=4 SV=1	tr|Q8DXZ5|Q8DXZ5_STRA5	SAG1699	51	0.09	0.11	26.67
Uncharacterized protein OS=Streptococcus agalactiae OX=1311 GN=NCTC8183_02316 PE=4 SV=1	tr|A0A7Z7W1B6|A0A7Z7W1B6_STRAG	NCTC8183_02316	108	0	0.08	26.67
Uncharacterized protein OS=Streptococcus agalactiae OX=1311 GN=C4618_11100 PE=4 SV=1	tr|A0A3A6QIZ0|A0A3A6QIZ0_STRAG	C4618_11100	51	0	0.11	26.67
Uncharacterized protein OS=Streptococcus agalactiae OX=1311 GN=AX245_02775 PE=4 SV=1	tr|A0A853P059|A0A853P059_STRAG	AX245_02775	108	0.05	0.08	26.67
Major cold shock protein OS=Streptococcus agalactiae serotype V (strain ATCC BAA-611 / 2603 V/R) OX=208435 GN=SAG2100 PE=4 SV=1	tr|Q8DWW2|Q8DWW2_STRA5	SAG2100	32	0	1.29	25.37
Major cold shock protein OS=Streptococcus agalactiae FSL S3-586 OX=1154776 GN=SAG0014_02215 PE=4 SV=1	tr|A0A829ID17|A0A829ID17_STRAG	SAG0014_02215	32	0	1.29	25.37
Major cold shock protein OS=Streptococcus agalactiae serotype III (strain NEM316) OX=211110 GN=gbs2053 PE=4 SV=1	tr|Q8E2R4|Q8E2R4_STRA3	gbs2053	32	0	1.29	25.37
Major cold shock protein OS=Streptococcus agalactiae OX=1311 GN=AX245_00500 PE=4 SV=1	tr|R4Z9X0|R4Z9X0_STRAG	AX245_00500	32	1.22	1.29	25.37
Elongation factor Tu OS=Streptococcus agalactiae LMG 14747 OX=1154860 GN=tuf PE=3 SV=1	tr|V6Z0I5|V6Z0I5_STRAG	tuf	2	4.93	4.98	25.13
50S ribosomal protein L15 OS=Streptococcus agalactiae FSL S3-586 OX=1154776 GN=rplO PE=3 SV=1	tr|A0A829IAM7|A0A829IAM7_STRAG	rplO	1	1.89	1.89	22.6
Uncharacterized protein OS=Streptococcus agalactiae OX=1311 GN=NCTC8181_02560 PE=4 SV=1	tr|A0A7Z7KBT0|A0A7Z7KBT0_STRAG	NCTC8181_02560	102	0.05	0.07	22.22
Uncharacterized protein OS=Streptococcus agalactiae OX=1311 GN=NCTC8183_01320 PE=4 SV=1	tr|A0A7Z7W091|A0A7Z7W091_STRAG	NCTC8183_01320	58	0.07	0.11	21.43
50S ribosomal protein L4 OS=Streptococcus agalactiae LMG 14747 OX=1154860 GN=rplD PE=3 SV=1	tr|V6Z2Z2|V6Z2Z2_STRAG	rplD	28	1.61	1.73	21.26
30S ribosomal protein S8 OS=Streptococcus agalactiae LMG 14747 OX=1154860 GN=rpsH PE=3 SV=1	tr|V6Z144|V6Z144_STRAG	rpsH	37	0.81	0.94	21.21
Uncharacterized protein OS=Streptococcus agalactiae OX=1311 GN=D5F95_06305 PE=4 SV=1	tr|A0A3P0Y5M7|A0A3P0Y5M7_STRAG	D5F95_06305	19	0.34	0.39	20.83
Uncharacterized protein OS=Streptococcus agalactiae OX=1311 GN=NCTC6175_00021 PE=4 SV=1	tr|A0A380IHX1|A0A380IHX1_STRAG	NCTC6175_00021	85	0	0.09	20.51
Ornithine carbamoyltransferase OS=Streptococcus agalactiae FSL S3-586 OX=1154776 GN=SAG0014_05255 PE=3 SV=1	tr|A0A829IAH3|A0A829IAH3_STRAG	SAG0014_05255	38	0	0.23	20.47
Ornithine carbamoyltransferase OS=Streptococcus agalactiae OX=1311 GN=argF_1 PE=3 SV=1	tr|A0A076YXU9|A0A076YXU9_STRAG	argF_1	38	0	0.23	20.47
Ornithine carbamoyltransferase OS=Streptococcus agalactiae OX=1311 GN=argF PE=4 SV=1	tr|A0A8I2FFL1|A0A8I2FFL1_STRAG	argF	38	0.17	0.23	20.47
Ornithine carbamoyltransferase 2, catabolic OS=Streptococcus agalactiae serotype V (strain ATCC BAA-611 / 2603 V/R) OX=208435 GN=arcB2 PE=3 SV=1	sp|P65606|OTCC2_STRA5	arcB2	38	0	0.23	20.47
Ornithine carbamoyltransferase, catabolic OS=Streptococcus agalactiae OX=1311 GN=arcB PE=3 SV=1	sp|Q8RP83|OTCC_STRAG	arcB	38	0	0.23	20.47
Restriction endonuclease subunit S (Fragment) OS=Streptococcus agalactiae LMG 14747 OX=1154860 GN=SAG0136_09180 PE=4 SV=1	tr|V6Z525|V6Z525_STRAG	SAG0136_09180	74	0.18	0.23	20.41
50S ribosomal protein L21 OS=Streptococcus agalactiae LMG 14747 OX=1154860 GN=rplU PE=3 SV=1	tr|V6Z416|V6Z416_STRAG	rplU	12	2.04	2.05	20.19
Cytochrome C biogenesis protein CcmE OS=Streptococcus agalactiae LMG 14747 OX=1154860 GN=SAG0136_01065 PE=4 SV=1	tr|V6YZE1|V6YZE1_STRAG	SAG0136_01065	83	0.05	0.08	20
Uncharacterized protein OS=Streptococcus agalactiae serotype V (strain ATCC BAA-611 / 2603 V/R) OX=208435 GN=SAG1266 PE=4 SV=1	tr|Q8DZ54|Q8DZ54_STRA5	SAG1266	98	0.08	0.12	19.08
50S ribosomal protein L27 OS=Streptococcus agalactiae OX=1311 GN=rpmA PE=3 SV=1	tr|X5K262|X5K262_STRAG	rpmA	5	1.54	1.59	18.56
Elongation factor G OS=Streptococcus agalactiae LMG 14747 OX=1154860 GN=fusA PE=3 SV=1	tr|V6YZ22|V6YZ22_STRAG	fusA	3	4.29	4.33	18.5
50S ribosomal protein L23 OS=Streptococcus agalactiae LMG 14747 OX=1154860 GN=rplW PE=3 SV=1	tr|V6YZN4|V6YZN4_STRAG	rplW	12	0.96	0.98	18.37
Uncharacterized protein OS=Streptococcus agalactiae OX=1311 GN=WA04_01630 PE=4 SV=1	tr|A0A837L1Z9|A0A837L1Z9_STRAG	WA04_01630	101	0.05	0.07	18.33
30S ribosomal protein S9 (Fragment) OS=Streptococcus agalactiae OX=1311 GN=C4618_11580 PE=3 SV=1	tr|A0A7Z6WGF0|A0A7Z6WGF0_STRAG	C4618_11580	8	0	2.77	18.18
60 kDa chaperonin protein (Fragment) OS=Streptococcus agalactiae OX=1311 GN=cpn60 PE=4 SV=1	tr|Q93TK3|Q93TK3_STRAG	cpn60	7	0	2	17.93
DNA-binding protein OS=Streptococcus agalactiae LMG 14747 OX=1154860 GN=SAG0136_00570 PE=4 SV=1	tr|V6YZ36|V6YZ36_STRAG	SAG0136_00570	54	0.4	0.47	17.74
Uncharacterized protein OS=Streptococcus agalactiae OX=1311 GN=NCTC8183_00164 PE=4 SV=1	tr|A0A7Z7QSV7|A0A7Z7QSV7_STRAG	NCTC8183_00164	88	0.1	0.14	17.58
Putative ATP-dependent Clp protease ATP-binding subunit OS=Streptococcus agalactiae OX=1311 GN=TH70_1095 PE=4 SV=1	tr|A0A7Z1AC20|A0A7Z1AC20_STRAG	TH70_1095	4	0	4.25	16.95
ATP-dependent Clp protease, ATP-binding subunit OS=Streptococcus agalactiae serotype V (strain ATCC BAA-611 / 2603 V/R) OX=208435 GN=SAG1303 PE=4 SV=1	tr|Q8DZ19|Q8DZ19_STRA5	SAG1303	4	0	4.25	16.95
Putative ATP-dependent Clp protease ATP-binding subunit OS=Streptococcus agalactiae OX=1311 GN=RDF_1253 PE=4 SV=1	tr|A0A0H1T5A5|A0A0H1T5A5_STRAG	RDF_1253	4	0	4.25	16.95
AAA domain-containing protein OS=Streptococcus agalactiae OX=1311 GN=GE200_05800 PE=4 SV=1	tr|A0A8I2FH47|A0A8I2FH47_STRAG	GE200_05800	4	0	4.25	16.95
Uncharacterized protein OS=Streptococcus agalactiae serotype III (strain NEM316) OX=211110 GN=gbs1376 PE=4 SV=1	tr|Q8E4M5|Q8E4M5_STRA3	gbs1376	4	4.24	4.25	16.95
Putative ATP-dependent Clp proteinase (ATP-binding subunit) OS=Streptococcus agalactiae OX=1311 GN=clpC_3 PE=4 SV=1	tr|A0A0H1HXV3|A0A0H1HXV3_STRAG	clpC_3	4	0	4.25	16.95
ATP-dependent Clp protease ATP-binding subunit OS=Streptococcus agalactiae OX=1311 GN=clpC_2 PE=4 SV=1	tr|A0A0H1VL50|A0A0H1VL50_STRAG	clpC_2	4	0	4.25	16.95
ATP-dependent Clp protease ATP-binding subunit OS=Streptococcus agalactiae OX=1311 GN=AX245_08520 PE=4 SV=1	tr|A0A076Z4Q4|A0A076Z4Q4_STRAG	AX245_08520	4	0	4.25	16.95
30S ribosomal protein S9 OS=Streptococcus agalactiae OX=1311 GN=rpsI PE=3 SV=1	tr|R4ZAT8|R4ZAT8_STRAG	rpsI	8	2.76	2.77	16.92
L-lactate dehydrogenase OS=Streptococcus agalactiae OX=1311 GN=ldh PE=3 SV=1	tr|X5KGG7|X5KGG7_STRAG	ldh	27	1.63	1.73	16.41
Uncharacterized protein OS=Streptococcus agalactiae LMG 14747 OX=1154860 GN=SAG0136_06260 PE=4 SV=1	tr|V6Z1P4|V6Z1P4_STRAG	SAG0136_06260	64	0.11	0.15	15.94
Uncharacterized protein OS=Streptococcus agalactiae serotype V (strain ATCC BAA-611 / 2603 V/R) OX=208435 GN=SAG1536 PE=4 SV=1	tr|Q8DYE8|Q8DYE8_STRA5	SAG1536	95	0	0.12	14.61
Uncharacterized protein OS=Streptococcus agalactiae FSL S3-586 OX=1154776 GN=SAG0014_06305 PE=4 SV=1	tr|A0A829I9U8|A0A829I9U8_STRAG	SAG0014_06305	95	0	0.12	14.61
Uncharacterized protein OS=Streptococcus agalactiae OX=1311 GN=NCTC8181_01790 PE=4 SV=1	tr|A0A2X2NMN5|A0A2X2NMN5_STRAG	NCTC8181_01790	95	0	0.12	14.61
Uncharacterized protein OS=Streptococcus agalactiae serotype III (strain NEM316) OX=211110 GN=gbs1592 PE=4 SV=1	tr|Q8E411|Q8E411_STRA3	gbs1592	95	0	0.12	14.61
Membrane protein OS=Streptococcus agalactiae OX=1311 GN=AX245_07405 PE=4 SV=1	tr|X5KHY3|X5KHY3_STRAG	AX245_07405	95	0.08	0.12	14.61
Uncharacterized protein OS=Streptococcus agalactiae OX=1311 GN=C6N07_09810 PE=4 SV=1	tr|A0A8G2JJJ2|A0A8G2JJJ2_STRAG	C6N07_09810	79	0.11	0.15	14.52
Chaperonin GroEL OS=Streptococcus agalactiae LMG 14747 OX=1154860 GN=groEL PE=3 SV=1	tr|V6Z6J5|V6Z6J5_STRAG	groEL	7	3.21	3.28	14.44
Glycosyl transferase, group 1 SP1758 OS=Streptococcus agalactiae OX=1311 GN=NCTC6175_00755 PE=4 SV=1	tr|A0A380IMA2|A0A380IMA2_STRAG	NCTC6175_00755	49	0.09	0.13	14.41
Stress response regulator gls24-like protein OS=Streptococcus agalactiae OX=1311 GN=TH70_0997 PE=3 SV=1	tr|A0A7Z0VDW9|A0A7Z0VDW9_STRAG	TH70_0997	84	0	0.17	14.21
Gls24 protein, putative OS=Streptococcus agalactiae serotype V (strain ATCC BAA-611 / 2603 V/R) OX=208435 GN=SAG1135 PE=3 SV=1	tr|Q8DZG6|Q8DZG6_STRA5	SAG1135	84	0.12	0.17	14.21
Stress response regulator Gls24 OS=Streptococcus agalactiae FSL S3-586 OX=1154776 GN=SAG0014_02015 PE=3 SV=1	tr|A0A829IAX0|A0A829IAX0_STRAG	SAG0014_02015	84	0	0.17	14.21
General stress protein, Gls24 family OS=Streptococcus agalactiae OX=1311 GN=NCTC8183_01208 PE=3 SV=1	tr|A0A0H1N0I4|A0A0H1N0I4_STRAG	NCTC8183_01208	84	0	0.17	14.21
General stress protein OS=Streptococcus agalactiae OX=1311 GN=NCTC8181_02143 PE=3 SV=1	tr|A0A0H1V561|A0A0H1V561_STRAG	NCTC8181_02143	84	0	0.17	14.21
Asp23/Gls24 family envelope stress response protein OS=Streptococcus agalactiae OX=1311 GN=GE200_07905 PE=4 SV=1	tr|A0A8I2JUM0|A0A8I2JUM0_STRAG	GE200_07905	84	0	0.17	14.21
Asp23/Gls24 family envelope stress response protein OS=Streptococcus agalactiae OX=1311 GN=BM110_ORF1202 PE=3 SV=1	tr|K0JMF7|K0JMF7_STRAG	BM110_ORF1202	84	0	0.17	14.21
Cell division protein FtsH OS=Streptococcus agalactiae OX=1311 GN=ftsH_2 PE=4 SV=1	tr|A0A7Z7VZ66|A0A7Z7VZ66_STRAG	ftsH_2	69	0	0.25	13.76
UTP--glucose-1-phosphate uridylyltransferase OS=Streptococcus agalactiae LMG 14747 OX=1154860 GN=SAG0136_02035 PE=3 SV=1	tr|V6Z378|V6Z378_STRAG	SAG0136_02035	43	0.67	0.81	13.53
Uncharacterized protein OS=Streptococcus agalactiae OX=1311 GN=NCTC8181_01236 PE=4 SV=1	tr|A0A7Z7P4X7|A0A7Z7P4X7_STRAG	NCTC8181_01236	27	0.39	0.46	13.51
DNA-binding protein HU OS=Streptococcus agalactiae FSL S3-586 OX=1154776 GN=SAG0014_08520 PE=3 SV=1	tr|A0A829IC83|A0A829IC83_STRAG	SAG0014_08520	11	0	2.07	13.19
DNA-binding protein HU OS=Streptococcus agalactiae OX=1311 GN=hup PE=3 SV=1	tr|R4Z9F4|R4Z9F4_STRAG	hup	11	0	2.07	13.19
DNA-binding protein HU OS=Streptococcus agalactiae serotype III (strain NEM316) OX=211110 GN=gbs0551 PE=3 SV=1	tr|Q8E6L2|Q8E6L2_STRA3	gbs0551	11	0	2.07	13.19
Putative_PNPOx domain-containing protein OS=Streptococcus agalactiae FSL S3-586 OX=1154776 GN=SAG0014_09225 PE=4 SV=1	tr|A0A829IGM1|A0A829IGM1_STRAG	SAG0014_09225	8	0	0.9	13.11
Transposase OS=Streptococcus agalactiae LMG 14747 OX=1154860 GN=SAG0136_04570 PE=3 SV=1	tr|V6Z0Y1|V6Z0Y1_STRAG	SAG0136_04570	82	0.1	0.14	12.62
Branched-chain amino acid ABC transporter ATP-binding protein OS=Streptococcus agalactiae FSL S3-586 OX=1154776 GN=SAG0014_01560 PE=4 SV=1	tr|A0A829I8B6|A0A829I8B6_STRAG	SAG0014_01560	115	0	0.07	12.6
ATP-binding cassette domain-containing protein OS=Streptococcus agalactiae OX=1311 GN=lptB PE=4 SV=1	tr|A0A0G9JGC0|A0A0G9JGC0_STRAG	lptB	115	0	0.07	12.6
Branched-chain amino acid ABC transporter, ATP-binding protein OS=Streptococcus agalactiae serotype V (strain ATCC BAA-611 / 2603 V/R) OX=208435 GN=livG PE=4 SV=1	tr|Q8DYB0|Q8DYB0_STRA5	livG	115	0	0.07	12.6
ABC transporter domain-containing protein OS=Streptococcus agalactiae serotype III (strain NEM316) OX=211110 GN=gbs1629 PE=4 SV=1	tr|Q8E3X5|Q8E3X5_STRA3	gbs1629	115	0.05	0.07	12.6
ABC transporter ATP-binding protein OS=Streptococcus agalactiae OX=1311 GN=C6N07_07035 PE=4 SV=1	tr|A0A8G2N2U0|A0A8G2N2U0_STRAG	C6N07_07035	115	0	0.07	12.6
CpsL protein OS=Streptococcus agalactiae LMG 14747 OX=1154860 GN=SAG0136_01360 PE=4 SV=1	tr|V6Z129|V6Z129_STRAG	SAG0136_01360	48	0	0.13	12.5
Nucleoid-associated protein TH70_1517 OS=Streptococcus agalactiae OX=1311 GN=TH70_1517 PE=3 SV=1	tr|A0A7Z1ACG3|A0A7Z1ACG3_STRAG	TH70_1517	62	0	0.1	12.24
Nucleoid-associated protein SAK_1770 OS=Streptococcus agalactiae serotype Ia (strain ATCC 27591 / A909 / CDC SS700) OX=205921 GN=SAK_1770 PE=3 SV=1	sp|Q3JZD6|Y1770_STRA1	SAK_1770	62	0	0.1	12.12
Nucleoid-associated protein SAG1747 OS=Streptococcus agalactiae serotype V (strain ATCC BAA-611 / 2603 V/R) OX=208435 GN=SAG1747 PE=3 SV=1	sp|P67265|Y1747_STRA5	SAG1747	62	0	0.1	12.12
Nucleoid-associated protein SAG0014_00450 OS=Streptococcus agalactiae FSL S3-586 OX=1154776 GN=SAG0014_00450 PE=3 SV=1	tr|A0A829I8Z2|A0A829I8Z2_STRAG	SAG0014_00450	62	0.07	0.1	12.12
Nucleoid-associated protein gbs1791 OS=Streptococcus agalactiae serotype III (strain NEM316) OX=211110 GN=gbs1791 PE=3 SV=1	sp|P67264|Y1791_STRA3	gbs1791	62	0	0.1	12.12
Nucleoid-associated protein AX245_09785 OS=Streptococcus agalactiae OX=1311 GN=AX245_09785 PE=3 SV=1	tr|A0A076YWT3|A0A076YWT3_STRAG	AX245_09785	62	0	0.1	12.12
CpsL protein OS=Streptococcus agalactiae LMG 14747 OX=1154860 GN=SAG0136_07490 PE=4 SV=1	tr|V6Z608|V6Z608_STRAG	SAG0136_07490	48	0.09	0.13	12
Putative phosphoesterase OS=Streptococcus agalactiae OX=1311 GN=NCTC6175_01674 PE=4 SV=1	tr|A0A380IMV6|A0A380IMV6_STRAG	NCTC6175_01674	76	0	0.22	12
30S ribosomal protein S19 OS=Streptococcus agalactiae LMG 14747 OX=1154860 GN=rpsS PE=3 SV=1	tr|V6Z152|V6Z152_STRAG	rpsS	13	2.04	2.04	11.96
Adenylosuccinate synthetase OS=Streptococcus agalactiae FSL S3-586 OX=1154776 GN=purA PE=3 SV=1	tr|A0A829IC69|A0A829IC69_STRAG	purA	17	0	2	11.86
Adenylosuccinate synthetase OS=Streptococcus agalactiae OX=1311 GN=C6N07_02135 PE=4 SV=1	tr|A0A8G2N602|A0A8G2N602_STRAG	C6N07_02135	17	2	2	11.86
PadR family transcriptional regulator OS=Streptococcus agalactiae LMG 14747 OX=1154860 GN=SAG0136_04340 PE=4 SV=1	tr|V6Z2K2|V6Z2K2_STRAG	SAG0136_04340	53	0.08	0.12	11.71
Uncharacterized protein OS=Streptococcus agalactiae OX=1311 GN=D5F95_08510 PE=4 SV=1	tr|A0A3P0Y324|A0A3P0Y324_STRAG	D5F95_08510	35	0.12	0.16	11.21
Portal protein OS=Streptococcus agalactiae LMG 14747 OX=1154860 GN=SAG0136_11435 PE=4 SV=1	tr|V6Z4Z4|V6Z4Z4_STRAG	SAG0136_11435	73	0.13	0.17	11.19
GntR family transcriptional regulator OS=Streptococcus agalactiae LMG 14747 OX=1154860 GN=SAG0136_11125 PE=4 SV=1	tr|V6Z479|V6Z479_STRAG	SAG0136_11125	97	0.05	0.07	11.02
Aspartyl/glutamyl-tRNA(Asn/Gln) amidotransferase subunit C OS=Streptococcus agalactiae LMG 14747 OX=1154860 GN=gatC PE=3 SV=1	tr|V6Z368|V6Z368_STRAG	gatC	98	0.07	0.1	11
Uncharacterized protein OS=Streptococcus agalactiae OX=1311 GN=WA04_08770 PE=4 SV=1	tr|A0A837KX48|A0A837KX48_STRAG	WA04_08770	2	1.28	1.29	10.98
30S ribosomal protein S2 OS=Streptococcus agalactiae LMG 14747 OX=1154860 GN=rpsB PE=3 SV=1	tr|V6Z2C1|V6Z2C1_STRAG	rpsB	6	3.29	3.34	10.98
Nucleoside-binding protein OS=Streptococcus agalactiae OX=1311 GN=tmpC_2 PE=3 SV=1	tr|A0A2X2LSH4|A0A2X2LSH4_STRAG	tmpC_2	110	0	0.1	10.89
Bmp domain-containing protein OS=Streptococcus agalactiae serotype V (strain ATCC BAA-611 / 2603 V/R) OX=208435 GN=SAG0954 PE=3 SV=1	tr|Q8DZY8|Q8DZY8_STRA5	SAG0954	110	0	0.1	10.89
Membrane protein OS=Streptococcus agalactiae FSL S3-586 OX=1154776 GN=SAG0014_12095 PE=3 SV=1	tr|A0A829ID83|A0A829ID83_STRAG	SAG0014_12095	110	0	0.1	10.89
Bmp domain-containing protein OS=Streptococcus agalactiae serotype III (strain NEM316) OX=211110 GN=gbs0942 PE=3 SV=1	tr|Q8E5N9|Q8E5N9_STRA3	gbs0942	110	0.06	0.1	10.89
Malate oxidoreductase OS=Streptococcus agalactiae serotype V (strain ATCC BAA-611 / 2603 V/R) OX=208435 GN=SAG1919 PE=3 SV=1	tr|Q8DXD2|Q8DXD2_STRA5	SAG1919	15	0	2	10.59
Malate dehydrogenase OS=Streptococcus agalactiae FSL S3-586 OX=1154776 GN=SAG0014_00010 PE=3 SV=1	tr|A0A829I7Q5|A0A829I7Q5_STRAG	SAG0014_00010	15	0	2	10.59
Malate oxidoreductase OS=Streptococcus agalactiae OX=1311 GN=maeE PE=3 SV=1	tr|A0A0H1L5L2|A0A0H1L5L2_STRAG	maeE	15	0	2	10.59
Uncharacterized protein OS=Streptococcus agalactiae serotype III (strain NEM316) OX=211110 GN=gbs1906 PE=3 SV=1	tr|Q8E356|Q8E356_STRA3	gbs1906	15	0	2	10.59
Malate dehydrogenase OS=Streptococcus agalactiae OX=1311 GN=dme PE=3 SV=1	tr|X5KF60|X5KF60_STRAG	dme	15	2	2	10.59
NADP-dependent malic enzyme OS=Streptococcus agalactiae OX=1311 GN=D5F95_02040 PE=3 SV=1	tr|A0A3P1BYS5|A0A3P1BYS5_STRAG	D5F95_02040	15	0	2	10.59
D-ribose-binding protein OS=Streptococcus agalactiae LMG 14747 OX=1154860 GN=SAG0136_04770 PE=4 SV=1	tr|V6Z2S5|V6Z2S5_STRAG	SAG0136_04770	16	2	2	10.56
Transposase IS4 OS=Streptococcus agalactiae LMG 14747 OX=1154860 GN=SAG0136_09605 PE=4 SV=1	tr|V6Z3H6|V6Z3H6_STRAG	SAG0136_09605	60	0.08	0.1	10.45
Glyceraldehyde-3-phosphate dehydrogenase OS=Streptococcus agalactiae FSL S3-586 OX=1154776 GN=SAG0014_00550 PE=3 SV=1	tr|A0A829IA39|A0A829IA39_STRAG	SAG0014_00550	14	0	1.09	10.42
Glyceraldehyde-3-phosphate dehydrogenase OS=Streptococcus agalactiae OX=1311 GN=naplr PE=3 SV=1	tr|Q4H1F8|Q4H1F8_STRAG	naplr	14	0	1.09	10.42
Glyceraldehyde-3-phosphate dehydrogenase OS=Streptococcus agalactiae serotype III (strain NEM316) OX=211110 GN=gbs1811 PE=1 SV=1	tr|Q8E3E8|Q8E3E8_STRA3	gbs1811	14	0	1.09	10.42
Glyceraldehyde-3-phosphate dehydrogenase OS=Streptococcus agalactiae OX=1311 GN=gapA PE=3 SV=1	tr|A0A0H1UZQ7|A0A0H1UZQ7_STRAG	gapA	14	0	1.09	10.42
Glyceraldehyde-3-phosphate dehydrogenase OS=Streptococcus agalactiae OX=1311 GN=gap PE=1 SV=1	tr|Q9ALW2|Q9ALW2_STRAG	gap	14	0.96	1.09	10.42
UTP--glucose-1-phosphate uridylyltransferase OS=Streptococcus agalactiae OX=1311 GN=galU PE=4 SV=1	tr|A0A8G2N2L9|A0A8G2N2L9_STRAG	galU	43	0	0.81	10.37
30S ribosomal protein S7 OS=Streptococcus agalactiae LMG 14747 OX=1154860 GN=rpsG PE=3 SV=1	tr|V6Z130|V6Z130_STRAG	rpsG	29	1.39	1.49	10.26
ATP synthase subunit beta OS=Streptococcus agalactiae OX=1311 GN=atpD PE=3 SV=1	tr|X5K1N5|X5K1N5_STRAG	atpD	9	2.7	2.72	10.26
Antitoxin OS=Streptococcus agalactiae OX=1311 GN=yefM PE=3 SV=1	tr|A0A0H1D6M6|A0A0H1D6M6_STRAG	yefM	38	0	0.26	10.23
Antitoxin OS=Streptococcus agalactiae serotype V (strain ATCC BAA-611 / 2603 V/R) OX=208435 GN=SAG2009 PE=3 SV=1	tr|Q8DX48|Q8DX48_STRA5	SAG2009	38	0.22	0.26	10.23
Antitoxin OS=Streptococcus agalactiae FSL S3-586 OX=1154776 GN=SAG0014_05590 PE=3 SV=1	tr|A0A829I9V6|A0A829I9V6_STRAG	SAG0014_05590	38	0	0.26	10.23
50S ribosomal protein L7/L12 OS=Streptococcus agalactiae FSL S3-586 OX=1154776 GN=rplL PE=3 SV=1	tr|A0A829IFE9|A0A829IFE9_STRAG	rplL	32	0.27	0.34	9.917
Uncharacterized protein OS=Streptococcus agalactiae serotype III (strain NEM316) OX=211110 GN=gbs1983 PE=4 SV=1	tr|Q8E2Y0|Q8E2Y0_STRA3	gbs1983	106	0.07	0.11	9.917
NH(3)-dependent NAD(+) synthetase OS=Streptococcus agalactiae LMG 14747 OX=1154860 GN=nadE PE=3 SV=1	tr|V6Z5V4|V6Z5V4_STRAG	nadE	18	2	2	9.89
Aromatic ring hydroxylating protein OS=Streptococcus agalactiae LMG 14747 OX=1154860 GN=SAG0136_08290 PE=4 SV=1	tr|V6Z4J0|V6Z4J0_STRAG	SAG0136_08290	80	0.05	0.09	9.821
Ribosome hibernation promoting factor OS=Streptococcus agalactiae serotype V (strain ATCC BAA-611 / 2603 V/R) OX=208435 GN=yfiA PE=3 SV=1	tr|Q8E1L6|Q8E1L6_STRA5	yfiA	2	0	2.02	9.783
Ribosome hibernation promoting factor OS=Streptococcus agalactiae OX=1311 GN=raiA PE=3 SV=1	tr|A0A0E1EL02|A0A0E1EL02_STRAG	raiA	2	0	2.02	9.783
Ribosome hibernation promoting factor OS=Streptococcus agalactiae serotype III (strain NEM316) OX=211110 GN=hpf PE=3 SV=1	tr|Q8E732|Q8E732_STRA3	hpf	2	2.02	2.02	9.783
Integrase catalytic domain-containing protein OS=Streptococcus agalactiae OX=1311 GN=tnpB PE=4 SV=1	tr|Q53640|Q53640_STRAG	tnpB	40	0	0.12	9.747
IS861, transposase OrfB OS=Streptococcus agalactiae serotype V (strain ATCC BAA-611 / 2603 V/R) OX=208435 GN=SAG1527 PE=4 SV=1	tr|Q8DYF6|Q8DYF6_STRA5	SAG1527	40	0	0.12	9.747
IS861, transposase OrfB OS=Streptococcus agalactiae serotype V (strain ATCC BAA-611 / 2603 V/R) OX=208435 GN=SAG1068 PE=4 SV=1	tr|Q8DZN3|Q8DZN3_STRA5	SAG1068	40	0	0.12	9.747
IS861, transposase OrfB OS=Streptococcus agalactiae OX=1311 GN=NCTC8185_00442 PE=4 SV=1	tr|A0A8B4RBB7|A0A8B4RBB7_STRAG	NCTC8185_00442	40	0	0.12	9.747
IS861, transposase OrfB OS=Streptococcus agalactiae OX=1311 GN=DK41_05645 PE=4 SV=1	tr|A0A1A9E1A5|A0A1A9E1A5_STRAG	DK41_05645	40	0	0.12	9.747
IS861, transposase OrfB OS=Streptococcus agalactiae OX=1311 GN=DK41_02585 PE=4 SV=1	tr|X5K2B8|X5K2B8_STRAG	DK41_02585	40	0.1	0.12	9.747
Uncharacterized protein OS=Streptococcus agalactiae serotype V (strain ATCC BAA-611 / 2603 V/R) OX=208435 GN=SAG1849 PE=4 SV=1	tr|Q8DXK1|Q8DXK1_STRA5	SAG1849	96	0.06	0.09	9.565
Peptidyl-tRNA hydrolase OS=Streptococcus agalactiae LMG 14747 OX=1154860 GN=pth PE=3 SV=1	tr|V6Z1R6|V6Z1R6_STRAG	pth	37	0.18	0.24	9.524
Uncharacterized protein OS=Streptococcus agalactiae FSL S3-586 OX=1154776 GN=SAG0014_07085 PE=4 SV=1	tr|A0A829IDR1|A0A829IDR1_STRAG	SAG0014_07085	8	2	2	9.278
Uncharacterized protein OS=Streptococcus agalactiae OX=1311 GN=NCTC6175_01218 PE=4 SV=1	tr|A0A380ING8|A0A380ING8_STRAG	NCTC6175_01218	8	0	2	9.278
Uncharacterized protein OS=Streptococcus agalactiae OX=1311 GN=AX245_04915 PE=4 SV=1	tr|A0A076Z2Z1|A0A076Z2Z1_STRAG	AX245_04915	8	0	2	9.278
Uncharacterized protein OS=Streptococcus agalactiae serotype V (strain ATCC BAA-611 / 2603 V/R) OX=208435 GN=SAG1700 PE=4 SV=1	tr|Q8DXZ4|Q8DXZ4_STRA5	SAG1700	31	0.14	0.18	9.211
Uncharacterized protein OS=Streptococcus agalactiae OX=1311 GN=C6N07_05365 PE=4 SV=1	tr|A0A0H1MG56|A0A0H1MG56_STRAG	C6N07_05365	31	0	0.18	9.211
Uncharacterized protein OS=Streptococcus agalactiae OX=1311 GN=C4618_11105 PE=4 SV=1	tr|A0A0H1VWP2|A0A0H1VWP2_STRAG	C4618_11105	31	0	0.18	9.211
Tnp_DDE_dom domain-containing protein OS=Streptococcus agalactiae OX=1311 GN=WA04_06295 PE=4 SV=1	tr|A0A837KYQ0|A0A837KYQ0_STRAG	WA04_06295	18	0.29	0.33	9.174
Uncharacterized protein OS=Streptococcus agalactiae LMG 14747 OX=1154860 GN=SAG0136_02965 PE=3 SV=1	tr|V6Z028|V6Z028_STRAG	SAG0136_02965	93	0.06	0.09	9.091
Chorismate mutase OS=Streptococcus agalactiae LMG 14747 OX=1154860 GN=SAG0136_01195 PE=4 SV=1	tr|V6YZG4|V6YZG4_STRAG	SAG0136_01195	98	0.05	0.07	9.091
Uncharacterized protein OS=Streptococcus agalactiae serotype V (strain ATCC BAA-611 / 2603 V/R) OX=208435 GN=SAG0130 PE=3 SV=1	tr|Q8E267|Q8E267_STRA5	SAG0130	93	0	0.09	9.091
Uncharacterized protein OS=Streptococcus agalactiae FSL S3-586 OX=1154776 GN=SAG0014_02635 PE=3 SV=1	tr|A0A829IBF3|A0A829IBF3_STRAG	SAG0014_02635	93	0	0.09	9.091
Uncharacterized protein OS=Streptococcus agalactiae OX=1311 GN=NCTC8185_01359 PE=4 SV=1	tr|A0A8B4RBL4|A0A8B4RBL4_STRAG	NCTC8185_01359	58	0	0.43	9.091
Uncharacterized protein OS=Streptococcus agalactiae serotype III (strain NEM316) OX=211110 GN=gbs0128 PE=3 SV=1	tr|Q8E7M6|Q8E7M6_STRA3	gbs0128	93	0	0.09	9.091
FIG001802: Putative alkaline-shock protein OS=Streptococcus agalactiae OX=1311 GN=DK41_00940 PE=3 SV=1	tr|R4ZBR0|R4ZBR0_STRAG	DK41_00940	93	0	0.09	9.091
Asp23/Gls24 family envelope stress response protein OS=Streptococcus agalactiae OX=1311 GN=C6N07_02925 PE=4 SV=1	tr|A0A8G2JRG8|A0A8G2JRG8_STRAG	C6N07_02925	93	0	0.09	9.091
Asp23/Gls24 family envelope stress response protein OS=Streptococcus agalactiae OX=1311 GN=AX245_01760 PE=3 SV=1	tr|A0A0E1EJI7|A0A0E1EJI7_STRAG	AX245_01760	93	0	0.09	9.091
Uncharacterized protein OS=Streptococcus agalactiae OX=1311 GN=NCTC8181_00749 PE=4 SV=1	tr|A0A7Z7K750|A0A7Z7K750_STRAG	NCTC8181_00749	58	0	0.43	8.911
TetR family transcriptional regulator (Fragment) OS=Streptococcus agalactiae OX=1311 GN=C4618_05980 PE=4 SV=1	tr|A0A7Z6WHF0|A0A7Z6WHF0_STRAG	C4618_05980	61	0	0.1	8.8
50S ribosomal protein L13 OS=Streptococcus agalactiae OX=1311 GN=rplM PE=3 SV=1	tr|X5KEP7|X5KEP7_STRAG	rplM	38	0.81	0.9	8.784
ATP synthase subunit alpha OS=Streptococcus agalactiae FSL S3-586 OX=1154776 GN=atpA PE=3 SV=1	tr|A0A829IEI9|A0A829IEI9_STRAG	atpA	26	1.63	1.75	8.782
HTH cro/C1-type domain-containing protein OS=Streptococcus agalactiae OX=1311 GN=TH70_0287 PE=4 SV=1	tr|A0A7Z0VFZ4|A0A7Z0VFZ4_STRAG	TH70_0287	103	0.07	0.12	8.75
S-ribosylhomocysteine lyase OS=Streptococcus agalactiae OX=1311 GN=luxS PE=3 SV=1	tr|A0A837L0B4|A0A837L0B4_STRAG	luxS	52	0.09	0.11	8.75
Class I tRNA ligase family protein (Fragment) OS=Streptococcus agalactiae OX=1311 GN=GE200_11930 PE=4 SV=1	tr|A0A8I2FIF3|A0A8I2FIF3_STRAG	GE200_11930	62	0.08	0.1	8.725
Late competence protein ComGE, FIG075573 OS=Streptococcus agalactiae OX=1311 GN=NCTC8181_00904 PE=4 SV=1	tr|A0A1D0CSP9|A0A1D0CSP9_STRAG	NCTC8181_00904	61	0	0.1	8.642
Late competence protein ComGE, FIG075573 OS=Streptococcus agalactiae OX=1311 GN=NCTC6175_01985 PE=4 SV=1	tr|A0A380INA7|A0A380INA7_STRAG	NCTC6175_01985	61	0	0.1	8.642
Exo-alpha-sialidase (Fragment) OS=Streptococcus agalactiae OX=1311 GN=C4618_09455 PE=4 SV=1	tr|A0A7Z6RB88|A0A7Z6RB88_STRAG	C4618_09455	128	0	0.07	8.621
Exo-alpha-sialidase (Fragment) OS=Streptococcus agalactiae OX=1311 GN=C4618_01180 PE=4 SV=1	tr|A0A7Z6RDV3|A0A7Z6RDV3_STRAG	C4618_01180	128	0	0.07	8.621
Exodeoxyribonuclease 7 large subunit OS=Streptococcus agalactiae FSL S3-586 OX=1154776 GN=xseA PE=3 SV=1	tr|A0A829IEJ4|A0A829IEJ4_STRAG	xseA	66	0	0.09	8.52
Exodeoxyribonuclease VII large subunit OS=Streptococcus agalactiae OX=1311 GN=C6N07_02860 PE=4 SV=1	tr|A0A8G2JRZ9|A0A8G2JRZ9_STRAG	C6N07_02860	66	0.07	0.09	8.52
Transketolase OS=Streptococcus agalactiae LMG 14747 OX=1154860 GN=SAG0136_03175 PE=4 SV=1	tr|V6Z3V2|V6Z3V2_STRAG	SAG0136_03175	36	0.12	0.14	8.414
Phosphonate ABC transporter ATP-binding protein OS=Streptococcus agalactiae LMG 14747 OX=1154860 GN=SAG0136_03430 PE=4 SV=1	tr|V6Z068|V6Z068_STRAG	SAG0136_03430	29	0.33	0.41	8.333
Phage repressor protein/antirepressor Ant OS=Streptococcus agalactiae OX=1311 GN=C4618_00310 PE=4 SV=1	tr|A0A7Z6WID3|A0A7Z6WID3_STRAG	C4618_00310	55	0	0.18	8.333
Antirepressor OS=Streptococcus agalactiae OX=1311 GN=NCTC8185_00222 PE=4 SV=1	tr|A0A8B4R8K2|A0A8B4R8K2_STRAG	NCTC8185_00222	55	0.14	0.18	8.302
Resolvase OS=Streptococcus agalactiae OX=1311 GN=resIP PE=4 SV=1	tr|P97057|P97057_STRAG	resIP	51	0.09	0.14	8.293
50S ribosomal protein L14 OS=Streptococcus agalactiae LMG 14747 OX=1154860 GN=rplN PE=3 SV=1	tr|V6YZ40|V6YZ40_STRAG	rplN	59	0.34	0.42	8.197
30S ribosomal protein S12 OS=Streptococcus agalactiae LMG 14747 OX=1154860 GN=rpsL PE=3 SV=1	tr|V6YZ77|V6YZ77_STRAG	rpsL	97	0.08	0.12	8.029
50S ribosomal protein L16 OS=Streptococcus agalactiae OX=1311 GN=rplP PE=3 SV=1	tr|R4Z807|R4Z807_STRAG	rplP	58	0.07	0.11	8.029
Preprotein translocase subunit YajC OS=Streptococcus agalactiae OX=1311 GN=yajC PE=3 SV=1	tr|R4ZC07|R4ZC07_STRAG	yajC	34	0.14	0.16	7.965
Nickel import ATP-binding protein NikE OS=Streptococcus agalactiae OX=1311 GN=TH70_1299 PE=4 SV=1	tr|A0A7Z0VEP9|A0A7Z0VEP9_STRAG	TH70_1299	58	0.02	0.04	7.965
Transposase (Fragment) OS=Streptococcus agalactiae LMG 14747 OX=1154860 GN=SAG0136_07385 PE=4 SV=1	tr|V6Z433|V6Z433_STRAG	SAG0136_07385	60	0	0.1	7.965
Uncharacterized protein OS=Streptococcus agalactiae serotype III (strain NEM316) OX=211110 GN=gbs1904 PE=3 SV=1	tr|Q8E358|Q8E358_STRA3	gbs1904	34	0	0.16	7.965
Uncharacterized protein OS=Streptococcus agalactiae OX=1311 GN=NCTC8183_00173 PE=4 SV=1	tr|A0A7Z7QRX0|A0A7Z7QRX0_STRAG	NCTC8183_00173	16	0.37	0.42	7.843
Ribonuclease Z OS=Streptococcus agalactiae LMG 14747 OX=1154860 GN=rnz PE=3 SV=1	tr|V6Z3T4|V6Z3T4_STRAG	rnz	5	2	2	7.767
Aldo/keto reductase OS=Streptococcus agalactiae OX=1311 GN=ydhF PE=4 SV=1	tr|A0A0H1UY20|A0A0H1UY20_STRAG	ydhF	38	0.12	0.16	7.566
Ribonuclease HII OS=Streptococcus agalactiae OX=1311 GN=rnhB PE=3 SV=1	tr|A0A8B4RG87|A0A8B4RG87_STRAG	rnhB	30	0.14	0.19	7.51
Metalloenzyme domain-containing protein (Fragment) OS=Streptococcus agalactiae LMG 14747 OX=1154860 GN=SAG0136_06780 PE=3 SV=1	tr|V6Z227|V6Z227_STRAG	SAG0136_06780	25	0.43	0.49	7.483
XRE family transcriptional regulator OS=Streptococcus agalactiae LMG 14747 OX=1154860 GN=SAG0136_03310 PE=4 SV=1	tr|V6Z244|V6Z244_STRAG	SAG0136_03310	25	2	2	7.447
Alpha-2,3-N-acetylneuraminyltransferase OS=Streptococcus agalactiae FSL S3-586 OX=1154776 GN=SAG0014_02415 PE=4 SV=1	tr|A0A829IB72|A0A829IB72_STRAG	SAG0014_02415	70	0	0.09	7.443
Alpha-2,3-N-acetylneuraminyl transferase OS=Streptococcus agalactiae OX=1311 GN=cps2K PE=4 SV=1	tr|A8JZX7|A8JZX7_STRAG	cps2K	70	0.06	0.09	7.443
Alpha-2,3-N-acetylneuraminyl transferase OS=Streptococcus agalactiae OX=1311 GN=cps2bK PE=4 SV=1	tr|A3KLL1|A3KLL1_STRAG	cps2bK	70	0	0.09	7.443
Alpha-2,3-N-acetylneuraminyltransferase OS=Streptococcus agalactiae OX=1311 GN=cps16M PE=4 SV=1	tr|A0A380IMW7|A0A380IMW7_STRAG	cps16M	70	0	0.09	7.443
Uncharacterized protein OS=Streptococcus agalactiae OX=1311 GN=DK41_01480 PE=4 SV=1	tr|A0A806NFJ3|A0A806NFJ3_STRAG	DK41_01480	59	0.07	0.11	7.407
30S ribosomal protein S3 OS=Streptococcus agalactiae LMG 14747 OX=1154860 GN=rpsC PE=3 SV=1	tr|V6Z2Y8|V6Z2Y8_STRAG	rpsC	11	1.27	1.33	7.373
30S ribosomal protein S6 OS=Streptococcus agalactiae OX=1311 GN=rpsF PE=3 SV=1	tr|R4Z9J4|R4Z9J4_STRAG	rpsF	19	0.28	0.32	7.368
RNA methyltransferase OS=Streptococcus agalactiae LMG 14747 OX=1154860 GN=SAG0136_10225 PE=3 SV=1	tr|V6Z7E9|V6Z7E9_STRAG	SAG0136_10225	81	0.05	0.08	7.317
Antirepressor OS=Streptococcus agalactiae OX=1311 GN=AX245_02740 PE=4 SV=1	tr|A0A853P3Z5|A0A853P3Z5_STRAG	AX245_02740	17	0.31	0.36	7.317
Nickel transport ATP-binding protein NikE (TC 3.A.1.5.3) OS=Streptococcus agalactiae OX=1311 GN=metN_2 PE=4 SV=1	tr|A0A7Z7QTB6|A0A7Z7QTB6_STRAG	metN_2	58	0.13	0.17	7.143
Glyceraldehyde-3-phosphate dehydrogenase OS=Streptococcus agalactiae LMG 14747 OX=1154860 GN=SAG0136_01375 PE=3 SV=1	tr|V6Z2W6|V6Z2W6_STRAG	SAG0136_01375	8	1.2	1.26	7.122
Terminase OS=Streptococcus agalactiae OX=1311 GN=WA04_04165 PE=4 SV=1	tr|A0A837L0P4|A0A837L0P4_STRAG	WA04_04165	115	0.06	0.09	7.097
Uncharacterized protein OS=Streptococcus agalactiae serotype III (strain NEM316) OX=211110 GN=gbs0163 PE=4 SV=1	tr|Q8E7J1|Q8E7J1_STRA3	gbs0163	61	0.08	0.1	7.071
Type II secretory pathway, pseudopilin PulG OS=Streptococcus agalactiae OX=1311 GN=D5F95_05045 PE=4 SV=1	tr|A0A3P0YCM3|A0A3P0YCM3_STRAG	D5F95_05045	61	0	0.1	7.071
Late competence protein ComGE OS=Streptococcus agalactiae OX=1311 GN=AX245_02055 PE=4 SV=1	tr|A0A0E1EEV5|A0A0E1EEV5_STRAG	AX245_02055	61	0	0.1	7.071
DUF1706 domain-containing protein OS=Streptococcus agalactiae OX=1311 GN=NCTC8183_01850 PE=4 SV=1	tr|A0A7Z7QUW8|A0A7Z7QUW8_STRAG	NCTC8183_01850	56	0.37	0.45	6.977
Phosphomevalonate kinase OS=Streptococcus agalactiae LMG 14747 OX=1154860 GN=SAG0136_00810 PE=4 SV=1	tr|V6YYS0|V6YYS0_STRAG	SAG0136_00810	66	0.06	0.1	6.928
Uncharacterized protein OS=Streptococcus agalactiae OX=1311 GN=TH70_2113 PE=4 SV=1	tr|A0A7Z1ABX8|A0A7Z1ABX8_STRAG	TH70_2113	59	0	0.11	6.897
Uncharacterized protein OS=Streptococcus agalactiae OX=1311 GN=TH70_1011 PE=4 SV=1	tr|A0A7Z0VDZ0|A0A7Z0VDZ0_STRAG	TH70_1011	86	0	0.08	6.842
Pseudouridine synthase OS=Streptococcus agalactiae LMG 14747 OX=1154860 GN=SAG0136_09755 PE=3 SV=1	tr|V6Z419|V6Z419_STRAG	SAG0136_09755	74	0.05	0.09	6.711
Putative ABC transporter ATP-binding protein OS=Streptococcus agalactiae OX=1311 GN=TH70_2032 PE=3 SV=1	tr|A0A7Z1ABA3|A0A7Z1ABA3_STRAG	TH70_2032	3	0	2.91	6.641
ABC transporter ATP-binding protein OS=Streptococcus agalactiae OX=1311 GN=sufC PE=3 SV=1	tr|R4Z972|R4Z972_STRAG	sufC	3	0	2.91	6.641
ABC transporter, ATP-binding protein OS=Streptococcus agalactiae serotype V (strain ATCC BAA-611 / 2603 V/R) OX=208435 GN=SAG0141 PE=3 SV=1	tr|Q8E257|Q8E257_STRA5	SAG0141	3	0	2.91	6.641
Iron ABC transporter ATP-binding protein OS=Streptococcus agalactiae FSL S3-586 OX=1154776 GN=SAG0014_02580 PE=3 SV=1	tr|A0A829ICL7|A0A829ICL7_STRAG	SAG0014_02580	3	0	2.91	6.641
ABC transporter domain-containing protein OS=Streptococcus agalactiae serotype III (strain NEM316) OX=211110 GN=gbs0137 PE=3 SV=1	tr|Q8E7L7|Q8E7L7_STRA3	gbs0137	3	0	2.91	6.641
Uncharacterized protein OS=Streptococcus agalactiae OX=1311 GN=D5F95_06425 PE=4 SV=1	tr|A0A3P0Y6B2|A0A3P0Y6B2_STRAG	D5F95_06425	102	0.06	0.09	6.623
Iron ABC transporter ATP-binding protein OS=Streptococcus agalactiae LMG 14747 OX=1154860 GN=SAG0136_01890 PE=3 SV=1	tr|V6YZV0|V6YZV0_STRAG	SAG0136_01890	3	2.87	2.91	6.615
IS3-like element IS861 family transposase OS=Streptococcus agalactiae OX=1311 GN=D5F95_06930 PE=4 SV=1	tr|A0A3P1BRE6|A0A3P1BRE6_STRAG	D5F95_06930	40	0	0.12	6.569
IS3-like element IS861 family transposase OS=Streptococcus agalactiae OX=1311 GN=C4618_05995 PE=4 SV=1	tr|A0A7Z6RC77|A0A7Z6RC77_STRAG	C4618_05995	40	0	0.12	6.569
Uncharacterized protein OS=Streptococcus agalactiae FSL S3-586 OX=1154776 GN=SAG0014_11320 PE=4 SV=1	tr|A0A829IHP5|A0A829IHP5_STRAG	SAG0014_11320	127	0.05	0.08	6.475
50S ribosomal protein L11 OS=Streptococcus agalactiae OX=1311 GN=rplK PE=3 SV=1	tr|X5KEB9|X5KEB9_STRAG	rplK	89	0.1	0.14	6.383
Homoserine/homoserine lactone efflux protein OS=Streptococcus agalactiae OX=1311 GN=leuE PE=4 SV=1	tr|A0A8B4RCZ2|A0A8B4RCZ2_STRAG	leuE	16	0.49	0.56	6.341
LysE family translocator OS=Streptococcus agalactiae OX=1311 GN=D5F95_00725 PE=4 SV=1	tr|A0A3P0YG02|A0A3P0YG02_STRAG	D5F95_00725	16	0	0.56	6.341
Replication-associated recombination protein A (Fragment) OS=Streptococcus agalactiae OX=1311 GN=C4618_00770 PE=4 SV=1	tr|A0A7Z6RE90|A0A7Z6RE90_STRAG	C4618_00770	53	0	0.12	6.322
Lipoprotein, putative OS=Streptococcus agalactiae serotype V (strain ATCC BAA-611 / 2603 V/R) OX=208435 GN=SAG1149 PE=4 SV=1	tr|Q8DZF2|Q8DZF2_STRA5	SAG1149	86	0	0.08	6.28
Uncharacterized protein OS=Streptococcus agalactiae FSL S3-586 OX=1154776 GN=SAG0014_11420 PE=4 SV=1	tr|A0A829IFS3|A0A829IFS3_STRAG	SAG0014_11420	86	0	0.08	6.28
DUF3862 domain-containing protein OS=Streptococcus agalactiae OX=1311 GN=GE200_07975 PE=4 SV=1	tr|A0A8I2JUK6|A0A8I2JUK6_STRAG	GE200_07975	86	0	0.08	6.28
Uncharacterized protein OS=Streptococcus agalactiae serotype III (strain NEM316) OX=211110 GN=gbs1216 PE=4 SV=1	tr|Q8E518|Q8E518_STRA3	gbs1216	86	0.05	0.08	6.28
DUF3862 domain-containing protein OS=Streptococcus agalactiae OX=1311 GN=C6N07_10290 PE=4 SV=1	tr|A0A2Z5WAW8|A0A2Z5WAW8_STRAG	C6N07_10290	86	0	0.08	6.28
Uncharacterized protein OS=Streptococcus agalactiae OX=1311 GN=BM110_ORF1216 PE=4 SV=1	tr|K0JJ41|K0JJ41_STRAG	BM110_ORF1216	86	0	0.08	6.28
Phage tail length tape-measure protein OS=Streptococcus agalactiae OX=1311 GN=NCTC8183_01680 PE=4 SV=1	tr|A0A7Z7QUN4|A0A7Z7QUN4_STRAG	NCTC8183_01680	39	0.79	0.89	6.256
Putative_PNPOx domain-containing protein OS=Streptococcus agalactiae serotype V (strain ATCC BAA-611 / 2603 V/R) OX=208435 GN=SAG0422 PE=4 SV=1	tr|Q8E1D5|Q8E1D5_STRA5	SAG0422	8	0	0.9	6.202
Putative_PNPOx domain-containing protein OS=Streptococcus agalactiae serotype III (strain NEM316) OX=211110 GN=gbs0457 PE=4 SV=1	tr|Q8E6V2|Q8E6V2_STRA3	gbs0457	8	0.85	0.9	6.202
Pyridoxamine 5'-phosphate oxidase OS=Streptococcus agalactiae OX=1311 GN=C6N07_07250 PE=4 SV=1	tr|A0A075N2X1|A0A075N2X1_STRAG	C6N07_07250	8	0	0.9	6.202
Pyridoxamine 5'-phosphate oxidase OS=Streptococcus agalactiae OX=1311 GN=AX245_00060 PE=4 SV=1	tr|A0A0E1EFJ5|A0A0E1EFJ5_STRAG	AX245_00060	8	0	0.9	6.202
33 kDa chaperonin OS=Streptococcus agalactiae OX=1311 GN=hslO PE=3 SV=1	tr|A0A806NJZ5|A0A806NJZ5_STRAG	hslO	32	0.15	0.2	6.186
Cobalt ABC transporter permease OS=Streptococcus agalactiae OX=1311 GN=ykoC_1 PE=4 SV=1	tr|A0A0E1EJ10|A0A0E1EJ10_STRAG	ykoC_1	115	0	0.08	6.159
Transmembrane component MtsC of energizing module of methionine-regulated ECF transporter OS=Streptococcus agalactiae OX=1311 GN=ykoC PE=4 SV=1	tr|A0A1D0CJS6|A0A1D0CJS6_STRAG	ykoC	115	0	0.08	6.159
Uncharacterized protein OS=Streptococcus agalactiae OX=1311 GN=TH70_1406 PE=4 SV=1	tr|A0A7Z0VEM4|A0A7Z0VEM4_STRAG	TH70_1406	115	0	0.08	6.159
Cobalt transport family protein OS=Streptococcus agalactiae serotype V (strain ATCC BAA-611 / 2603 V/R) OX=208435 GN=SAG1632 PE=4 SV=1	tr|Q8DY61|Q8DY61_STRA5	SAG1632	115	0.05	0.08	6.159
Cobalt ABC transporter permease OS=Streptococcus agalactiae FSL S3-586 OX=1154776 GN=SAG0014_01305 PE=4 SV=1	tr|A0A829I7M9|A0A829I7M9_STRAG	SAG0014_01305	115	0	0.08	6.159
Uncharacterized protein OS=Streptococcus agalactiae OX=1311 GN=WA04_09585 PE=4 SV=1	tr|A0A837KXF6|A0A837KXF6_STRAG	WA04_09585	87	0.05	0.08	6.154
Transcriptional regulator, TetR family, putative OS=Streptococcus agalactiae serotype V (strain ATCC BAA-611 / 2603 V/R) OX=208435 GN=SAG2135 PE=4 SV=1	tr|Q8DWS8|Q8DWS8_STRA5	SAG2135	61	0	0.1	6.145
TetR family transcriptional regulator OS=Streptococcus agalactiae FSL S3-586 OX=1154776 GN=SAG0014_07660 PE=4 SV=1	tr|A0A829IAJ7|A0A829IAJ7_STRAG	SAG0014_07660	61	0	0.1	6.145
Transcriptional regulator (TetR/AcrR family) OS=Streptococcus agalactiae OX=1311 GN=NCTC8185_01064 PE=4 SV=1	tr|A0A8B4RCT8|A0A8B4RCT8_STRAG	NCTC8185_01064	61	0	0.1	6.145
TetR family transcriptional regulator OS=Streptococcus agalactiae OX=1311 GN=GE200_03505 PE=4 SV=1	tr|A0A380II32|A0A380II32_STRAG	GE200_03505	61	0	0.1	6.145
HTH tetR-type domain-containing protein OS=Streptococcus agalactiae serotype III (strain NEM316) OX=211110 GN=gbs2094 PE=4 SV=1	tr|Q8E2M8|Q8E2M8_STRA3	gbs2094	61	0.07	0.1	6.145
TetR family transcriptional regulator OS=Streptococcus agalactiae OX=1311 GN=AX245_02825 PE=4 SV=1	tr|A0A076YY42|A0A076YY42_STRAG	AX245_02825	61	0	0.1	6.145
2,3-bisphosphoglycerate-dependent phosphoglycerate mutase OS=Streptococcus agalactiae OX=1311 GN=gpmA_2 PE=3 SV=1	tr|X5JZN0|X5JZN0_STRAG	gpmA_2	20	2	2	6.087
2,3-bisphosphoglycerate-dependent phosphoglycerate mutase OS=Streptococcus agalactiae OX=1311 GN=gpmA_1 PE=3 SV=1	tr|A0A7Z7K8D9|A0A7Z7K8D9_STRAG	gpmA_1	20	0	2	6.087
2,3-bisphosphoglycerate-dependent phosphoglycerate mutase OS=Streptococcus agalactiae FSL S3-586 OX=1154776 GN=gpmA PE=3 SV=1	tr|A0A829IDR2|A0A829IDR2_STRAG	gpmA	20	0	2	6.087
Transmembrane component MtsC of energizing module of methionine-regulated ECF transporter OS=Streptococcus agalactiae OX=1311 GN=RDF_1562 PE=4 SV=1	tr|A0A0G2Z365|A0A0G2Z365_STRAG	RDF_1562	115	0	0.08	6.007
Universal stress protein OS=Streptococcus agalactiae serotype V (strain ATCC BAA-611 / 2603 V/R) OX=208435 GN=SAG1733 PE=3 SV=1	tr|Q8DXW2|Q8DXW2_STRA5	SAG1733	83	0	0.14	6
Universal stress protein OS=Streptococcus agalactiae FSL S3-586 OX=1154776 GN=SAG0014_00390 PE=3 SV=1	tr|A0A829I885|A0A829I885_STRAG	SAG0014_00390	83	0	0.14	6
Universal stress protein OS=Streptococcus agalactiae OX=1311 GN=GE200_01630 PE=4 SV=1	tr|A0A8I2JTI6|A0A8I2JTI6_STRAG	GE200_01630	83	0	0.14	6
Universal stress protein OS=Streptococcus agalactiae serotype III (strain NEM316) OX=211110 GN=gbs1778 PE=3 SV=1	tr|Q8E3I1|Q8E3I1_STRA3	gbs1778	83	0.1	0.14	6
Universal stress protein OS=Streptococcus agalactiae OX=1311 GN=DK41_08785 PE=3 SV=1	tr|A0A806NJG1|A0A806NJG1_STRAG	DK41_08785	83	0	0.14	6
Universal stress protein OS=Streptococcus agalactiae OX=1311 GN=AX245_09630 PE=3 SV=1	tr|A0A0E1ENT1|A0A0E1ENT1_STRAG	AX245_09630	83	0	0.14	6
Uncharacterized protein OS=Streptococcus agalactiae OX=1311 GN=AX245_08835 PE=4 SV=1	tr|A0A853P7A5|A0A853P7A5_STRAG	AX245_08835	112	0.06	0.1	5.926
Uncharacterized protein OS=Streptococcus agalactiae serotype III (strain NEM316) OX=211110 GN=gbs1188 PE=4 SV=1	tr|Q8E544|Q8E544_STRA3	gbs1188	95	0.06	0.09	5.914
Ribosomal RNA small subunit methyltransferase I OS=Streptococcus agalactiae LMG 14747 OX=1154860 GN=rsmI PE=3 SV=1	tr|V6Z297|V6Z297_STRAG	rsmI	61	0.07	0.1	5.903
Sialidase OS=Streptococcus agalactiae OX=1311 GN=nanA_2 PE=4 SV=1	tr|A0A8B4RDN5|A0A8B4RDN5_STRAG	nanA_2	128	0	0.07	5.792
DDE transposase OS=Streptococcus agalactiae OX=1311 GN=NCTC8181_00740 PE=4 SV=1	tr|A0A7Z7KAP8|A0A7Z7KAP8_STRAG	NCTC8181_00740	86	0	0.15	5.778
50S ribosomal protein L2 OS=Streptococcus agalactiae LMG 14747 OX=1154860 GN=rplB PE=3 SV=1	tr|V6YZ96|V6YZ96_STRAG	rplB	29	0.17	0.19	5.776
HTH cro/C1-type domain-containing protein OS=Streptococcus agalactiae serotype III (strain NEM316) OX=211110 GN=gbs1221 PE=4 SV=1	tr|Q8E513|Q8E513_STRA3	gbs1221	36	0.84	0.92	5.725
Helix-turn-helix domain-containing protein OS=Streptococcus agalactiae OX=1311 GN=C4618_00695 PE=4 SV=1	tr|A0A1A9E1F5|A0A1A9E1F5_STRAG	C4618_00695	36	0	0.92	5.725
Uncharacterized protein OS=Streptococcus agalactiae OX=1311 GN=NCTC8181_01238 PE=4 SV=1	tr|A0A7Z7K7W6|A0A7Z7K7W6_STRAG	NCTC8181_01238	31	0.27	0.31	5.714
Redox-sensing transcriptional repressor Rex OS=Streptococcus agalactiae LMG 14747 OX=1154860 GN=rex PE=3 SV=1	tr|V6Z298|V6Z298_STRAG	rex	35	0.14	0.18	5.634
Putative reverse transcriptase and maturase OS=Streptococcus agalactiae OX=1311 GN=gbsi1 PE=4 SV=1	tr|Q9AE17|Q9AE17_STRAG	gbsi1	90	0.08	0.12	5.505
Tagatose-6-phosphate kinase OS=Streptococcus agalactiae OX=1311 GN=lacC_5 PE=3 SV=1	tr|A0A380IKD9|A0A380IKD9_STRAG	lacC_5	62	0.12	0.15	5.502
Uncharacterized protein OS=Streptococcus agalactiae LMG 14747 OX=1154860 GN=SAG0136_10290 PE=4 SV=1	tr|V6Z3U3|V6Z3U3_STRAG	SAG0136_10290	77	0.08	0.11	5.426
Alkyl hydroperoxide reductase C OS=Streptococcus agalactiae FSL S3-586 OX=1154776 GN=SAG0014_04625 PE=3 SV=1	tr|A0A829ICD8|A0A829ICD8_STRAG	SAG0014_04625	81	0	0.11	5.376
Alkyl hydroperoxide reductase C OS=Streptococcus agalactiae serotype III (strain NEM316) OX=211110 GN=gbs1874 PE=3 SV=1	tr|Q8E387|Q8E387_STRA3	gbs1874	81	0	0.11	5.376
Alkyl hydroperoxide reductase C OS=Streptococcus agalactiae OX=1311 GN=ahpC PE=3 SV=1	tr|X5K078|X5K078_STRAG	ahpC	81	0.07	0.11	5.376
GTP cyclohydrolase 1 OS=Streptococcus agalactiae LMG 14747 OX=1154860 GN=folE PE=3 SV=1	tr|V6Z483|V6Z483_STRAG	folE	42	0.1	0.14	5.348
YlmH protein OS=Streptococcus agalactiae serotype V (strain ATCC BAA-611 / 2603 V/R) OX=208435 GN=ylmH PE=4 SV=1	tr|Q8E179|Q8E179_STRA5	ylmH	50	0	0.15	5.344
RNA-binding protein OS=Streptococcus agalactiae FSL S3-586 OX=1154776 GN=SAG0014_06960 PE=4 SV=1	tr|A0A829IAZ4|A0A829IAZ4_STRAG	SAG0014_06960	50	0	0.15	5.344
Photosystem II S4 domain protein OS=Streptococcus agalactiae OX=1311 GN=NCTC8181_00423 PE=4 SV=1	tr|A0A7Z7K6S7|A0A7Z7K6S7_STRAG	NCTC8181_00423	50	0	0.15	5.344
RNA-binding protein OS=Streptococcus agalactiae OX=1311 GN=GE200_00285 PE=4 SV=1	tr|A0A8I2FEA2|A0A8I2FEA2_STRAG	GE200_00285	50	0	0.15	5.344
S4 domain-containing protein OS=Streptococcus agalactiae serotype III (strain NEM316) OX=211110 GN=gbs0530 PE=4 SV=1	tr|Q8E6N3|Q8E6N3_STRA3	gbs0530	50	0	0.15	5.344
Photosystem II S4 domain protein OS=Streptococcus agalactiae OX=1311 GN=C6N07_00875 PE=4 SV=1	tr|X5KCJ9|X5KCJ9_STRAG	C6N07_00875	50	0.1	0.15	5.344
Photosystem II S4 domain protein OS=Streptococcus agalactiae OX=1311 GN=AX245_10950 PE=4 SV=1	tr|A0A7V8D6N5|A0A7V8D6N5_STRAG	AX245_10950	50	0	0.15	5.344
GTPase Obg OS=Streptococcus agalactiae LMG 14747 OX=1154860 GN=obgE PE=3 SV=1	tr|V6Z0Q1|V6Z0Q1_STRAG	obgE	64	0.06	0.1	5.287
Phosphoglycerate kinase OS=Streptococcus agalactiae OX=1311 GN=pgk PE=3 SV=1	tr|A0A8B4REU6|A0A8B4REU6_STRAG	pgk	13	0.99	1.05	5.276
Uncharacterized protein OS=Streptococcus agalactiae FSL S3-586 OX=1154776 GN=SAG0014_05410 PE=4 SV=1	tr|A0A829IAL9|A0A829IAL9_STRAG	SAG0014_05410	21	0.32	0.38	5.263
NAD(P)-dependent oxidoreductase (Fragment) OS=Streptococcus agalactiae OX=1311 GN=C4618_09565 PE=4 SV=1	tr|A0A7Z6RAU2|A0A7Z6RAU2_STRAG	C4618_09565	97	0.06	0.09	5.263
Metallophos domain-containing protein OS=Streptococcus agalactiae serotype V (strain ATCC BAA-611 / 2603 V/R) OX=208435 GN=SAG0515 PE=4 SV=1	tr|Q8E147|Q8E147_STRA5	SAG0515	76	0	0.22	5.245
Phosphoesterase OS=Streptococcus agalactiae FSL S3-586 OX=1154776 GN=SAG0014_07355 PE=4 SV=1	tr|A0A829IAE5|A0A829IAE5_STRAG	SAG0014_07355	76	0	0.22	5.245
Metallophos domain-containing protein OS=Streptococcus agalactiae serotype III (strain NEM316) OX=211110 GN=gbs0561 PE=4 SV=1	tr|Q8E6K2|Q8E6K2_STRA3	gbs0561	76	0.17	0.22	5.245
Phosphoesterase OS=Streptococcus agalactiae OX=1311 GN=C4618_09835 PE=4 SV=1	tr|A0A076YXR4|A0A076YXR4_STRAG	C4618_09835	76	0	0.22	5.245
Phosphoesterase OS=Streptococcus agalactiae OX=1311 GN=AX245_11105 PE=4 SV=1	tr|A0A0E1ELE4|A0A0E1ELE4_STRAG	AX245_11105	76	0	0.22	5.245
Peptidyl-tRNA hydrolase OS=Streptococcus agalactiae OX=1311 GN=C6N07_05990 PE=4 SV=1	tr|A0A8G2JP41|A0A8G2JP41_STRAG	C6N07_05990	79	0.08	0.11	5.236
PNP_UDP_1 domain-containing protein OS=Streptococcus agalactiae serotype V (strain ATCC BAA-611 / 2603 V/R) OX=208435 GN=SAG0414 PE=4 SV=1	tr|Q8E1E3|Q8E1E3_STRA5	SAG0414	114	0	0.09	5.229
Purine nucleoside phosphorylase OS=Streptococcus agalactiae OX=1311 GN=AX245_00100 PE=4 SV=1	tr|A0A0E1EFK7|A0A0E1EFK7_STRAG	AX245_00100	114	0	0.09	5.229
Argininosuccinate lyase OS=Streptococcus agalactiae LMG 14747 OX=1154860 GN=argH PE=3 SV=1	tr|V6Z203|V6Z203_STRAG	argH	89	0.06	0.09	5.206
Uridine phosphorylase OS=Streptococcus agalactiae OX=1311 GN=RDF_0417 PE=4 SV=1	tr|A0A0G2YZU3|A0A0G2YZU3_STRAG	RDF_0417	114	0	0.09	5.161
RNA polymerase sigma factor SigA OS=Streptococcus agalactiae FSL S3-586 OX=1154776 GN=sigA PE=3 SV=1	tr|A0A829IDI5|A0A829IDI5_STRAG	sigA	19	0	0.64	5.149
RNA polymerase sigma factor SigA OS=Streptococcus agalactiae serotype III (strain NEM316) OX=211110 GN=rpoD PE=3 SV=1	tr|Q8E4A5|Q8E4A5_STRA3	rpoD	19	0	0.64	5.149
RNA polymerase sigma factor SigA OS=Streptococcus agalactiae OX=1311 GN=dnaG_2 PE=3 SV=1	tr|X5K287|X5K287_STRAG	dnaG_2	19	0.61	0.64	5.149
RNA polymerase sigma factor RpoD OS=Streptococcus agalactiae OX=1311 GN=C6N07_09740 PE=4 SV=1	tr|A0A8G2JIU7|A0A8G2JIU7_STRAG	C6N07_09740	19	0	0.64	5.149
Multidrug ABC transporter ATP-binding protein OS=Streptococcus agalactiae LMG 14747 OX=1154860 GN=SAG0136_01920 PE=4 SV=1	tr|V6Z356|V6Z356_STRAG	SAG0136_01920	68	0.21	0.26	5.106
Ribulose-phosphate 3-epimerase OS=Streptococcus agalactiae LMG 14747 OX=1154860 GN=SAG0136_08490 PE=3 SV=1	tr|V6Z3E2|V6Z3E2_STRAG	SAG0136_08490	81	0.05	0.09	5.093
Peptidoglycan N-acetylglucosamine deacetylase OS=Streptococcus agalactiae OX=1311 GN=xynD PE=4 SV=1	tr|A0A7Z7K9K3|A0A7Z7K9K3_STRAG	xynD	36	0	0.26	5.036
NodB homology domain-containing protein OS=Streptococcus agalactiae OX=1311 GN=TH70_0372 PE=4 SV=1	tr|A0A7Z1AD56|A0A7Z1AD56_STRAG	TH70_0372	36	0	0.26	5.036
Polysaccharide deacetylase family protein OS=Streptococcus agalactiae serotype V (strain ATCC BAA-611 / 2603 V/R) OX=208435 GN=SAG0824 PE=4 SV=1	tr|Q8E0B0|Q8E0B0_STRA5	SAG0824	36	0	0.26	5.036
Polysaccharide deacetylase OS=Streptococcus agalactiae FSL S3-586 OX=1154776 GN=SAG0014_02880 PE=4 SV=1	tr|A0A829IDF8|A0A829IDF8_STRAG	SAG0014_02880	36	0	0.26	5.036
NodB homology domain-containing protein OS=Streptococcus agalactiae serotype III (strain NEM316) OX=211110 GN=gbs0842 PE=4 SV=1	tr|Q8E5Y7|Q8E5Y7_STRA3	gbs0842	36	0.19	0.26	5.036
Polysaccharide deacetylase OS=Streptococcus agalactiae OX=1311 GN=AX245_04865 PE=4 SV=1	tr|A0A853P3R3|A0A853P3R3_STRAG	AX245_04865	36	0	0.26	5.036
Magnesium transporter CorA (Fragment) OS=Streptococcus agalactiae OX=1311 GN=C4618_09570 PE=4 SV=1	tr|A0A7Z6WH26|A0A7Z6WH26_STRAG	C4618_09570	59	0	0.11	5.023
30S ribosomal protein S5 OS=Streptococcus agalactiae LMG 14747 OX=1154860 GN=rpsE PE=3 SV=1	tr|V6YZL3|V6YZL3_STRAG	rpsE	39	0.17	0.23	4.878
DNA-binding protein OS=Streptococcus agalactiae OX=1311 GN=D5F95_02995 PE=4 SV=1	tr|A0A1D0CGU8|A0A1D0CGU8_STRAG	D5F95_02995	3	0	2	4.846
DNA-binding response regulator OS=Streptococcus agalactiae serotype V (strain ATCC BAA-611 / 2603 V/R) OX=208435 GN=SAG1328 PE=4 SV=1	tr|Q8DYZ4|Q8DYZ4_STRA5	SAG1328	28	0	2	4.825
Uncharacterized protein OS=Streptococcus agalactiae serotype III (strain NEM316) OX=211110 GN=gbs1398 PE=4 SV=1	tr|Q8E4K3|Q8E4K3_STRA3	gbs1398	28	2	2	4.825
DNA-binding response regulator OS=Streptococcus agalactiae OX=1311 GN=AX245_08405 PE=4 SV=1	tr|A0A075MYT0|A0A075MYT0_STRAG	AX245_08405	28	0	2	4.825
HAD family hydrolase OS=Streptococcus agalactiae LMG 14747 OX=1154860 GN=SAG0136_10260 PE=4 SV=1	tr|V6Z5K3|V6Z5K3_STRAG	SAG0136_10260	28	0.32	0.35	4.79
Uncharacterized protein OS=Streptococcus agalactiae OX=1311 GN=TH70_0272 PE=4 SV=1	tr|A0A7Z0VFY3|A0A7Z0VFY3_STRAG	TH70_0272	3	2	2	4.783
Regulation of D-alanyl-lipoteichoic acid biosynthesis, DltR OS=Streptococcus agalactiae OX=1311 GN=tcrA PE=4 SV=1	tr|A0A7Z7P5Q7|A0A7Z7P5Q7_STRAG	tcrA	28	0	2	4.783
Transcriptional regulator OS=Streptococcus agalactiae FSL S3-586 OX=1154776 GN=SAG0014_06555 PE=4 SV=1	tr|A0A829ID81|A0A829ID81_STRAG	SAG0014_06555	28	0	2	4.783
DNA-binding response regulator OS=Streptococcus agalactiae OX=1311 GN=D5F95_11005 PE=4 SV=1	tr|A0A0H1HH03|A0A0H1HH03_STRAG	D5F95_11005	28	0	2	4.783
Phosphonate ABC transporter ATP-binding protein OS=Streptococcus agalactiae OX=1311 GN=WA04_03230 PE=4 SV=1	tr|A0A837L175|A0A837L175_STRAG	WA04_03230	29	0	0.39	4.762
ABC transporter ATP-binding protein OS=Streptococcus agalactiae OX=1311 GN=potA_1 PE=4 SV=1	tr|A0A8B4RF90|A0A8B4RF90_STRAG	potA_1	29	0	0.39	4.743
ABC transporter domain-containing protein OS=Streptococcus agalactiae serotype III (strain NEM316) OX=211110 GN=gbs1260 PE=4 SV=1	tr|Q8E4Y2|Q8E4Y2_STRA3	gbs1260	29	0	0.39	4.743
ATP-binding cassette domain-containing protein OS=Streptococcus agalactiae OX=1311 GN=C6N07_08110 PE=4 SV=1	tr|A0A1A9E1I3|A0A1A9E1I3_STRAG	C6N07_08110	29	0	0.39	4.743
Uncharacterized protein (Fragment) OS=Streptococcus agalactiae FSL S3-586 OX=1154776 GN=SAG0014_12620 PE=4 SV=1	tr|A0A829IIH0|A0A829IIH0_STRAG	SAG0014_12620	64	0	0.1	4.72
DEAD-box ATP-dependent RNA helicase CshA OS=Streptococcus agalactiae LMG 14747 OX=1154860 GN=cshA PE=3 SV=1	tr|V6YZ74|V6YZ74_STRAG	cshA	34	0.22	0.29	4.717
Heme ABC transporter ATP-binding protein OS=Streptococcus agalactiae LMG 14747 OX=1154860 GN=SAG0136_02710 PE=4 SV=1	tr|V6YZP5|V6YZP5_STRAG	SAG0136_02710	65	0.06	0.1	4.706
Phosphoribosylanthranilate isomerase OS=Streptococcus agalactiae FSL S3-586 OX=1154776 GN=SAG0014_10350 PE=4 SV=1	tr|A0A829IFJ3|A0A829IFJ3_STRAG	SAG0014_10350	88	0.05	0.08	4.706
Phosphoribosylanthranilate isomerase OS=Streptococcus agalactiae OX=1311 GN=GE200_11730 PE=4 SV=1	tr|A0A2Z5WB95|A0A2Z5WB95_STRAG	GE200_11730	88	0	0.08	4.706
Phosphoribosylanthranilate isomerase OS=Streptococcus agalactiae OX=1311 GN=D5F95_11300 PE=4 SV=1	tr|A0A1D0CTA0|A0A1D0CTA0_STRAG	D5F95_11300	88	0	0.08	4.706
Cell division protein FtsZ OS=Streptococcus agalactiae OX=1311 GN=ftsZ PE=3 SV=1	tr|R4ZAW1|R4ZAW1_STRAG	ftsZ	14	2.01	2.01	4.695
Cell division protein FtsZ OS=Streptococcus agalactiae OX=1311 GN=C6N07_00895 PE=4 SV=1	tr|A0A8G2N6Z8|A0A8G2N6Z8_STRAG	C6N07_00895	14	0	2.01	4.695
Phosphoribosylformylglycinamidine cyclo-ligase OS=Streptococcus agalactiae FSL S3-586 OX=1154776 GN=purM PE=3 SV=1	tr|A0A829I937|A0A829I937_STRAG	purM	78	0.05	0.07	4.692
Regulation of D-alanyl-lipoteichoic acid biosynthesis, DltR OS=Streptococcus agalactiae OX=1311 GN=dltR PE=4 SV=1	tr|A0A0G2Z2A2|A0A0G2Z2A2_STRAG	dltR	28	0	2	4.681
Aldo/keto reductase OS=Streptococcus agalactiae LMG 14747 OX=1154860 GN=SAG0136_03985 PE=4 SV=1	tr|V6Z0E7|V6Z0E7_STRAG	SAG0136_03985	100	0.07	0.1	4.676
Chromosome partitioning protein ParB OS=Streptococcus agalactiae OX=1311 GN=WA04_00710 PE=4 SV=1	tr|A0A837L1H8|A0A837L1H8_STRAG	WA04_00710	41	0.1	0.12	4.632
Capsid protein OS=Streptococcus agalactiae OX=1311 GN=WA04_00740 PE=4 SV=1	tr|A0A0H1HIT0|A0A0H1HIT0_STRAG	WA04_00740	51	0	0.53	4.627
Capsid protein OS=Streptococcus agalactiae OX=1311 GN=GE200_05120 PE=4 SV=1	tr|A0A8I2JTW2|A0A8I2JTW2_STRAG	GE200_05120	51	0.45	0.53	4.627
Tn5252, relaxase OS=Streptococcus agalactiae LMG 14747 OX=1154860 GN=SAG0136_11600 PE=4 SV=1	tr|V6Z6D6|V6Z6D6_STRAG	SAG0136_11600	114	0.05	0.07	4.625
Tn5252, relaxase OS=Streptococcus agalactiae FSL S3-586 OX=1154776 GN=SAG0014_10185 PE=4 SV=1	tr|A0A829IEA9|A0A829IEA9_STRAG	SAG0014_10185	114	0	0.07	4.625
Relaxase OS=Streptococcus agalactiae OX=1311 GN=GE200_07460 PE=4 SV=1	tr|A0A6H0TZK9|A0A6H0TZK9_STRAG	GE200_07460	114	0	0.07	4.625
Uncharacterized protein OS=Streptococcus agalactiae LMG 14747 OX=1154860 GN=SAG0136_04840 PE=4 SV=1	tr|V6Z123|V6Z123_STRAG	SAG0136_04840	47	0.09	0.13	4.608
Type I-C CRISPR-associated protein Cas8c/Csd1 OS=Streptococcus agalactiae OX=1311 GN=cas8c PE=4 SV=1	tr|A0A6H3FZN4|A0A6H3FZN4_STRAG	cas8c	76	0	0.09	4.596
DEAD/DEAH box helicase OS=Streptococcus agalactiae OX=1311 GN=GE200_04775 PE=4 SV=1	tr|A0A8I2FGS6|A0A8I2FGS6_STRAG	GE200_04775	16	0	2	4.545
DEAD-box ATP-dependent RNA helicase CshA OS=Streptococcus agalactiae OX=1311 GN=cshA_2 PE=3 SV=1	tr|X5K1K4|X5K1K4_STRAG	cshA_2	16	2	2	4.545
CRISPR-associated protein, Csd1 family OS=Streptococcus agalactiae OX=1311 GN=NCTC8183_00470 PE=4 SV=1	tr|A0A7Z7QSM5|A0A7Z7QSM5_STRAG	NCTC8183_00470	76	0.05	0.09	4.531
Antirepressor OS=Streptococcus agalactiae OX=1311 GN=WA04_00275 PE=4 SV=1	tr|A0A837L1T1|A0A837L1T1_STRAG	WA04_00275	55	0	0.18	4.528
Probable GTP-binding protein EngB OS=Streptococcus agalactiae LMG 14747 OX=1154860 GN=engB PE=3 SV=1	tr|V6YZA7|V6YZA7_STRAG	engB	10	1.41	1.46	4.523
Recombinase family protein OS=Streptococcus agalactiae OX=1311 GN=GE200_07525 PE=4 SV=1	tr|A0A8I2FGX9|A0A8I2FGX9_STRAG	GE200_07525	59	0.12	0.16	4.493
Class B acid phosphatase OS=Streptococcus agalactiae serotype V (strain ATCC BAA-611 / 2603 V/R) OX=208435 GN=SAG0635 PE=3 SV=1	tr|Q8E0T5|Q8E0T5_STRA5	SAG0635	85	0	0.08	4.49
Class B acid phosphatase OS=Streptococcus agalactiae serotype III (strain NEM316) OX=211110 GN=gbs0615 PE=3 SV=1	tr|Q8E6F3|Q8E6F3_STRA3	gbs0615	85	0.06	0.08	4.49
Class B acid phosphatase OS=Streptococcus agalactiae OX=1311 GN=aphA PE=3 SV=1	tr|A0A0E1EGA4|A0A0E1EGA4_STRAG	aphA	85	0	0.08	4.49
Cell wall anchor protein OS=Streptococcus agalactiae OX=1311 GN=WA04_05915 PE=4 SV=1	tr|A0A0H1UM96|A0A0H1UM96_STRAG	WA04_05915	66	0	0.23	4.453
Cell wall anchor OS=Streptococcus agalactiae FSL S3-586 OX=1154776 GN=SAG0014_05540 PE=4 SV=1	tr|A0A829I9U6|A0A829I9U6_STRAG	SAG0014_05540	66	0	0.23	4.453
LPXTG cell wall anchor domain-containing protein OS=Streptococcus agalactiae OX=1311 GN=GE200_00610 PE=4 SV=1	tr|A0A8I2FEF3|A0A8I2FEF3_STRAG	GE200_00610	66	0	0.23	4.453
Gls24 protein, putative OS=Streptococcus agalactiae serotype V (strain ATCC BAA-611 / 2603 V/R) OX=208435 GN=SAG1137 PE=3 SV=1	tr|Q8DZG4|Q8DZG4_STRA5	SAG1137	57	0	0.44	4.444
Stress response regulator Gls24 OS=Streptococcus agalactiae FSL S3-586 OX=1154776 GN=SAG0014_02025 PE=3 SV=1	tr|A0A829I7Y6|A0A829I7Y6_STRAG	SAG0014_02025	57	0	0.44	4.444
Uncharacterized protein OS=Streptococcus agalactiae serotype III (strain NEM316) OX=211110 GN=gbs1204 PE=3 SV=1	tr|Q8E530|Q8E530_STRA3	gbs1204	57	0.36	0.44	4.444
Asp23/Gls24 family envelope stress response protein OS=Streptococcus agalactiae OX=1311 GN=C4618_04265 PE=3 SV=1	tr|A0A0H1T8Q7|A0A0H1T8Q7_STRAG	C4618_04265	57	0	0.44	4.444
Stress response regulator Gls24 OS=Streptococcus agalactiae OX=1311 GN=BM110_ORF1204 PE=3 SV=1	tr|K0JMI5|K0JMI5_STRAG	BM110_ORF1204	57	0	0.44	4.444
Sensor histidine kinase OS=Streptococcus agalactiae OX=1311 GN=dcuS_2 PE=4 SV=1	tr|A0A7Z7P561|A0A7Z7P561_STRAG	dcuS_2	72	0	0.08	4.438
Asp23/Gls24 family envelope stress response protein OS=Streptococcus agalactiae OX=1311 GN=C6N07_09325 PE=4 SV=1	tr|A0A8G2MZI1|A0A8G2MZI1_STRAG	C6N07_09325	57	0	0.44	4.42
Class B acid phosphatase OS=Streptococcus agalactiae OX=1311 GN=RDF_0643 PE=3 SV=1	tr|A0A0G2Z8F3|A0A0G2Z8F3_STRAG	RDF_0643	85	0	0.08	4.418
Putative tRNA (cytidine(34)-2'-O)-methyltransferase OS=Streptococcus agalactiae serotype V (strain ATCC BAA-611 / 2603 V/R) OX=208435 GN=SAG1588 PE=3 SV=1	tr|Q8DYA2|Q8DYA2_STRA5	SAG1588	26	0	0.2	4.396
Putative tRNA (cytidine(34)-2'-O)-methyltransferase OS=Streptococcus agalactiae FSL S3-586 OX=1154776 GN=SAG0014_01520 PE=3 SV=1	tr|A0A829I7Q7|A0A829I7Q7_STRAG	SAG0014_01520	26	0	0.2	4.396
Maturase OS=Streptococcus agalactiae FSL S3-586 OX=1154776 GN=SAG0014_00890 PE=4 SV=1	tr|A0A829I993|A0A829I993_STRAG	SAG0014_00890	90	0	0.12	4.396
Putative tRNA (cytidine(34)-2'-O)-methyltransferase OS=Streptococcus agalactiae serotype III (strain NEM316) OX=211110 GN=gbs1637 PE=3 SV=1	tr|Q8E3W7|Q8E3W7_STRA3	gbs1637	26	0.16	0.2	4.396
Putative tRNA (cytidine(34)-2'-O)-methyltransferase OS=Streptococcus agalactiae OX=1311 GN=C4618_01930 PE=3 SV=1	tr|A0A0H1I619|A0A0H1I619_STRAG	C4618_01930	26	0	0.2	4.396
Putative tRNA (cytidine(34)-2'-O)-methyltransferase OS=Streptococcus agalactiae OX=1311 GN=AX245_07190 PE=3 SV=1	tr|A0A076Z0P0|A0A076Z0P0_STRAG	AX245_07190	26	0	0.2	4.396
Uncharacterized protein OS=Streptococcus agalactiae OX=1311 GN=GE200_02915 PE=4 SV=1	tr|A0A8I2FFT1|A0A8I2FFT1_STRAG	GE200_02915	78	0.05	0.09	4.367
Aminotransferase OS=Streptococcus agalactiae LMG 14747 OX=1154860 GN=SAG0136_02865 PE=3 SV=1	tr|V6YZS4|V6YZS4_STRAG	SAG0136_02865	52	0.08	0.12	4.337
Uncharacterized protein OS=Streptococcus agalactiae LMG 14747 OX=1154860 GN=SAG0136_02050 PE=4 SV=1	tr|V6YZK0|V6YZK0_STRAG	SAG0136_02050	48	0.09	0.13	4.324
Phage head protein OS=Streptococcus agalactiae OX=1311 GN=WA04_04190 PE=4 SV=1	tr|A0A837KZS0|A0A837KZS0_STRAG	WA04_04190	42	0.1	0.15	4.315
Membrane protein OS=Streptococcus agalactiae LMG 14747 OX=1154860 GN=SAG0136_04045 PE=4 SV=1	tr|V6Z2F8|V6Z2F8_STRAG	SAG0136_04045	68	0.07	0.09	4.288
Cell wall surface anchor family protein, putative OS=Streptococcus agalactiae serotype V (strain ATCC BAA-611 / 2603 V/R) OX=208435 GN=SAG0649 PE=1 SV=1	tr|Q8E0S5|Q8E0S5_STRA5	SAG0649	105	0	0.08	4.27
VWFA domain-containing protein OS=Streptococcus agalactiae serotype III (strain NEM316) OX=211110 GN=gbs0632 PE=4 SV=1	tr|Q8E6E0|Q8E6E0_STRA3	gbs0632	105	0.05	0.08	4.27
Cell surface protein OS=Streptococcus agalactiae OX=1311 GN=C4618_07705 PE=4 SV=1	tr|B8RD33|B8RD33_STRAG	C4618_07705	105	0	0.08	4.27
Cell wall surface anchor family protein, LPXTG motif OS=Streptococcus agalactiae OX=1311 GN=NCTC8183_01797 PE=4 SV=1	tr|B9UQA0|B9UQA0_STRAG	NCTC8183_01797	111	0.06	0.1	4.235
DNA polymerase III PolC-type OS=Streptococcus agalactiae OX=1311 GN=polC_2 PE=3 SV=1	tr|A0A0H1FFL1|A0A0H1FFL1_STRAG	polC_2	123	0	0.08	4.223
DNA polymerase III PolC-type OS=Streptococcus agalactiae OX=1311 GN=polC_1 PE=3 SV=1	tr|A0A8B4RDA8|A0A8B4RDA8_STRAG	polC_1	123	0	0.08	4.223
PolC-type DNA polymerase III OS=Streptococcus agalactiae OX=1311 GN=polC PE=4 SV=1	tr|A0A8G2JT15|A0A8G2JT15_STRAG	polC	123	0	0.08	4.223
DNA polymerase III subunit alpha OS=Streptococcus agalactiae OX=1311 GN=GE200_00975 PE=4 SV=1	tr|A0A8I2FEJ0|A0A8I2FEJ0_STRAG	GE200_00975	123	0.05	0.08	4.223
Cell surface protein OS=Streptococcus agalactiae OX=1311 GN=AX245_05720 PE=4 SV=1	tr|A0A853P566|A0A853P566_STRAG	AX245_05720	105	0	0.08	4.213
Cell wall surface anchor family protein, FPXTG motif OS=Streptococcus agalactiae OX=1311 GN=NCTC6175_01561 PE=4 SV=1	tr|A0A380IMS9|A0A380IMS9_STRAG	NCTC6175_01561	105	0	0.08	4.208
Cell wall surface anchor family protein, FPXTG motif OS=Streptococcus agalactiae OX=1311 GN=ap1-1 PE=4 SV=1	tr|A0A0G2Z678|A0A0G2Z678_STRAG	ap1-1	105	0	0.08	4.208
Trk system potassium uptake protein TrkA OS=Streptococcus agalactiae LMG 14747 OX=1154860 GN=SAG0136_08735 PE=4 SV=1	tr|V6Z6P5|V6Z6P5_STRAG	SAG0136_08735	41	0.57	0.6	4.185
Transglycosylase OS=Streptococcus agalactiae OX=1311 GN=WA04_02010 PE=4 SV=1	tr|A0A837L1I7|A0A837L1I7_STRAG	WA04_02010	56	0	0.11	4.183
Cell wall surface anchor family protein, putative OS=Streptococcus agalactiae serotype V (strain ATCC BAA-611 / 2603 V/R) OX=208435 GN=SAG1996 PE=4 SV=1	tr|Q8DX58|Q8DX58_STRA5	SAG1996	66	0.18	0.23	4.183
Penicillin-binding protein 1B, putative OS=Streptococcus agalactiae serotype V (strain ATCC BAA-611 / 2603 V/R) OX=208435 GN=SAG0159 PE=4 SV=1	tr|Q8E240|Q8E240_STRA5	SAG0159	56	0	0.11	4.183
Membrane protein OS=Streptococcus agalactiae FSL S3-586 OX=1154776 GN=SAG0014_11920 PE=4 SV=1	tr|A0A829II16|A0A829II16_STRAG	SAG0014_11920	56	0	0.11	4.183
Multimodular transpeptidase-transglycosylase OS=Streptococcus agalactiae OX=1311 GN=ponA_2 PE=4 SV=1	tr|A0A380INY6|A0A380INY6_STRAG	ponA_2	56	0	0.11	4.183
Multimodular transpeptidase-transglycosylase OS=Streptococcus agalactiae OX=1311 GN=PBP1B PE=4 SV=1	tr|B2NHJ8|B2NHJ8_STRAG	PBP1B	56	0	0.11	4.183
Penicillin-binding protein OS=Streptococcus agalactiae OX=1311 GN=pbp 1b PE=4 SV=1	tr|B2ZYS7|B2ZYS7_STRAG	pbp	56	0	0.11	4.183
Uncharacterized protein OS=Streptococcus agalactiae serotype III (strain NEM316) OX=211110 GN=gbs0155 PE=4 SV=1	tr|Q8E7J9|Q8E7J9_STRA3	gbs0155	56	0.07	0.11	4.183
Cell wall surface anchor family protein OS=Streptococcus agalactiae OX=1311 GN=C4618_08185 PE=4 SV=1	tr|A0A380IKU2|A0A380IKU2_STRAG	C4618_08185	66	0	0.23	4.183
Uncharacterized protein OS=Streptococcus agalactiae OX=1311 GN=DK41_08990 PE=4 SV=1	tr|A0A806NJK7|A0A806NJK7_STRAG	DK41_08990	10	0	0.36	4.167
DUF4355 domain-containing protein OS=Streptococcus agalactiae OX=1311 GN=C6N07_03210 PE=4 SV=1	tr|A0A8G2JSI3|A0A8G2JSI3_STRAG	C6N07_03210	10	0.33	0.36	4.167
Uncharacterized protein OS=Streptococcus agalactiae OX=1311 GN=TH70_0123 PE=4 SV=1	tr|A0A7Z0VGK0|A0A7Z0VGK0_STRAG	TH70_0123	58	0	0.11	4.128
Chaperone protein DnaK OS=Streptococcus agalactiae LMG 14747 OX=1154860 GN=dnaK PE=2 SV=1	tr|V6Z4G3|V6Z4G3_STRAG	dnaK	15	0.86	0.94	4.119
Tryptophan--tRNA ligase OS=Streptococcus agalactiae OX=1311 GN=trpS PE=3 SV=1	tr|R4ZB61|R4ZB61_STRAG	trpS	11	0.75	0.8	4.106
ATP-dependent zinc metalloprotease FtsH OS=Streptococcus agalactiae OX=1311 GN=ftsH PE=3 SV=1	tr|X5JZ49|X5JZ49_STRAG	ftsH	69	0.2	0.26	4.103
ATP-dependent metallopeptidase FtsH/Yme1/Tma family protein OS=Streptococcus agalactiae OX=1311 GN=C6N07_06035 PE=4 SV=1	tr|A0A8G2N4I6|A0A8G2N4I6_STRAG	C6N07_06035	69	0	0.26	4.103
Deoxyribose-phosphate aldolase OS=Streptococcus agalactiae LMG 14747 OX=1154860 GN=deoC PE=3 SV=1	tr|V6YZX7|V6YZX7_STRAG	deoC	94	0.06	0.09	4.091
Protein phosphatase OS=Streptococcus agalactiae LMG 14747 OX=1154860 GN=SAG0136_07135 PE=4 SV=1	tr|V6Z231|V6Z231_STRAG	SAG0136_07135	6	2	2	4.082
ABC transporter ATP-binding protein (Fragment) OS=Streptococcus agalactiae OX=1311 GN=C4618_07505 PE=4 SV=1	tr|A0A7Z6RC16|A0A7Z6RC16_STRAG	C4618_07505	100	0	0.07	4.082
ABC transporter ATP-binding protein (Fragment) OS=Streptococcus agalactiae OX=1311 GN=C4618_02840 PE=4 SV=1	tr|A0A7Z6RDI4|A0A7Z6RDI4_STRAG	C4618_02840	100	0	0.07	4.082
DNA-directed DNA polymerase OS=Streptococcus agalactiae OX=1311 GN=AX245_03315 PE=3 SV=1	tr|A0A853P2D1|A0A853P2D1_STRAG	AX245_03315	60	0.32	0.4	4.062
Ribonucleoside-diphosphate reductase OS=Streptococcus agalactiae OX=1311 GN=DK41_02555 PE=3 SV=1	tr|A0A806NFZ3|A0A806NFZ3_STRAG	DK41_02555	27	0	0.24	4.05
Cysteine--tRNA ligase OS=Streptococcus agalactiae FSL S3-586 OX=1154776 GN=cysS PE=3 SV=1	tr|A0A829IA01|A0A829IA01_STRAG	cysS	68	0.05	0.08	4.027
Uncharacterized protein OS=Streptococcus agalactiae OX=1311 GN=GE200_07565 PE=4 SV=1	tr|A0A8I2FGX7|A0A8I2FGX7_STRAG	GE200_07565	47	0.09	0.13	3.994
XRE family transcriptional regulator OS=Streptococcus agalactiae OX=1311 GN=AX245_03890 PE=4 SV=1	tr|A0A853P3M0|A0A853P3M0_STRAG	AX245_03890	47	0	0.13	3.994
3-hydroxy-3-methylglutaryl coenzyme A reductase OS=Streptococcus agalactiae LMG 14747 OX=1154860 GN=SAG0136_00825 PE=3 SV=1	tr|V6YZA2|V6YZA2_STRAG	SAG0136_00825	84	0.05	0.08	3.991
Recombinase XerD OS=Streptococcus agalactiae LMG 14747 OX=1154860 GN=SAG0136_08705 PE=4 SV=1	tr|V6Z3H8|V6Z3H8_STRAG	SAG0136_08705	113	0.05	0.08	3.984
Glyco_trans_2-like domain-containing protein OS=Streptococcus agalactiae OX=1311 GN=TH70_0790 PE=4 SV=1	tr|A0A7Z1ADX0|A0A7Z1ADX0_STRAG	TH70_0790	40	0	0.16	3.974
Glycosyl transferase, group 2 family protein OS=Streptococcus agalactiae serotype V (strain ATCC BAA-611 / 2603 V/R) OX=208435 GN=SAG0417 PE=4 SV=1	tr|Q8E1E0|Q8E1E0_STRA5	SAG0417	40	0	0.16	3.974
Glycosyl transferase family 2 OS=Streptococcus agalactiae FSL S3-586 OX=1154776 GN=SAG0014_07290 PE=4 SV=1	tr|A0A829IDP8|A0A829IDP8_STRAG	SAG0014_07290	40	0	0.16	3.974
Alpha-L-Rha alpha-1,3-L-rhamnosyltransferase OS=Streptococcus agalactiae OX=1311 GN=kfoC PE=4 SV=1	tr|A0A0E1EFJ1|A0A0E1EFJ1_STRAG	kfoC	40	0	0.16	3.974
Glyco_trans_2-like domain-containing protein OS=Streptococcus agalactiae serotype III (strain NEM316) OX=211110 GN=gbs0452 PE=4 SV=1	tr|Q8E6V7|Q8E6V7_STRA3	gbs0452	40	0.11	0.16	3.974
Glycosyltransferase family 2 protein OS=Streptococcus agalactiae OX=1311 GN=C4618_06030 PE=4 SV=1	tr|A0A6H3FXG9|A0A6H3FXG9_STRAG	C4618_06030	40	0	0.16	3.974
Aspartate--tRNA ligase OS=Streptococcus agalactiae LMG 14747 OX=1154860 GN=aspS PE=3 SV=1	tr|V6Z3D3|V6Z3D3_STRAG	aspS	29	0.14	0.19	3.945
Glycosyl transferase, group 2 family protein OS=Streptococcus agalactiae OX=1311 GN=RDF_0420 PE=4 SV=1	tr|A0A0G2YZS5|A0A0G2YZS5_STRAG	RDF_0420	40	0	0.16	3.934
4-hydroxy-tetrahydrodipicolinate reductase OS=Streptococcus agalactiae LMG 14747 OX=1154860 GN=dapB PE=3 SV=1	tr|V6Z5Y6|V6Z5Y6_STRAG	dapB	23	0.26	0.29	3.922
2-dehydropantoate 2-reductase OS=Streptococcus agalactiae serotype V (strain ATCC BAA-611 / 2603 V/R) OX=208435 GN=SAG1351 PE=3 SV=1	tr|Q8DYX1|Q8DYX1_STRA5	SAG1351	30	0	0.22	3.909
2-dehydropantoate 2-reductase OS=Streptococcus agalactiae FSL S3-586 OX=1154776 GN=SAG0014_08665 PE=3 SV=1	tr|A0A829IEC8|A0A829IEC8_STRAG	SAG0014_08665	30	0	0.22	3.909
2-dehydropantoate 2-reductase OS=Streptococcus agalactiae OX=1311 GN=panE PE=3 SV=1	tr|A0A380IMC9|A0A380IMC9_STRAG	panE	30	0	0.22	3.909
2-dehydropantoate 2-reductase OS=Streptococcus agalactiae serotype III (strain NEM316) OX=211110 GN=gbs1421 PE=3 SV=1	tr|Q8E4I0|Q8E4I0_STRA3	gbs1421	30	0.17	0.22	3.909
2-dehydropantoate 2-reductase OS=Streptococcus agalactiae OX=1311 GN=DK41_06890 PE=3 SV=1	tr|A0A806NIH8|A0A806NIH8_STRAG	DK41_06890	30	0	0.22	3.909
Pyruvate, orthophosphate dikinase OS=Streptococcus agalactiae OX=1311 GN=ppdK_2 PE=3 SV=1	tr|A0A7Z7P5D5|A0A7Z7P5D5_STRAG	ppdK_2	30	0	1.63	3.908
Ribonucleoside-diphosphate reductase OS=Streptococcus agalactiae OX=1311 GN=TH70_0789 PE=3 SV=1	tr|A0A7Z0VH32|A0A7Z0VH32_STRAG	TH70_0789	27	0	0.24	3.869
Ribonucleoside-diphosphate reductase OS=Streptococcus agalactiae FSL S3-586 OX=1154776 GN=SAG0014_09205 PE=3 SV=1	tr|A0A829IBJ0|A0A829IBJ0_STRAG	SAG0014_09205	27	0	0.24	3.869
Ribonucleoside-diphosphate reductase OS=Streptococcus agalactiae serotype V (strain ATCC BAA-611 / 2603 V/R) OX=208435 GN=nrdF-1 PE=3 SV=1	tr|Q8E1D9|Q8E1D9_STRA5	nrdF-1	27	0	0.24	3.869
Ribonucleoside-diphosphate reductase OS=Streptococcus agalactiae OX=1311 GN=nrdF PE=3 SV=1	tr|A0A3A6Q0H8|A0A3A6Q0H8_STRAG	nrdF	27	0	0.24	3.869
Ribonucleoside-diphosphate reductase OS=Streptococcus agalactiae serotype III (strain NEM316) OX=211110 GN=gbs0453 PE=3 SV=1	tr|Q8E6V6|Q8E6V6_STRA3	gbs0453	27	0.19	0.24	3.869
Histidine kinase OS=Streptococcus agalactiae OX=1311 GN=NCTC8181_00542 PE=4 SV=1	tr|A0A7Z7P4C0|A0A7Z7P4C0_STRAG	NCTC8181_00542	42	0.51	0.54	3.855
6-phospho-beta-galactosidase OS=Streptococcus agalactiae LMG 14747 OX=1154860 GN=lacG PE=3 SV=1	tr|V6Z4P9|V6Z4P9_STRAG	lacG	92	0.08	0.11	3.846
DNA replication protein OS=Streptococcus agalactiae OX=1311 GN=GE200_08615 PE=4 SV=1	tr|A0A837L1W4|A0A837L1W4_STRAG	GE200_08615	47	0.17	0.21	3.846
DNA replication protein OS=Streptococcus agalactiae OX=1311 GN=C4618_00350 PE=4 SV=1	tr|A0A1A9DZS7|A0A1A9DZS7_STRAG	C4618_00350	47	0	0.21	3.846
Antibiotic ABC transporter ATP-binding protein OS=Streptococcus agalactiae OX=1311 GN=AX245_04030 PE=4 SV=1	tr|A0A7V8A330|A0A7V8A330_STRAG	AX245_04030	17	0.77	0.85	3.834
Magnesium transporter, CorA family OS=Streptococcus agalactiae serotype V (strain ATCC BAA-611 / 2603 V/R) OX=208435 GN=SAG0447 PE=3 SV=1	tr|Q8E1B3|Q8E1B3_STRA5	SAG0447	59	0.07	0.11	3.833
Magnesium transporter CorA OS=Streptococcus agalactiae OX=1311 GN=AX245_10770 PE=3 SV=1	tr|A0A0E1EKA1|A0A0E1EKA1_STRAG	AX245_10770	59	0	0.11	3.833
ABC-type multidrug transport system, permease component OS=Streptococcus agalactiae OX=1311 GN=NCTC6175_01552 PE=4 SV=1	tr|A0A380IMI1|A0A380IMI1_STRAG	NCTC6175_01552	103	0	0.08	3.83
Diphosphomevalonate decarboxylase OS=Streptococcus agalactiae OX=1311 GN=TH70_1116 PE=3 SV=1	tr|A0A7Z0VEV6|A0A7Z0VEV6_STRAG	TH70_1116	64	0	0.24	3.822
Diphosphomevalonate decarboxylase OS=Streptococcus agalactiae FSL S3-586 OX=1154776 GN=SAG0014_06570 PE=3 SV=1	tr|A0A829ICI4|A0A829ICI4_STRAG	SAG0014_06570	64	0	0.24	3.822
Diphosphomevalonate decarboxylase OS=Streptococcus agalactiae OX=1311 GN=NCTC8185_01830 PE=3 SV=1	tr|A0A8B4RCK7|A0A8B4RCK7_STRAG	NCTC8185_01830	64	0	0.24	3.822
Diphosphomevalonate decarboxylase OS=Streptococcus agalactiae OX=1311 GN=NCTC8181_02017 PE=3 SV=1	tr|A0A1D0CTW9|A0A1D0CTW9_STRAG	NCTC8181_02017	64	0	0.24	3.822
Diphosphomevalonate decarboxylase OS=Streptococcus agalactiae OX=1311 GN=NCTC6175_00815 PE=3 SV=1	tr|A0A380IK46|A0A380IK46_STRAG	NCTC6175_00815	64	0	0.24	3.822
Diphosphomevalonate decarboxylase OS=Streptococcus agalactiae serotype V (strain ATCC BAA-611 / 2603 V/R) OX=208435 GN=mvaD PE=3 SV=1	tr|Q8DYZ7|Q8DYZ7_STRA5	mvaD	64	0	0.24	3.822
Diphosphomevalonate decarboxylase OS=Streptococcus agalactiae serotype III (strain NEM316) OX=211110 GN=gbs1395 PE=3 SV=1	tr|Q8E4K6|Q8E4K6_STRA3	gbs1395	64	0.19	0.24	3.822
ATPase AAA OS=Streptococcus agalactiae OX=1311 GN=WA04_08845 PE=4 SV=1	tr|A0A837KX81|A0A837KX81_STRAG	WA04_08845	2	2.02	2.02	3.808
ATP-dependent Clp protease ATP-binding subunit OS=Streptococcus agalactiae OX=1311 GN=D5F95_06400 PE=4 SV=1	tr|A0A3P0Y553|A0A3P0Y553_STRAG	D5F95_06400	2	0	2.02	3.808
DNA polymerase III subunit delta OS=Streptococcus agalactiae OX=1311 GN=C4618_04920 PE=4 SV=1	tr|A0A7Z6RCK4|A0A7Z6RCK4_STRAG	C4618_04920	41	0.11	0.15	3.797
Elongation factor Ts OS=Streptococcus agalactiae LMG 14747 OX=1154860 GN=tsf PE=3 SV=1	tr|V6Z486|V6Z486_STRAG	tsf	4	2	2	3.757
Aldose 1-epimerase OS=Streptococcus agalactiae LMG 14747 OX=1154860 GN=SAG0136_04620 PE=3 SV=1	tr|V6Z2Q3|V6Z2Q3_STRAG	SAG0136_04620	30	0.27	0.31	3.736
NodB homology domain-containing protein OS=Streptococcus agalactiae OX=1311 GN=TH70_0986 PE=4 SV=1	tr|A0A7Z1ABG0|A0A7Z1ABG0_STRAG	TH70_0986	95	0	0.09	3.729
Polysaccharide deacetylase family protein OS=Streptococcus agalactiae serotype V (strain ATCC BAA-611 / 2603 V/R) OX=208435 GN=SAG1121 PE=4 SV=1	tr|Q8DZI0|Q8DZI0_STRA5	SAG1121	95	0	0.09	3.729
Deacetylase OS=Streptococcus agalactiae FSL S3-586 OX=1154776 GN=SAG0014_01955 PE=4 SV=1	tr|A0A829I8J5|A0A829I8J5_STRAG	SAG0014_01955	95	0	0.09	3.729
Deacetylase OS=Streptococcus agalactiae OX=1311 GN=icaB PE=4 SV=1	tr|A0A8B4RD14|A0A8B4RD14_STRAG	icaB	95	0	0.09	3.729
Deacetylase OS=Streptococcus agalactiae OX=1311 GN=DK41_05905 PE=4 SV=1	tr|A0A076Z493|A0A076Z493_STRAG	DK41_05905	95	0	0.09	3.729
Deacetylase OS=Streptococcus agalactiae OX=1311 GN=BM110_ORF1188 PE=4 SV=1	tr|K0JNG6|K0JNG6_STRAG	BM110_ORF1188	95	0	0.09	3.729
Uncharacterized protein OS=Streptococcus agalactiae OX=1311 GN=TH70_1469 PE=4 SV=1	tr|A0A7Z1ABX6|A0A7Z1ABX6_STRAG	TH70_1469	31	0	0.18	3.723
30S ribosomal protein S4 (Fragment) OS=Streptococcus agalactiae OX=1311 GN=C4618_05785 PE=3 SV=1	tr|A0A7Z6WHD9|A0A7Z6WHD9_STRAG	C4618_05785	41	0	0.84	3.723
ATPase AAA OS=Streptococcus agalactiae OX=1311 GN=DK41_03615 PE=4 SV=1	tr|A0A806NGK0|A0A806NGK0_STRAG	DK41_03615	62	0.06	0.1	3.718
Methionyl-tRNA synthetase OS=Streptococcus agalactiae OX=1311 GN=NCTC8181_00501 PE=4 SV=1	tr|A0A7Z7K6X9|A0A7Z7K6X9_STRAG	NCTC8181_00501	92	0.09	0.13	3.697
HATPase_c_5 domain-containing protein OS=Streptococcus agalactiae LMG 14747 OX=1154860 GN=SAG0136_10550 PE=4 SV=1	tr|V6Z5Q9|V6Z5Q9_STRAG	SAG0136_10550	52	0.08	0.12	3.695
Uncharacterized protein OS=Streptococcus agalactiae OX=1311 GN=NCTC6175_02054 PE=4 SV=1	tr|A0A380IPD1|A0A380IPD1_STRAG	NCTC6175_02054	22	0	0.33	3.673
Uncharacterized protein OS=Streptococcus agalactiae serotype III (strain NEM316) OX=211110 GN=gbs0398 PE=4 SV=1	tr|Q8CM92|Q8CM92_STRA3	gbs0398	22	0.27	0.33	3.673
Uncharacterized protein OS=Streptococcus agalactiae OX=1311 GN=D5F95_08780 PE=4 SV=1	tr|A0A380IYT9|A0A380IYT9_STRAG	D5F95_08780	22	0	0.33	3.673
CorA family metal ion transporter OS=Streptococcus agalactiae FSL S3-586 OX=1154776 GN=SAG0014_08430 PE=3 SV=1	tr|A0A829IE97|A0A829IE97_STRAG	SAG0014_08430	59	0	0.1	3.667
Magnesium and cobalt transport protein CorA OS=Streptococcus agalactiae OX=1311 GN=NCTC8185_00413 PE=3 SV=1	tr|A0A0H1C1F4|A0A0H1C1F4_STRAG	NCTC8185_00413	59	0	0.1	3.667
Magnesium and cobalt transport protein CorA OS=Streptococcus agalactiae OX=1311 GN=NCTC8183_00476 PE=3 SV=1	tr|A0A7Z7VYR4|A0A7Z7VYR4_STRAG	NCTC8183_00476	59	0	0.1	3.667
Magnesium and cobalt transport protein CorA OS=Streptococcus agalactiae OX=1311 GN=NCTC6175_01794 PE=3 SV=1	tr|A0A380IMV1|A0A380IMV1_STRAG	NCTC6175_01794	59	0	0.1	3.667
Uncharacterized protein OS=Streptococcus agalactiae serotype III (strain NEM316) OX=211110 GN=gbs0495 PE=3 SV=1	tr|Q8E6R7|Q8E6R7_STRA3	gbs0495	59	0	0.1	3.667
Magnesium and cobalt transport protein CorA OS=Streptococcus agalactiae OX=1311 GN=DK41_02700 PE=3 SV=1	tr|A0A1A9DZH1|A0A1A9DZH1_STRAG	DK41_02700	59	0	0.1	3.667
Magnesium and cobalt transport protein CorA OS=Streptococcus agalactiae OX=1311 GN=D5F95_09035 PE=3 SV=1	tr|A0A0H1G2V2|A0A0H1G2V2_STRAG	D5F95_09035	59	0	0.1	3.667
Magnesium transporter CorA family protein OS=Streptococcus agalactiae OX=1311 GN=C6N07_01050 PE=4 SV=1	tr|A0A8G2N713|A0A8G2N713_STRAG	C6N07_01050	59	0	0.11	3.667
TMP repeat protein OS=Streptococcus agalactiae OX=1311 GN=WA04_12145 PE=4 SV=1	tr|A0A837KUX5|A0A837KUX5_STRAG	WA04_12145	39	0	0.89	3.657
PhageMin_Tail domain-containing protein OS=Streptococcus agalactiae FSL S3-586 OX=1154776 GN=SAG0014_11655 PE=4 SV=1	tr|A0A829IE43|A0A829IE43_STRAG	SAG0014_11655	39	0	0.89	3.657
UDP-N-acetylglucosamine--peptide N-acetylglucosaminyltransferase stabilizing protein GtfB OS=Streptococcus agalactiae LMG 14747 OX=1154860 GN=gtfB PE=3 SV=1	tr|V6Z5C6|V6Z5C6_STRAG	gtfB	71	0.05	0.08	3.636
Polyprenyl synthetase OS=Streptococcus agalactiae LMG 14747 OX=1154860 GN=SAG0136_01120 PE=3 SV=1	tr|V6Z2R9|V6Z2R9_STRAG	SAG0136_01120	48	0.37	0.4	3.625
Carbamoyl-phosphate synthase small chain OS=Streptococcus agalactiae LMG 14747 OX=1154860 GN=carA PE=3 SV=1	tr|V6Z5C0|V6Z5C0_STRAG	carA	66	0.06	0.1	3.611
Uncharacterized protein OS=Streptococcus agalactiae OX=1311 GN=AX245_04180 PE=4 SV=1	tr|A0A0E1EMX3|A0A0E1EMX3_STRAG	AX245_04180	80	0.16	0.21	3.597
ATPase AAA OS=Streptococcus agalactiae FSL S3-586 OX=1154776 GN=SAG0014_10750 PE=4 SV=1	tr|A0A829IHD8|A0A829IHD8_STRAG	SAG0014_10750	62	0	0.09	3.532
Uncharacterized protein OS=Streptococcus agalactiae OX=1311 GN=TH70_0539 PE=4 SV=1	tr|A0A7Z0VGI6|A0A7Z0VGI6_STRAG	TH70_0539	103	0	0.08	3.529
GTPase Era OS=Streptococcus agalactiae OX=1311 GN=era PE=3 SV=1	tr|A0A7Z7QTG5|A0A7Z7QTG5_STRAG	era	73	0.06	0.09	3.503
Prophage minor structural protein OS=Streptococcus agalactiae OX=1311 GN=NCTC8183_01562 PE=4 SV=1	tr|A0A7Z7QUF0|A0A7Z7QUF0_STRAG	NCTC8183_01562	106	0.05	0.08	3.498
Penicillin-binding protein 2A OS=Streptococcus agalactiae FSL S3-586 OX=1154776 GN=SAG0014_04070 PE=4 SV=1	tr|A0A829I9H8|A0A829I9H8_STRAG	SAG0014_04070	41	0.1	0.14	3.493
Staphylokinase OS=Streptococcus agalactiae OX=1311 GN=sak PE=3 SV=1	tr|A0A380ILH5|A0A380ILH5_STRAG	sak	37	0	0.14	3.472
Uncharacterized protein OS=Streptococcus agalactiae serotype V (strain ATCC BAA-611 / 2603 V/R) OX=208435 GN=SAG0661 PE=4 SV=1	tr|Q8E0R5|Q8E0R5_STRA5	SAG0661	103	0	0.08	3.448
Multidrug ABC transporter permease OS=Streptococcus agalactiae FSL S3-586 OX=1154776 GN=SAG0014_03540 PE=4 SV=1	tr|A0A829IDT8|A0A829IDT8_STRAG	SAG0014_03540	103	0	0.08	3.448
30S ribosomal protein S4 OS=Streptococcus agalactiae LMG 14747 OX=1154860 GN=rpsD PE=3 SV=1	tr|V6Z0T3|V6Z0T3_STRAG	rpsD	41	0.74	0.84	3.448
Uncharacterized protein OS=Streptococcus agalactiae serotype III (strain NEM316) OX=211110 GN=gbs0643 PE=4 SV=1	tr|Q8E6D3|Q8E6D3_STRA3	gbs0643	103	0.06	0.08	3.448
ABC-type multidrug transport system, permease component OS=Streptococcus agalactiae OX=1311 GN=AX245_05675 PE=4 SV=1	tr|A0A076Z2H7|A0A076Z2H7_STRAG	AX245_05675	103	0	0.08	3.448
Multidrug ABC transporter permease OS=Streptococcus agalactiae OX=1311 GN=AGP54_03655 PE=4 SV=1	tr|A0A8G0MDZ4|A0A8G0MDZ4_STRAG	AGP54_03655	103	0	0.08	3.448
ATP-dependent Clp protease ATP-binding subunit ClpE OS=Streptococcus agalactiae OX=1311 GN=TH70_0704 PE=3 SV=1	tr|A0A7Z0VGU5|A0A7Z0VGU5_STRAG	TH70_0704	24	0	0.53	3.383
Ribonuclease R OS=Streptococcus agalactiae OX=1311 GN=rnr PE=3 SV=1	tr|A0A3P1BI49|A0A3P1BI49_STRAG	rnr	18	0.74	0.83	3.371
Membrane protein OS=Streptococcus agalactiae LMG 14747 OX=1154860 GN=SAG0136_00535 PE=4 SV=1	tr|V6YZ30|V6YZ30_STRAG	SAG0136_00535	99	0.05	0.07	3.347
ATP-dependent Clp protease ATP-binding subunit OS=Streptococcus agalactiae OX=1311 GN=C6N07_10480 PE=4 SV=1	tr|A0A8G2JGV5|A0A8G2JGV5_STRAG	C6N07_10480	24	0	0.53	3.347
Aldehyde-alcohol dehydrogenase OS=Streptococcus agalactiae LMG 14747 OX=1154860 GN=SAG0136_11110 PE=3 SV=1	tr|V6Z4A1|V6Z4A1_STRAG	SAG0136_11110	23	0.49	0.56	3.333
Pseudouridine synthase OS=Streptococcus agalactiae serotype III (strain NEM316) OX=211110 GN=gbs2021 PE=3 SV=1	tr|Q8E2U3|Q8E2U3_STRA3	gbs2021	52	0.09	0.13	3.333
ATP-dependent Clp protease, ATP-binding subunit OS=Streptococcus agalactiae serotype V (strain ATCC BAA-611 / 2603 V/R) OX=208435 GN=SAG0488 PE=3 SV=1	tr|Q8E174|Q8E174_STRA5	SAG0488	24	0	0.53	3.32
ATP-dependent Clp protease ATP-binding protein OS=Streptococcus agalactiae FSL S3-586 OX=1154776 GN=SAG0014_06935 PE=3 SV=1	tr|A0A829IAJ3|A0A829IAJ3_STRAG	SAG0014_06935	24	0	0.53	3.32
UVR domain-containing protein OS=Streptococcus agalactiae serotype III (strain NEM316) OX=211110 GN=gbs0535 PE=3 SV=1	tr|Q8E6M8|Q8E6M8_STRA3	gbs0535	24	0	0.53	3.32
ATP-dependent Clp protease ATP-binding subunit OS=Streptococcus agalactiae OX=1311 GN=D5F95_03165 PE=3 SV=1	tr|A0A3A6Q1T9|A0A3A6Q1T9_STRAG	D5F95_03165	24	0	0.53	3.32
ATP-dependent Clp protease, ATP-binding subunit ClpE OS=Streptococcus agalactiae OX=1311 GN=clpE PE=3 SV=1	tr|X5KCK2|X5KCK2_STRAG	clpE	24	0.46	0.53	3.32
AAA domain-containing protein OS=Streptococcus agalactiae OX=1311 GN=AX245_10975 PE=3 SV=1	tr|A0A0E1EFR4|A0A0E1EFR4_STRAG	AX245_10975	24	0	0.53	3.32
GntR family transcriptional regulator OS=Streptococcus agalactiae LMG 14747 OX=1154860 GN=SAG0136_06815 PE=4 SV=1	tr|V6Z5R1|V6Z5R1_STRAG	SAG0136_06815	48	0.09	0.11	3.306
Pyruvate, phosphate dikinase OS=Streptococcus agalactiae FSL S3-586 OX=1154776 GN=SAG0014_01135 PE=3 SV=1	tr|A0A829I7K9|A0A829I7K9_STRAG	SAG0014_01135	30	0	1.63	3.292
Pyruvate, phosphate dikinase OS=Streptococcus agalactiae serotype V (strain ATCC BAA-611 / 2603 V/R) OX=208435 GN=ppdK PE=3 SV=1	tr|Q8DY23|Q8DY23_STRA5	ppdK	30	0	1.63	3.292
Pyruvate, phosphate dikinase OS=Streptococcus agalactiae OX=1311 GN=GE200_01960 PE=4 SV=1	tr|A0A8I2FFS3|A0A8I2FFS3_STRAG	GE200_01960	30	0	1.63	3.292
Pyruvate, phosphate dikinase OS=Streptococcus agalactiae serotype III (strain NEM316) OX=211110 GN=gbs1714 PE=3 SV=1	tr|Q8E3P2|Q8E3P2_STRA3	gbs1714	30	1.52	1.63	3.292
Pyruvate, phosphate dikinase OS=Streptococcus agalactiae OX=1311 GN=D5F95_05230 PE=3 SV=1	tr|A0A1A9E2P9|A0A1A9E2P9_STRAG	D5F95_05230	30	0	1.63	3.292
PBECR4 domain-containing protein OS=Streptococcus agalactiae OX=1311 GN=WA04_08855 PE=4 SV=1	tr|A0A837KYQ3|A0A837KYQ3_STRAG	WA04_08855	1	2.02	2.02	3.29
Histidine kinase OS=Streptococcus agalactiae OX=1311 GN=D5F95_12380 PE=4 SV=1	tr|A0A3P1ATF2|A0A3P1ATF2_STRAG	D5F95_12380	101	0	0.1	3.264
Uncharacterized protein OS=Streptococcus agalactiae LMG 14747 OX=1154860 GN=SAG0136_06220 PE=4 SV=1	tr|V6Z1U8|V6Z1U8_STRAG	SAG0136_06220	71	0.2	0.25	3.196
Histidine kinase OS=Streptococcus agalactiae OX=1311 GN=C4618_01100 PE=4 SV=1	tr|A0A7Z6RDW4|A0A7Z6RDW4_STRAG	C4618_01100	72	0	0.08	3.178
UDP-N-acetylglucosamine--peptide N-acetylglucosaminyltransferase GtfA subunit OS=Streptococcus agalactiae OX=1311 GN=gtfA PE=3 SV=1	tr|A0A0H1UE55|A0A0H1UE55_STRAG	gtfA	49	0	0.13	3.162
Phosphorylase OS=Streptococcus agalactiae FSL S3-586 OX=1154776 GN=SAG0014_07805 PE=4 SV=1	tr|A0A829IAL8|A0A829IAL8_STRAG	SAG0014_07805	114	0	0.09	3.15
PNP_UDP_1 domain-containing protein OS=Streptococcus agalactiae serotype III (strain NEM316) OX=211110 GN=gbs0449 PE=4 SV=1	tr|Q8E6W0|Q8E6W0_STRA3	gbs0449	114	0	0.09	3.15
Purine nucleoside phosphorylase OS=Streptococcus agalactiae OX=1311 GN=deoD_2 PE=4 SV=1	tr|A0A380IN17|A0A380IN17_STRAG	deoD_2	114	0	0.09	3.15
Phosphorylase OS=Streptococcus agalactiae OX=1311 GN=deoD_1 PE=4 SV=1	tr|R4ZAU3|R4ZAU3_STRAG	deoD_1	114	0.06	0.09	3.15
Uncharacterized protein OS=Streptococcus agalactiae serotype III (strain NEM316) OX=211110 GN=gbs1625 PE=4 SV=1	tr|Q8E3X9|Q8E3X9_STRA3	gbs1625	41	0	0.14	3.136
DNA polymerase III delta prime subunit OS=Streptococcus agalactiae OX=1311 GN=dnaX_1 PE=4 SV=1	tr|A0A076YZJ9|A0A076YZJ9_STRAG	dnaX_1	41	0	0.14	3.136
DNA polymerase III subunit delta OS=Streptococcus agalactiae OX=1311 GN=AX245_07250 PE=4 SV=1	tr|A0A853P7S8|A0A853P7S8_STRAG	AX245_07250	41	0	0.14	3.136
PNP_UDP_1 domain-containing protein OS=Streptococcus agalactiae OX=1311 GN=TH70_0793 PE=4 SV=1	tr|A0A7Z1AD52|A0A7Z1AD52_STRAG	TH70_0793	114	0	0.09	3.125
Group II intron reverse transcriptase/maturase (Fragment) OS=Streptococcus agalactiae OX=1311 GN=D5F95_06630 PE=4 SV=1	tr|A0A3P0Y4J5|A0A3P0Y4J5_STRAG	D5F95_06630	90	0	0.12	3.125
3-hydroxy-3-methylglutaryl coenzyme A reductase OS=Streptococcus agalactiae OX=1311 GN=WA04_02980 PE=3 SV=1	tr|A0A837L147|A0A837L147_STRAG	WA04_02980	7	0	2	3.088
Putative DNA replication protein OS=Streptococcus agalactiae OX=1311 GN=dnaD_1 PE=4 SV=1	tr|A0A7Z7VYI1|A0A7Z7VYI1_STRAG	dnaD_1	73	0.05	0.08	3.084
Uncharacterized protein OS=Streptococcus agalactiae OX=1311 GN=AX245_03250 PE=4 SV=1	tr|A0A853P4Q9|A0A853P4Q9_STRAG	AX245_03250	62	0.27	0.33	3.081
Pseudouridine synthase OS=Streptococcus agalactiae serotype V (strain ATCC BAA-611 / 2603 V/R) OX=208435 GN=SAG2067 PE=3 SV=1	tr|Q8DWZ2|Q8DWZ2_STRA5	SAG2067	52	0	0.13	3.061
Pseudouridine synthase OS=Streptococcus agalactiae FSL S3-586 OX=1154776 GN=SAG0014_04065 PE=3 SV=1	tr|A0A829IE56|A0A829IE56_STRAG	SAG0014_04065	52	0	0.13	3.061
Pseudouridine synthase OS=Streptococcus agalactiae OX=1311 GN=rluC_2 PE=3 SV=1	tr|A0A0H1YLD5|A0A0H1YLD5_STRAG	rluC_2	52	0	0.13	3.061
Pseudouridine synthase OS=Streptococcus agalactiae OX=1311 GN=rluC PE=3 SV=1	tr|A0A8B4RE44|A0A8B4RE44_STRAG	rluC	52	0	0.13	3.061
Pseudouridine synthase OS=Streptococcus agalactiae OX=1311 GN=D5F95_00120 PE=3 SV=1	tr|A0A3P0YIG7|A0A3P0YIG7_STRAG	D5F95_00120	52	0	0.13	3.061
Pseudouridine synthase OS=Streptococcus agalactiae OX=1311 GN=AX245_00340 PE=3 SV=1	tr|A0A0E1EK05|A0A0E1EK05_STRAG	AX245_00340	52	0	0.13	3.061
ATP-dependent Clp protease ATP-binding protein OS=Streptococcus agalactiae LMG 14747 OX=1154860 GN=SAG0136_05445 PE=3 SV=1	tr|V6Z1D7|V6Z1D7_STRAG	SAG0136_05445	24	0	0.5	3.059
Histidine kinase OS=Streptococcus agalactiae OX=1311 GN=WA04_10255 PE=4 SV=1	tr|A0A837KWY9|A0A837KWY9_STRAG	WA04_10255	72	0	0.08	3.055
Sensor histidine kinase OS=Streptococcus agalactiae OX=1311 GN=AGP54_09455 PE=4 SV=1	tr|A0A8G0H7T3|A0A8G0H7T3_STRAG	AGP54_09455	72	0	0.08	3.055
3-hydroxy-3-methylglutaryl coenzyme A reductase OS=Streptococcus agalactiae OX=1311 GN=TH70_1108 PE=3 SV=1	tr|A0A7Z1ABI0|A0A7Z1ABI0_STRAG	TH70_1108	7	0	2	3.044
3-hydroxy-3-methylglutaryl coenzyme A reductase OS=Streptococcus agalactiae serotype V (strain ATCC BAA-611 / 2603 V/R) OX=208435 GN=SAG1317 PE=3 SV=1	tr|Q8DZ05|Q8DZ05_STRA5	SAG1317	7	0	2	3.044
3-hydroxy-3-methylglutaryl coenzyme A reductase OS=Streptococcus agalactiae FSL S3-586 OX=1154776 GN=SAG0014_06605 PE=3 SV=1	tr|A0A829IAS4|A0A829IAS4_STRAG	SAG0014_06605	7	0	2	3.044
3-hydroxy-3-methylglutaryl coenzyme A reductase OS=Streptococcus agalactiae OX=1311 GN=mvaA PE=3 SV=1	tr|A0A380IL40|A0A380IL40_STRAG	mvaA	7	0	2	3.044
Hydroxymethylglutaryl-CoA reductase, degradative OS=Streptococcus agalactiae OX=1311 GN=GE200_05870 PE=4 SV=1	tr|A0A8I2JUE4|A0A8I2JUE4_STRAG	GE200_05870	7	0	2	3.044
3-hydroxy-3-methylglutaryl coenzyme A reductase OS=Streptococcus agalactiae serotype III (strain NEM316) OX=211110 GN=gbs1387 PE=3 SV=1	tr|Q8E4L4|Q8E4L4_STRA3	gbs1387	7	2	2	3.044
3-hydroxy-3-methylglutaryl coenzyme A reductase OS=Streptococcus agalactiae OX=1311 GN=AX245_08460 PE=3 SV=1	tr|A0A076ZA38|A0A076ZA38_STRAG	AX245_08460	7	0	2	3.044
5'-nucleotidase OS=Streptococcus agalactiae OX=1311 GN=yhcR PE=3 SV=1	tr|A0A8B4RCY6|A0A8B4RCY6_STRAG	yhcR	107	0	0.08	3.043
Uncharacterized protein OS=Streptococcus agalactiae OX=1311 GN=TH70_1124 PE=3 SV=1	tr|A0A7Z1ABL1|A0A7Z1ABL1_STRAG	TH70_1124	107	0	0.08	3.043
5'-nucleotidase family protein OS=Streptococcus agalactiae serotype V (strain ATCC BAA-611 / 2603 V/R) OX=208435 GN=SAG1333 PE=3 SV=1	tr|Q8DYY9|Q8DYY9_STRA5	SAG1333	107	0	0.08	3.043
5'-nucleotidase OS=Streptococcus agalactiae FSL S3-586 OX=1154776 GN=SAG0014_08750 PE=3 SV=1	tr|A0A829IED9|A0A829IED9_STRAG	SAG0014_08750	107	0	0.08	3.043
Bifunctional metallophosphatase/5'-nucleotidase OS=Streptococcus agalactiae OX=1311 GN=GE200_05950 PE=4 SV=1	tr|A0A8I2JUL4|A0A8I2JUL4_STRAG	GE200_05950	107	0	0.08	3.043
Uncharacterized protein OS=Streptococcus agalactiae serotype III (strain NEM316) OX=211110 GN=gbs1403 PE=3 SV=1	tr|Q8E4J8|Q8E4J8_STRA3	gbs1403	107	0.05	0.08	3.043
5'-nucleotidase OS=Streptococcus agalactiae OX=1311 GN=DK41_06795 PE=3 SV=1	tr|A0A806NID2|A0A806NID2_STRAG	DK41_06795	107	0	0.08	3.043
Bifunctional metallophosphatase/5'-nucleotidase OS=Streptococcus agalactiae OX=1311 GN=D5F95_11780 PE=3 SV=1	tr|A0A3P1BKK9|A0A3P1BKK9_STRAG	D5F95_11780	107	0	0.08	3.043
Acetolactate synthase OS=Streptococcus agalactiae LMG 14747 OX=1154860 GN=SAG0136_01275 PE=3 SV=1	tr|V6Z2U6|V6Z2U6_STRAG	SAG0136_01275	21	2	2	3.041
Histidine kinase OS=Streptococcus agalactiae OX=1311 GN=RDF_1812 PE=4 SV=1	tr|A0A0G2Z3U2|A0A0G2Z3U2_STRAG	RDF_1812	72	0	0.08	3.024
Fructose-bisphosphate aldolase OS=Streptococcus agalactiae LMG 14747 OX=1154860 GN=SAG0136_00040 PE=4 SV=1	tr|V6Z0B7|V6Z0B7_STRAG	SAG0136_00040	125	0.05	0.08	3.02
Chaperone protein ClpB (Fragment) OS=Streptococcus agalactiae OX=1311 GN=C4618_12330 PE=4 SV=1	tr|A0A7Z6R9X9|A0A7Z6R9X9_STRAG	C4618_12330	127	0	0.07	3.004
Antirepressor OS=Streptococcus agalactiae LMG 14747 OX=1154860 GN=SAG0136_07890 PE=4 SV=1	tr|V6Z4C2|V6Z4C2_STRAG	SAG0136_07890	17	0	0.33	2.97
Histidine kinase OS=Streptococcus agalactiae serotype V (strain ATCC BAA-611 / 2603 V/R) OX=208435 GN=SAG1921 PE=4 SV=1	tr|Q8DXD0|Q8DXD0_STRA5	SAG1921	72	0	0.08	2.953
Histidine kinase OS=Streptococcus agalactiae OX=1311 GN=rheA PE=4 SV=1	tr|Q6X493|Q6X493_STRAG	rheA	72	0	0.08	2.953
Histidine kinase OS=Streptococcus agalactiae OX=1311 GN=maeK PE=4 SV=1	tr|A0A0R2Y1I5|A0A0R2Y1I5_STRAG	maeK	72	0	0.08	2.953
Histidine kinase OS=Streptococcus agalactiae serotype III (strain NEM316) OX=211110 GN=gbs1908 PE=4 SV=1	tr|Q8E354|Q8E354_STRA3	gbs1908	72	0.05	0.08	2.953
Histidine kinase OS=Streptococcus agalactiae OX=1311 GN=dcuS PE=4 SV=1	tr|A0A8B4RCD5|A0A8B4RCD5_STRAG	dcuS	72	0	0.08	2.953
Histidine kinase OS=Streptococcus agalactiae OX=1311 GN=C6N07_01595 PE=4 SV=1	tr|A0A076YXA1|A0A076YXA1_STRAG	C6N07_01595	72	0	0.08	2.953
Histidine kinase OS=Streptococcus agalactiae OX=1311 GN=AX245_10375 PE=4 SV=1	tr|A0A853P6K1|A0A853P6K1_STRAG	AX245_10375	72	0	0.08	2.953
Translation initiation factor IF-2 OS=Streptococcus agalactiae LMG 14747 OX=1154860 GN=infB PE=3 SV=1	tr|V6Z354|V6Z354_STRAG	infB	59	0.08	0.1	2.944
Multidrug ABC transporter ATP-binding protein OS=Streptococcus agalactiae LMG 14747 OX=1154860 GN=SAG0136_10970 PE=4 SV=1	tr|V6Z5Y0|V6Z5Y0_STRAG	SAG0136_10970	76	0.06	0.08	2.931
ABC transporter permease OS=Streptococcus agalactiae OX=1311 GN=yydJ PE=4 SV=1	tr|A0A6H3FZX0|A0A6H3FZX0_STRAG	yydJ	84	0	0.09	2.917
Membrane protein, putative OS=Streptococcus agalactiae serotype V (strain ATCC BAA-611 / 2603 V/R) OX=208435 GN=SAG2026 PE=4 SV=1	tr|Q8DX32|Q8DX32_STRA5	SAG2026	84	0	0.09	2.917
Membrane protein OS=Streptococcus agalactiae FSL S3-586 OX=1154776 GN=SAG0014_04395 PE=4 SV=1	tr|A0A829IC93|A0A829IC93_STRAG	SAG0014_04395	84	0	0.09	2.917
Uncharacterized protein OS=Streptococcus agalactiae serotype III (strain NEM316) OX=211110 GN=gbs1985 PE=4 SV=1	tr|Q8E2X8|Q8E2X8_STRA3	gbs1985	84	0.05	0.09	2.917
Formamidopyrimidine-DNA glycosylase OS=Streptococcus agalactiae LMG 14747 OX=1154860 GN=mutM PE=3 SV=1	tr|V6Z1C7|V6Z1C7_STRAG	mutM	82	0.06	0.08	2.899
HPr kinase/phosphorylase OS=Streptococcus agalactiae OX=1311 GN=hprK PE=3 SV=1	tr|X5KFW3|X5KFW3_STRAG	hprK	82	0.05	0.08	2.894
Maltose/maltodextrin ABC transporter, maltose/maltodextrin-binding protein OS=Streptococcus agalactiae serotype V (strain ATCC BAA-611 / 2603 V/R) OX=208435 GN=SAG1441 PE=4 SV=1	tr|Q8DYN4|Q8DYN4_STRA5	SAG1441	51	0	0.19	2.892
Maltose ABC transporter substrate-binding protein OS=Streptococcus agalactiae FSL S3-586 OX=1154776 GN=SAG0014_04435 PE=4 SV=1	tr|A0A829IB39|A0A829IB39_STRAG	SAG0014_04435	51	0	0.16	2.892
Extracellular solute-binding protein OS=Streptococcus agalactiae OX=1311 GN=malX PE=4 SV=1	tr|X5K4Q0|X5K4Q0_STRAG	malX	51	0.15	0.19	2.892
Uncharacterized protein OS=Streptococcus agalactiae serotype III (strain NEM316) OX=211110 GN=gbs1510 PE=4 SV=1	tr|Q8E492|Q8E492_STRA3	gbs1510	51	0	0.19	2.892
Uncharacterized protein OS=Streptococcus agalactiae LMG 14747 OX=1154860 GN=SAG0136_03300 PE=3 SV=1	tr|V6Z406|V6Z406_STRAG	SAG0136_03300	63	0.06	0.1	2.857
5-methyltetrahydropteroyltriglutamate--homocysteine S-methyltransferase (Fragment) OS=Streptococcus agalactiae OX=1311 GN=C4618_08305 PE=4 SV=1	tr|A0A7Z6RB91|A0A7Z6RB91_STRAG	C4618_08305	17	0	0.49	2.85
Putative 4-diphosphocytidyl-2-C-methyl-D-erythritol kinase OS=Streptococcus agalactiae OX=1311 GN=ispE PE=3 SV=1	tr|A0A380INH0|A0A380INH0_STRAG	ispE	126	0	0.08	2.837
Putative 4-diphosphocytidyl-2-C-methyl-D-erythritol kinase OS=Streptococcus agalactiae OX=1311 GN=TH70_2049 PE=3 SV=1	tr|A0A7Z1AC96|A0A7Z1AC96_STRAG	TH70_2049	126	0	0.08	2.827
Putative 4-diphosphocytidyl-2-C-methyl-D-erythritol kinase OS=Streptococcus agalactiae FSL S3-586 OX=1154776 GN=ipk PE=3 SV=1	tr|A0A829IHX3|A0A829IHX3_STRAG	ipk	126	0.05	0.08	2.827
Putative 4-diphosphocytidyl-2-C-methyl-D-erythritol kinase OS=Streptococcus agalactiae serotype III (strain NEM316) OX=211110 GN=gbs0149 PE=3 SV=1	sp|Q8E7K5|ISPE_STRA3	gbs0149	126	0	0.08	2.827
Maltosemaltodextrin ABC transporter, substrate binding periplasmic protein MalE OS=Streptococcus agalactiae OX=1311 GN=RDF_1390 PE=4 SV=1	tr|A0A0G2Z2G5|A0A0G2Z2G5_STRAG	RDF_1390	51	0	0.19	2.784
Glycerol kinase OS=Streptococcus agalactiae LMG 14747 OX=1154860 GN=glpK PE=3 SV=1	tr|V6Z5T3|V6Z5T3_STRAG	glpK	31	1.24	1.32	2.783
Pseudouridine synthase OS=Streptococcus agalactiae OX=1311 GN=RDF_1928 PE=3 SV=1	tr|A0A0G2ZC12|A0A0G2ZC12_STRAG	RDF_1928	52	0	0.13	2.769
DNA gyrase subunit B OS=Streptococcus agalactiae LMG 14747 OX=1154860 GN=gyrB PE=3 SV=1	tr|V6Z380|V6Z380_STRAG	gyrB	25	0.23	0.26	2.769
Protease OS=Streptococcus agalactiae OX=1311 GN=WA04_08725 PE=4 SV=1	tr|A0A837KXY6|A0A837KXY6_STRAG	WA04_08725	70	0	0.08	2.721
SPFH domain/Band 7 family protein OS=Streptococcus agalactiae serotype V (strain ATCC BAA-611 / 2603 V/R) OX=208435 GN=SAG0132 PE=4 SV=1	tr|Q8CX19|Q8CX19_STRA5	SAG0132	70	0	0.08	2.721
Protease OS=Streptococcus agalactiae FSL S3-586 OX=1154776 GN=SAG0014_02625 PE=4 SV=1	tr|A0A829ID94|A0A829ID94_STRAG	SAG0014_02625	70	0	0.08	2.721
Protease OS=Streptococcus agalactiae OX=1311 GN=qmcA PE=4 SV=1	tr|X5KEG4|X5KEG4_STRAG	qmcA	70	0.05	0.08	2.721
PHB domain-containing protein OS=Streptococcus agalactiae serotype III (strain NEM316) OX=211110 GN=gbs0130 PE=4 SV=1	tr|Q8E7M4|Q8E7M4_STRA3	gbs0130	70	0	0.08	2.721
Hypersensitive-induced response protein 3 OS=Streptococcus agalactiae OX=1311 GN=RDF_0132 PE=4 SV=1	tr|A0A0G2Z6Y9|A0A0G2Z6Y9_STRAG	RDF_0132	70	0	0.08	2.712
MurM protein, putative OS=Streptococcus agalactiae serotype V (strain ATCC BAA-611 / 2603 V/R) OX=208435 GN=SAG0510 PE=3 SV=1	tr|Q8E152|Q8E152_STRA5	SAG0510	35	0	0.15	2.709
Uncharacterized protein OS=Streptococcus agalactiae serotype III (strain NEM316) OX=211110 GN=gbs0556 PE=3 SV=1	tr|Q8E6K7|Q8E6K7_STRA3	gbs0556	35	0.13	0.15	2.709
UDP-N-acetylmuramoylpentapeptide-lysine N(6)-alanyltransferase OS=Streptococcus agalactiae OX=1311 GN=femX PE=3 SV=1	tr|A0A380IQ37|A0A380IQ37_STRAG	femX	35	0	0.15	2.709
Protease OS=Streptococcus agalactiae LMG 14747 OX=1154860 GN=SAG0136_01855 PE=4 SV=1	tr|V6Z1B2|V6Z1B2_STRAG	SAG0136_01855	70	0	0.08	2.694
Phage infection protein OS=Streptococcus agalactiae OX=1311 GN=DK41_05490 PE=3 SV=1	tr|A0A806NHN0|A0A806NHN0_STRAG	DK41_05490	44	0.1	0.14	2.692
UDP-N-acetylmuramoylpentapeptide-lysine N(6)-alanyltransferase OS=Streptococcus agalactiae OX=1311 GN=WA04_05125 PE=3 SV=1	tr|A0A837KZ44|A0A837KZ44_STRAG	WA04_05125	35	0	0.15	2.676
Uncharacterized protein OS=Streptococcus agalactiae OX=1311 GN=TH70_0683 PE=3 SV=1	tr|A0A7Z0VGX0|A0A7Z0VGX0_STRAG	TH70_0683	35	0	0.15	2.676
UDP-N-acetylmuramoylpentapeptide-lysine N(6)-alanyltransferase MurM OS=Streptococcus agalactiae FSL S3-586 OX=1154776 GN=SAG0014_07380 PE=3 SV=1	tr|A0A829ID67|A0A829ID67_STRAG	SAG0014_07380	35	0	0.15	2.676
UDP-N-acetylmuramoylpentapeptide-lysine N(6)-alanyltransferase OS=Streptococcus agalactiae OX=1311 GN=AX245_11080 PE=3 SV=1	tr|A0A0E1ELE0|A0A0E1ELE0_STRAG	AX245_11080	35	0	0.15	2.676
Glucose-6-phosphate isomerase OS=Streptococcus agalactiae LMG 14747 OX=1154860 GN=pgi PE=3 SV=1	tr|V6Z0Q0|V6Z0Q0_STRAG	pgi	99	0.07	0.1	2.673
Glucose-6-phosphate isomerase OS=Streptococcus agalactiae OX=1311 GN=C6N07_06425 PE=4 SV=1	tr|A0A8G2JQ85|A0A8G2JQ85_STRAG	C6N07_06425	99	0	0.1	2.673
ABC transporter ATP-binding protein OS=Streptococcus agalactiae OX=1311 GN=DK41_03665 PE=4 SV=1	tr|A0A806NGK8|A0A806NGK8_STRAG	DK41_03665	128	0.05	0.08	2.669
IgA FC receptor OS=Streptococcus agalactiae OX=1311 GN=bag PE=1 SV=1	sp|P27951|BAG_STRAG	bag	74	0	0.17	2.663
Phage tail tape measure protein OS=Streptococcus agalactiae OX=1311 GN=D5F95_07250 PE=4 SV=1	tr|A0A0H1YDT4|A0A0H1YDT4_STRAG	D5F95_07250	39	0	0.89	2.655
Glucose-6-phosphate isomerase (Fragment) OS=Streptococcus agalactiae OX=1311 GN=D5F95_03495 PE=3 SV=1	tr|A0A3P0Y9V4|A0A3P0Y9V4_STRAG	D5F95_03495	99	0	0.1	2.655
Lipid A export ATP-binding/permease protein MsbA OS=Streptococcus agalactiae OX=1311 GN=lmrA PE=4 SV=1	tr|A0A380IKR2|A0A380IKR2_STRAG	lmrA	100	0	0.07	2.646
Leader peptide-processing serine protease OS=Streptococcus agalactiae LMG 14747 OX=1154860 GN=SAG0136_01815 PE=3 SV=1	tr|V6Z338|V6Z338_STRAG	SAG0136_01815	9	0.8	0.85	2.643
Uncharacterized protein OS=Streptococcus agalactiae OX=1311 GN=TH70_0786 PE=4 SV=1	tr|A0A7Z0VH56|A0A7Z0VH56_STRAG	TH70_0786	76	0.08	0.11	2.639
UDP-N-acetylglucosamine 1-carboxyvinyltransferase OS=Streptococcus agalactiae LMG 14747 OX=1154860 GN=murA PE=3 SV=1	tr|V6Z309|V6Z309_STRAG	murA	28	0.19	0.21	2.619
ATPase, AAA family OS=Streptococcus agalactiae serotype V (strain ATCC BAA-611 / 2603 V/R) OX=208435 GN=SAG1978 PE=3 SV=1	tr|Q8DX76|Q8DX76_STRA5	SAG1978	53	0	0.12	2.607
Recombinase RarA OS=Streptococcus agalactiae FSL S3-586 OX=1154776 GN=SAG0014_05515 PE=3 SV=1	tr|A0A829IAK9|A0A829IAK9_STRAG	SAG0014_05515	53	0	0.12	2.607
Chromosome segregation helicase OS=Streptococcus agalactiae OX=1311 GN=rarA PE=3 SV=1	tr|A0A380III4|A0A380III4_STRAG	rarA	53	0	0.12	2.607
AAA family ATPase OS=Streptococcus agalactiae OX=1311 GN=GE200_00640 PE=4 SV=1	tr|A0A8I2JTN1|A0A8I2JTN1_STRAG	GE200_00640	53	0	0.12	2.607
AAA domain-containing protein OS=Streptococcus agalactiae serotype III (strain NEM316) OX=211110 GN=gbs1964 PE=3 SV=1	tr|Q8E2Z9|Q8E2Z9_STRA3	gbs1964	53	0.08	0.12	2.607
Recombinase RarA OS=Streptococcus agalactiae OX=1311 GN=DK41_10290 PE=3 SV=1	tr|A0A806NKA1|A0A806NKA1_STRAG	DK41_10290	53	0	0.12	2.607
Replication-associated recombination protein A OS=Streptococcus agalactiae OX=1311 GN=C6N07_03455 PE=4 SV=1	tr|A0A8G2JTZ0|A0A8G2JTZ0_STRAG	C6N07_03455	53	0	0.12	2.607
Chromosome segregation helicase OS=Streptococcus agalactiae OX=1311 GN=AX245_10675 PE=3 SV=1	tr|A0A0E1EPD9|A0A0E1EPD9_STRAG	AX245_10675	53	0	0.12	2.607
PhageMin_Tail domain-containing protein OS=Streptococcus agalactiae OX=1311 GN=TH70_0041 PE=4 SV=1	tr|A0A7Z1ACD1|A0A7Z1ACD1_STRAG	TH70_0041	39	0	0.89	2.599
PhageMin_Tail domain-containing protein OS=Streptococcus agalactiae LMG 14747 OX=1154860 GN=SAG0136_05770 PE=4 SV=1	tr|V6Z1C0|V6Z1C0_STRAG	SAG0136_05770	39	0	0.89	2.599
Phage tail length tape-measure protein OS=Streptococcus agalactiae OX=1311 GN=NCTC8185_02454 PE=4 SV=1	tr|A0A8B4RFC7|A0A8B4RFC7_STRAG	NCTC8185_02454	39	0	0.89	2.599
Phage tail tape measure protein OS=Streptococcus agalactiae OX=1311 GN=GE200_07715 PE=4 SV=1	tr|A0A8I2FIZ6|A0A8I2FIZ6_STRAG	GE200_07715	39	0	0.89	2.599
Phage tail tape measure protein OS=Streptococcus agalactiae OX=1311 GN=C4618_02680 PE=4 SV=1	tr|A0A7G7HEA5|A0A7G7HEA5_STRAG	C4618_02680	39	0	0.89	2.599
Phage tail tape measure protein OS=Streptococcus agalactiae OX=1311 GN=AX245_03740 PE=4 SV=1	tr|A0A853P0U5|A0A853P0U5_STRAG	AX245_03740	39	0	0.89	2.599
Phage tail length tape-measure protein OS=Streptococcus agalactiae OX=1311 GN=RDF_0632 PE=4 SV=1	tr|A0A0G2Z0H5|A0A0G2Z0H5_STRAG	RDF_0632	39	0	0.89	2.581
Uncharacterized protein OS=Streptococcus agalactiae OX=1311 GN=TH70_0254 PE=4 SV=1	tr|A0A7Z0VFY5|A0A7Z0VFY5_STRAG	TH70_0254	57	0	0.11	2.559
Terminase OS=Streptococcus agalactiae OX=1311 GN=AX245_03380 PE=4 SV=1	tr|A0A853P592|A0A853P592_STRAG	AX245_03380	57	0.07	0.11	2.559
C protein beta antigen OS=Streptococcus agalactiae OX=1311 GN=bac PE=4 SV=1	tr|Q3MUG3|Q3MUG3_STRAG	bac	74	0.13	0.17	2.558
Restriction endonuclease OS=Streptococcus agalactiae OX=1311 GN=C4618_13480 PE=4 SV=1	tr|A0A0H1D9G4|A0A0H1D9G4_STRAG	C4618_13480	51	0.08	0.12	2.55
DNA-directed RNA polymerase subunit beta' OS=Streptococcus agalactiae OX=1311 GN=rpoC PE=3 SV=1	tr|X5KEJ1|X5KEJ1_STRAG	rpoC	30	1.31	1.44	2.549
Uncharacterized protein OS=Streptococcus agalactiae OX=1311 GN=TH70_1393 PE=4 SV=1	tr|A0A7Z1ACR1|A0A7Z1ACR1_STRAG	TH70_1393	67	0	0.27	2.527
Snf2 family protein OS=Streptococcus agalactiae serotype V (strain ATCC BAA-611 / 2603 V/R) OX=208435 GN=SAG1618 PE=4 SV=1	tr|Q8DY74|Q8DY74_STRA5	SAG1618	67	0	0.27	2.519
SWF/SNF family helicase OS=Streptococcus agalactiae OX=1311 GN=NCTC8185_01557 PE=4 SV=1	tr|A0A8B4RCV4|A0A8B4RCV4_STRAG	NCTC8185_01557	67	0	0.27	2.519
SWF/SNF family helicase OS=Streptococcus agalactiae OX=1311 GN=NCTC6175_00531 PE=4 SV=1	tr|A0A0H1NBQ4|A0A0H1NBQ4_STRAG	NCTC6175_00531	67	0	0.27	2.519
RNA helicase OS=Streptococcus agalactiae OX=1311 GN=GE200_02215 PE=4 SV=1	tr|A0A8I2FFI1|A0A8I2FFI1_STRAG	GE200_02215	67	0	0.27	2.519
Uncharacterized protein OS=Streptococcus agalactiae serotype III (strain NEM316) OX=211110 GN=gbs1666 PE=4 SV=1	tr|Q8E3U0|Q8E3U0_STRA3	gbs1666	67	0.21	0.27	2.519
RNA helicase OS=Streptococcus agalactiae OX=1311 GN=C6N07_03715 PE=4 SV=1	tr|A0A1A9E2R1|A0A1A9E2R1_STRAG	C6N07_03715	67	0	0.27	2.519
RNA helicase OS=Streptococcus agalactiae OX=1311 GN=C4618_13070 PE=4 SV=1	tr|A0A0H1K1Q2|A0A0H1K1Q2_STRAG	C4618_13070	67	0	0.27	2.519
3-oxoacyl-[acyl-carrier-protein] synthase 3 OS=Streptococcus agalactiae LMG 14747 OX=1154860 GN=fabH PE=3 SV=1	tr|V6Z1W5|V6Z1W5_STRAG	fabH	27	0.22	0.24	2.484
Glutamate-pyruvate aminotransferase AlaA OS=Streptococcus agalactiae OX=1311 GN=TH70_1447 PE=4 SV=1	tr|A0A7Z0VEP0|A0A7Z0VEP0_STRAG	TH70_1447	114	0	0.08	2.481
Aminotransferase, class I OS=Streptococcus agalactiae serotype V (strain ATCC BAA-611 / 2603 V/R) OX=208435 GN=SAG1676 PE=4 SV=1	tr|Q8DY18|Q8DY18_STRA5	SAG1676	114	0	0.08	2.481
Aminotransferase AlaT OS=Streptococcus agalactiae FSL S3-586 OX=1154776 GN=SAG0014_00095 PE=4 SV=1	tr|A0A829I977|A0A829I977_STRAG	SAG0014_00095	114	0	0.08	2.481
Aminotransferase OS=Streptococcus agalactiae OX=1311 GN=NCTC8185_01501 PE=4 SV=1	tr|A0A8B4RD42|A0A8B4RD42_STRAG	NCTC8185_01501	114	0	0.08	2.481
Aminotran_1_2 domain-containing protein OS=Streptococcus agalactiae serotype III (strain NEM316) OX=211110 GN=gbs1720 PE=4 SV=1	tr|Q8E3N7|Q8E3N7_STRA3	gbs1720	114	0	0.08	2.481
Aspartate aminotransferase OS=Streptococcus agalactiae OX=1311 GN=C4618_12785 PE=4 SV=1	tr|A0A0H1Q0Z6|A0A0H1Q0Z6_STRAG	C4618_12785	114	0	0.08	2.481
Aminotransferase OS=Streptococcus agalactiae OX=1311 GN=AX245_09375 PE=4 SV=1	tr|R4ZCL6|R4ZCL6_STRAG	AX245_09375	114	0.05	0.08	2.481
Glutamyl-tRNA(Gln) amidotransferase subunit A OS=Streptococcus agalactiae FSL S3-586 OX=1154776 GN=gatA PE=3 SV=1	tr|A0A829I7Q2|A0A829I7Q2_STRAG	gatA	88	0.06	0.08	2.459
Inosine-5'-monophosphate dehydrogenase OS=Streptococcus agalactiae LMG 14747 OX=1154860 GN=guaB PE=3 SV=1	tr|V6Z3J0|V6Z3J0_STRAG	guaB	56	0.13	0.17	2.434
Maturase OS=Streptococcus agalactiae OX=1311 GN=WA04_01900 PE=4 SV=1	tr|A0A837L1Y0|A0A837L1Y0_STRAG	WA04_01900	90	0	0.12	2.424
Maturase OS=Streptococcus agalactiae OX=1311 GN=WA04_00055 PE=4 SV=1	tr|A0A837L1R2|A0A837L1R2_STRAG	WA04_00055	90	0	0.12	2.424
Replication protein RepR OS=Streptococcus agalactiae OX=1311 GN=D5F95_01810 PE=4 SV=1	tr|A0A3P0YDT7|A0A3P0YDT7_STRAG	D5F95_01810	95	0.07	0.11	2.424
Ornithine carbamoyltransferase OS=Streptococcus agalactiae OX=1311 GN=TH70_1803 PE=3 SV=1	tr|A0A7Z1AC94|A0A7Z1AC94_STRAG	TH70_1803	38	0	0.15	2.41
Penicillin-binding protein 2X OS=Streptococcus agalactiae LMG 14747 OX=1154860 GN=SAG0136_10760 PE=3 SV=1	tr|V6Z5U7|V6Z5U7_STRAG	SAG0136_10760	92	0.05	0.07	2.41
Ornithine carbamoyltransferase OS=Streptococcus agalactiae FSL S3-586 OX=1154776 GN=SAG0014_07710 PE=3 SV=1	tr|A0A829IFZ6|A0A829IFZ6_STRAG	SAG0014_07710	38	0	0.15	2.41
Ornithine carbamoyltransferase OS=Streptococcus agalactiae OX=1311 GN=argF_2 PE=3 SV=1	tr|A0A076Z213|A0A076Z213_STRAG	argF_2	38	0	0.15	2.41
Ornithine carbamoyltransferase 1, catabolic OS=Streptococcus agalactiae serotype V (strain ATCC BAA-611 / 2603 V/R) OX=208435 GN=arcB1 PE=3 SV=1	sp|P65604|OTCC1_STRA5	arcB1	38	0	0.15	2.41
Histidine kinase OS=Streptococcus agalactiae OX=1311 GN=TH70_1743 PE=4 SV=1	tr|A0A7Z1AC76|A0A7Z1AC76_STRAG	TH70_1743	101	0	0.1	2.381
Histidine kinase OS=Streptococcus agalactiae serotype V (strain ATCC BAA-611 / 2603 V/R) OX=208435 GN=SAG2055 PE=4 SV=1	tr|Q8DX04|Q8DX04_STRA5	SAG2055	101	0	0.1	2.381
Histidine kinase OS=Streptococcus agalactiae FSL S3-586 OX=1154776 GN=SAG0014_04105 PE=4 SV=1	tr|A0A829I9X3|A0A829I9X3_STRAG	SAG0014_04105	101	0	0.1	2.381
Sensor histidine kinase OS=Streptococcus agalactiae OX=1311 GN=GE200_08350 PE=4 SV=1	tr|A0A8I2FH66|A0A8I2FH66_STRAG	GE200_08350	101	0	0.1	2.381
Histidine kinase OS=Streptococcus agalactiae serotype III (strain NEM316) OX=211110 GN=gbs2010 PE=4 SV=1	tr|Q8E2V4|Q8E2V4_STRA3	gbs2010	101	0.07	0.1	2.381
Histidine kinase OS=Streptococcus agalactiae OX=1311 GN=DK41_10470 PE=4 SV=1	tr|A0A806NKC4|A0A806NKC4_STRAG	DK41_10470	101	0	0.1	2.381
Histidine kinase OS=Streptococcus agalactiae OX=1311 GN=cssS PE=4 SV=1	tr|A0A7Z7QW89|A0A7Z7QW89_STRAG	cssS	101	0	0.1	2.381
Histidine kinase OS=Streptococcus agalactiae OX=1311 GN=AX245_00290 PE=4 SV=1	tr|A0A0E1EK70|A0A0E1EK70_STRAG	AX245_00290	101	0	0.1	2.381
Proteinase, putative OS=Streptococcus agalactiae serotype V (strain ATCC BAA-611 / 2603 V/R) OX=208435 GN=SAG0676 PE=3 SV=1	tr|Q8E0Q0|Q8E0Q0_STRA5	SAG0676	17	2	2	2.373
Lactocepin (Cell wall-associated serine proteinase) OS=Streptococcus agalactiae OX=1311 GN=RDF_0684 PE=3 SV=1	tr|A0A0G2Z6A1|A0A0G2Z6A1_STRAG	RDF_0684	17	0	2	2.373
Peptidase S8 OS=Streptococcus agalactiae OX=1311 GN=C6N07_02580 PE=4 SV=1	tr|A0A8G2JSN2|A0A8G2JSN2_STRAG	C6N07_02580	17	0	2	2.373
Predicted P-loop ATPase and inactivated derivatives OS=Streptococcus agalactiae OX=1311 GN=C4618_00995 PE=4 SV=1	tr|A0A076Z3T2|A0A076Z3T2_STRAG	C4618_00995	67	0.06	0.1	2.371
Amidase OS=Streptococcus agalactiae FSL S3-586 OX=1154776 GN=SAG0014_09130 PE=4 SV=1	tr|A0A829IBZ0|A0A829IBZ0_STRAG	SAG0014_09130	69	0	0.09	2.344
Peptidase C51 domain-containing protein OS=Streptococcus agalactiae serotype III (strain NEM316) OX=211110 GN=gbs1133 PE=4 SV=1	tr|Q8E599|Q8E599_STRA3	gbs1133	69	0.06	0.09	2.344
Kinase OS=Streptococcus agalactiae OX=1311 GN=WA04_04855 PE=4 SV=1	tr|A0A837L001|A0A837L001_STRAG	WA04_04855	37	0	0.14	2.342
Trigger factor OS=Streptococcus agalactiae LMG 14747 OX=1154860 GN=tig PE=3 SV=1	tr|V6Z403|V6Z403_STRAG	tig	55	0.27	0.3	2.342
Streptokinase OS=Streptococcus agalactiae FSL S3-586 OX=1154776 GN=SAG0014_01975 PE=4 SV=1	tr|A0A829ICB2|A0A829ICB2_STRAG	SAG0014_01975	37	0	0.14	2.342
Mga domain-containing protein OS=Streptococcus agalactiae OX=1311 GN=TH70_0939 PE=4 SV=1	tr|A0A7Z1AD43|A0A7Z1AD43_STRAG	TH70_0939	90	0	0.14	2.34
Ribonuclease R (Fragment) OS=Streptococcus agalactiae OX=1311 GN=C4618_02475 PE=4 SV=1	tr|A0A7Z6WI11|A0A7Z6WI11_STRAG	C4618_02475	18	0	0.83	2.332
Ribonuclease R (Fragment) OS=Streptococcus agalactiae OX=1311 GN=C4618_00625 PE=4 SV=1	tr|A0A7Z6RE04|A0A7Z6RE04_STRAG	C4618_00625	18	0	0.83	2.332
Membrane protein OS=Streptococcus agalactiae OX=1311 GN=WA04_09620 PE=4 SV=1	tr|A0A837KYD2|A0A837KYD2_STRAG	WA04_09620	64	0	0.1	2.322
Mga domain-containing protein OS=Streptococcus agalactiae serotype V (strain ATCC BAA-611 / 2603 V/R) OX=208435 GN=SAG0277 PE=4 SV=1	tr|Q8E1S6|Q8E1S6_STRA5	SAG0277	90	0	0.14	2.311
Trans-acting positive regulator OS=Streptococcus agalactiae FSL S3-586 OX=1154776 GN=SAG0014_09380 PE=4 SV=1	tr|A0A829IBD7|A0A829IBD7_STRAG	SAG0014_09380	90	0	0.14	2.311
Trans-acting positive regulator OS=Streptococcus agalactiae OX=1311 GN=NCTC6175_02350 PE=4 SV=1	tr|A0A380IYE4|A0A380IYE4_STRAG	NCTC6175_02350	90	0	0.14	2.311
Endonuclease MutS2 OS=Streptococcus agalactiae LMG 14747 OX=1154860 GN=mutS2 PE=3 SV=1	tr|V6YZC3|V6YZC3_STRAG	mutS2	75	0.05	0.09	2.311
Trans-acting positive regulator OS=Streptococcus agalactiae OX=1311 GN=GE200_05695 PE=4 SV=1	tr|A0A8I2JTZ5|A0A8I2JTZ5_STRAG	GE200_05695	90	0	0.14	2.311
Mga domain-containing protein OS=Streptococcus agalactiae serotype III (strain NEM316) OX=211110 GN=gbs0267 PE=4 SV=1	tr|Q8E790|Q8E790_STRA3	gbs0267	90	0.1	0.14	2.311
Trans-acting positive regulator OS=Streptococcus agalactiae OX=1311 GN=D5F95_04025 PE=4 SV=1	tr|A0A076YZ43|A0A076YZ43_STRAG	D5F95_04025	90	0	0.14	2.311
Trans-acting positive regulator OS=Streptococcus agalactiae OX=1311 GN=C6N07_00315 PE=4 SV=1	tr|A0A8G2N620|A0A8G2N620_STRAG	C6N07_00315	90	0	0.14	2.311
Trans-acting positive regulator OS=Streptococcus agalactiae OX=1311 GN=AX245_06730 PE=4 SV=1	tr|A0A0E1EF48|A0A0E1EF48_STRAG	AX245_06730	90	0	0.14	2.311
BMP family ABC transporter substrate-binding protein OS=Streptococcus agalactiae OX=1311 GN=tmpC_1 PE=3 SV=1	tr|R4Z8X5|R4Z8X5_STRAG	tmpC_1	110	0	0.1	2.305
Bmp domain-containing protein OS=Streptococcus agalactiae serotype V (strain ATCC BAA-611 / 2603 V/R) OX=208435 GN=SAG0405 PE=3 SV=1	tr|Q8E1F0|Q8E1F0_STRA5	SAG0405	110	0	0.1	2.305
Membrane protein OS=Streptococcus agalactiae FSL S3-586 OX=1154776 GN=SAG0014_01700 PE=3 SV=1	tr|A0A829I7Y8|A0A829I7Y8_STRAG	SAG0014_01700	110	0	0.1	2.305
Bmp domain-containing protein OS=Streptococcus agalactiae serotype III (strain NEM316) OX=211110 GN=gbs0440 PE=3 SV=1	tr|Q8E6W8|Q8E6W8_STRA3	gbs0440	110	0	0.1	2.305
Phage lysin, N-acetylmuramoyl-L-alanine amidase OS=Streptococcus agalactiae OX=1311 GN=NCTC6175_01692 PE=3 SV=1	tr|A0A380IPS4|A0A380IPS4_STRAG	NCTC6175_01692	86	0	0.09	2.289
Membrane protein OS=Streptococcus agalactiae LMG 14747 OX=1154860 GN=SAG0136_02705 PE=3 SV=1	tr|V6Z3K2|V6Z3K2_STRAG	SAG0136_02705	110	0	0.1	2.286
Serine protease OS=Streptococcus agalactiae OX=1311 GN=C6N07_05950 PE=4 SV=1	tr|A0A8G2JMK5|A0A8G2JMK5_STRAG	C6N07_05950	83	0	0.17	2.278
Carbamoylsarcosine amidase OS=Streptococcus agalactiae OX=1311 GN=GE200_07725 PE=4 SV=1	tr|A0A8I2FGZ0|A0A8I2FGZ0_STRAG	GE200_07725	106	0	0.08	2.266
Carbamoyl-phosphate synthase large chain OS=Streptococcus agalactiae OX=1311 GN=carB_2 PE=3 SV=1	tr|A0A7Z7QUJ2|A0A7Z7QUJ2_STRAG	carB_2	66	0	0.28	2.264
Carbamoyl-phosphate synthase large chain OS=Streptococcus agalactiae OX=1311 GN=carB PE=3 SV=1	tr|A0A853P188|A0A853P188_STRAG	carB	66	0.22	0.28	2.264
Transposase OS=Streptococcus agalactiae OX=1311 GN=DK41_01845 PE=4 SV=1	tr|A0A806NFN8|A0A806NFN8_STRAG	DK41_01845	73	0.07	0.09	2.263
Ribonuclease R OS=Streptococcus agalactiae serotype V (strain ATCC BAA-611 / 2603 V/R) OX=208435 GN=vacB PE=3 SV=1	tr|Q8DYJ8|Q8DYJ8_STRA5	vacB	18	0	0.83	2.247
DNA polymerase III subunit delta OS=Streptococcus agalactiae LMG 14747 OX=1154860 GN=SAG0136_03630 PE=4 SV=1	tr|V6Z094|V6Z094_STRAG	SAG0136_03630	32	0.26	0.3	2.241
Uncharacterized protein OS=Streptococcus agalactiae serotype III (strain NEM316) OX=211110 GN=gbs1195 PE=4 SV=1	tr|Q8E539|Q8E539_STRA3	gbs1195	37	0.12	0.14	2.237
Kinase OS=Streptococcus agalactiae OX=1311 GN=D5F95_10480 PE=4 SV=1	tr|A0A3P0Y509|A0A3P0Y509_STRAG	D5F95_10480	37	0	0.14	2.237
Uncharacterized protein OS=Streptococcus agalactiae OX=1311 GN=BM110_ORF1195 PE=4 SV=1	tr|I7J8Y7|I7J8Y7_STRAG	BM110_ORF1195	37	0	0.14	2.237
Cytosine-specific methyltransferase OS=Streptococcus agalactiae OX=1311 GN=AX245_08540 PE=3 SV=1	tr|A0A853P6F0|A0A853P6F0_STRAG	AX245_08540	87	0.09	0.13	2.217
Dihydrolipoyl dehydrogenase OS=Streptococcus agalactiae LMG 14747 OX=1154860 GN=SAG0136_10415 PE=3 SV=1	tr|V6Z3T5|V6Z3T5_STRAG	SAG0136_10415	5	2	2	2.215
Serine protease OS=Streptococcus agalactiae serotype V (strain ATCC BAA-611 / 2603 V/R) OX=208435 GN=SAG2174 PE=3 SV=1	tr|Q8DWP1|Q8DWP1_STRA5	SAG2174	83	0	0.17	2.2
Serine protease OS=Streptococcus agalactiae FSL S3-586 OX=1154776 GN=SAG0014_08120 PE=3 SV=1	tr|A0A829IBI7|A0A829IBI7_STRAG	SAG0014_08120	83	0	0.17	2.2
Serine protease, DegP/HtrA, do-like OS=Streptococcus agalactiae OX=1311 GN=htrA PE=3 SV=1	tr|A0A8B4RCK5|A0A8B4RCK5_STRAG	htrA	83	0	0.17	2.2
PDZ domain-containing protein OS=Streptococcus agalactiae OX=1311 GN=GE200_03715 PE=4 SV=1	tr|A0A8I2JTN2|A0A8I2JTN2_STRAG	GE200_03715	83	0	0.17	2.2
PDZ domain-containing protein OS=Streptococcus agalactiae serotype III (strain NEM316) OX=211110 GN=gbs2133 PE=3 SV=1	tr|Q8E2I9|Q8E2I9_STRA3	gbs2133	83	0.13	0.17	2.2
Rhodanese OS=Streptococcus agalactiae LMG 14747 OX=1154860 GN=SAG0136_08870 PE=4 SV=1	tr|V6Z329|V6Z329_STRAG	SAG0136_08870	46	0.09	0.13	2.182
Putative ABC transporter (Lipoprotein) OS=Streptococcus agalactiae OX=1311 GN=RDF_0408 PE=3 SV=1	tr|A0A0G2Z7L9|A0A0G2Z7L9_STRAG	RDF_0408	110	0	0.1	2.162
Replication initiation protein OS=Streptococcus agalactiae OX=1311 GN=D5F95_10150 PE=4 SV=1	tr|A0A3P1B5N4|A0A3P1B5N4_STRAG	D5F95_10150	63	0	0.09	2.154
Replication initiation protein Rep OS=Streptococcus agalactiae OX=1311 GN=NCTC8181_00773 PE=4 SV=1	tr|A0A7Z7K9F0|A0A7Z7K9F0_STRAG	NCTC8181_00773	63	0	0.09	2.147
Replication protein RepA OS=Streptococcus agalactiae OX=1311 GN=C6N07_05590 PE=4 SV=1	tr|A0A8G2JQX4|A0A8G2JQX4_STRAG	C6N07_05590	64	0.06	0.09	2.128
UDP-N-acetylmuramoyl-L-alanyl-D-glutamate--L-lysine ligase OS=Streptococcus agalactiae LMG 14747 OX=1154860 GN=murE PE=3 SV=1	tr|V6Z046|V6Z046_STRAG	murE	33	1.11	1.19	2.079
Glucan-binding protein C OS=Streptococcus agalactiae FSL S3-586 OX=1154776 GN=SAG0014_11275 PE=3 SV=1	tr|A0A829IEU8|A0A829IEU8_STRAG	SAG0014_11275	3	2.01	2.01	2.078
ISSag8, transposase OS=Streptococcus agalactiae OX=1311 GN=NCTC8181_01500 PE=4 SV=1	tr|A0A7Z7KA34|A0A7Z7KA34_STRAG	NCTC8181_01500	18	0	0.33	2.016
DNA polymerase III subunit gamma/tau OS=Streptococcus agalactiae OX=1311 GN=dnaX_2 PE=3 SV=1	tr|A0A380IL99|A0A380IL99_STRAG	dnaX_2	13	0	0.65	1.986
DNA polymerase III subunit gamma/tau OS=Streptococcus agalactiae LMG 14747 OX=1154860 GN=dnaX PE=3 SV=1	tr|V6YZ61|V6YZ61_STRAG	dnaX	13	0.59	0.65	1.982
Restriction endonuclease OS=Streptococcus agalactiae OX=1311 GN=C4618_02385 PE=4 SV=1	tr|A0A7Z6RDQ3|A0A7Z6RDQ3_STRAG	C4618_02385	103	0.05	0.07	1.97
DNA topoisomerase 4 subunit A OS=Streptococcus agalactiae LMG 14747 OX=1154860 GN=parC PE=3 SV=1	tr|V6Z3C0|V6Z3C0_STRAG	parC	44	0.15	0.21	1.954
DNA topoisomerase 4 subunit A OS=Streptococcus agalactiae OX=1311 GN=orf00046 PE=3 SV=1	tr|K0JM84|K0JM84_STRAG	orf00046	44	0	0.21	1.954
Serine recombinase OS=Streptococcus agalactiae LMG 14747 OX=1154860 GN=SAG0136_11520 PE=4 SV=1	tr|V6Z4H9|V6Z4H9_STRAG	SAG0136_11520	105	0.07	0.11	1.942
Uncharacterized protein OS=Streptococcus agalactiae OX=1311 GN=TH70_0578 PE=4 SV=1	tr|A0A7Z1ADQ2|A0A7Z1ADQ2_STRAG	TH70_0578	129	0	0.07	1.931
Membrane protein, putative OS=Streptococcus agalactiae serotype V (strain ATCC BAA-611 / 2603 V/R) OX=208435 GN=SAG0927 PE=4 SV=1	tr|Q8E011|Q8E011_STRA5	SAG0927	129	0.05	0.07	1.931
Membrane protein, putative OS=Streptococcus agalactiae OX=1311 GN=RDF_0584 PE=4 SV=1	tr|A0A0G2Z5Z9|A0A0G2Z5Z9_STRAG	RDF_0584	129	0	0.07	1.931
Membrane protein OS=Streptococcus agalactiae OX=1311 GN=C4618_07580 PE=4 SV=1	tr|A0A7Z6RBQ9|A0A7Z6RBQ9_STRAG	C4618_07580	129	0	0.07	1.931
Uncharacterized protein OS=Streptococcus agalactiae OX=1311 GN=AX245_03960 PE=4 SV=1	tr|A0A853P4N9|A0A853P4N9_STRAG	AX245_03960	129	0	0.07	1.931
Amino acid ABC transporter, glutamine-binding protein/permease protein OS=Streptococcus agalactiae OX=1311 GN=yecS_3 PE=3 SV=1	tr|A0A7Z7K9E7|A0A7Z7K9E7_STRAG	yecS_3	50	0	0.11	1.918
DUF3991 domain-containing protein OS=Streptococcus agalactiae OX=1311 GN=D5F95_06410 PE=4 SV=1	tr|A0A3P0Y5S5|A0A3P0Y5S5_STRAG	D5F95_06410	1	0	2	1.913
HTH cro/C1-type domain-containing protein OS=Streptococcus agalactiae LMG 14747 OX=1154860 GN=SAG0136_11320 PE=4 SV=1	tr|V6Z4E7|V6Z4E7_STRAG	SAG0136_11320	25	0.24	0.3	1.89
ATP-dependent DNA helicase RecG OS=Streptococcus agalactiae FSL S3-586 OX=1154776 GN=SAG0014_05855 PE=4 SV=1	tr|A0A829IEL7|A0A829IEL7_STRAG	SAG0014_05855	116	0.05	0.07	1.887
ATP-dependent DNA helicase OS=Streptococcus agalactiae OX=1311 GN=recG_1 PE=4 SV=1	tr|A0A0H1UQT7|A0A0H1UQT7_STRAG	recG_1	116	0	0.07	1.887
Extracellular matrix-binding protein ebhB OS=Streptococcus agalactiae OX=1311 GN=NCTC8183_00583 PE=4 SV=1	tr|A0A7Z7VYV6|A0A7Z7VYV6_STRAG	NCTC8183_00583	86	0.05	0.09	1.887
ATP-dependent DNA helicase OS=Streptococcus agalactiae OX=1311 GN=D5F95_04835 PE=4 SV=1	tr|A0A3P1B3S4|A0A3P1B3S4_STRAG	D5F95_04835	116	0	0.07	1.887
GBSi1, group II intron, maturase OS=Streptococcus agalactiae serotype V (strain ATCC BAA-611 / 2603 V/R) OX=208435 GN=SAG1235 PE=4 SV=1	tr|Q8DZ79|Q8DZ79_STRA5	SAG1235	90	0	0.12	1.882
Iron-sulfur cluster-binding protein OS=Streptococcus agalactiae LMG 14747 OX=1154860 GN=SAG0136_02830 PE=4 SV=1	tr|V6Z0B6|V6Z0B6_STRAG	SAG0136_02830	47	0.62	0.71	1.882
Reverse transcriptase and maturase OS=Streptococcus agalactiae OX=1311 GN=ltrA_5 PE=4 SV=1	tr|A0A380ILQ0|A0A380ILQ0_STRAG	ltrA_5	90	0	0.12	1.882
Reverse transcriptase and maturase OS=Streptococcus agalactiae OX=1311 GN=ltrA_4 PE=4 SV=1	tr|A0A380ILA4|A0A380ILA4_STRAG	ltrA_4	90	0	0.12	1.882
Reverse transcriptase and maturase OS=Streptococcus agalactiae OX=1311 GN=ltrA_22 PE=4 SV=1	tr|A0A8B4RHA6|A0A8B4RHA6_STRAG	ltrA_22	90	0	0.12	1.882
Reverse transcriptase and maturase OS=Streptococcus agalactiae OX=1311 GN=ltrA_21 PE=4 SV=1	tr|A0A8B4RGQ0|A0A8B4RGQ0_STRAG	ltrA_21	90	0	0.12	1.882
Reverse transcriptase and maturase OS=Streptococcus agalactiae OX=1311 GN=ltrA_14 PE=4 SV=1	tr|A0A7Z7KAL1|A0A7Z7KAL1_STRAG	ltrA_14	90	0	0.12	1.882
Reverse transcriptase and maturase OS=Streptococcus agalactiae OX=1311 GN=ltrA_13 PE=4 SV=1	tr|A0A7Z7K8Y2|A0A7Z7K8Y2_STRAG	ltrA_13	90	0	0.12	1.882
Group II intron reverse transcriptase/maturase OS=Streptococcus agalactiae OX=1311 GN=ltrA PE=4 SV=1	tr|A0A7Z6WH09|A0A7Z6WH09_STRAG	ltrA	90	0	0.12	1.882
Ribonuclease Y OS=Streptococcus agalactiae LMG 14747 OX=1154860 GN=rny PE=3 SV=1	tr|V6Z019|V6Z019_STRAG	rny	72	0.07	0.09	1.869
Coagulase domain-containing protein OS=Streptococcus agalactiae serotype V (strain ATCC BAA-611 / 2603 V/R) OX=208435 GN=SAG0832 PE=4 SV=1	tr|Q8E0A2|Q8E0A2_STRA5	SAG0832	78	0.16	0.22	1.859
Uncharacterized protein OS=Streptococcus agalactiae OX=1311 GN=GE200_06875 PE=4 SV=1	tr|A0A8I2JUS7|A0A8I2JUS7_STRAG	GE200_06875	78	0	0.22	1.859
Neuraminidase-related protein OS=Streptococcus agalactiae serotype V (strain ATCC BAA-611 / 2603 V/R) OX=208435 GN=SAG1932 PE=4 SV=1	tr|Q8DXB9|Q8DXB9_STRA5	SAG1932	128	0	0.07	1.838
Sialidase OS=Streptococcus agalactiae OX=1311 GN=nanA_1 PE=4 SV=1	tr|A0A380IIP1|A0A380IIP1_STRAG	nanA_1	128	0	0.07	1.838
Exo-alpha-sialidase OS=Streptococcus agalactiae OX=1311 GN=GE200_00865 PE=4 SV=1	tr|A0A8I2JTI9|A0A8I2JTI9_STRAG	GE200_00865	128	0	0.07	1.838
Sialidase domain-containing protein OS=Streptococcus agalactiae serotype III (strain NEM316) OX=211110 GN=gbs1919 PE=4 SV=1	tr|Q8E343|Q8E343_STRA3	gbs1919	128	0.05	0.07	1.838
Sialidase OS=Streptococcus agalactiae OX=1311 GN=DK41_10055 PE=4 SV=1	tr|A0A806NK35|A0A806NK35_STRAG	DK41_10055	128	0	0.07	1.838
Sialidase OS=Streptococcus agalactiae OX=1311 GN=AX245_10430 PE=4 SV=1	tr|A0A853P6N2|A0A853P6N2_STRAG	AX245_10430	128	0	0.07	1.838
Plasmid recombination enzyme OS=Streptococcus agalactiae OX=1311 GN=pre PE=1 SV=1	sp|P13925|PRE_STRAG	pre	28	0.19	0.24	1.822
Sialidase A OS=Streptococcus agalactiae OX=1311 GN=RDF_1823 PE=4 SV=1	tr|A0A0G2ZBQ4|A0A0G2ZBQ4_STRAG	RDF_1823	128	0	0.07	1.809
Leucine--tRNA ligase OS=Streptococcus agalactiae LMG 14747 OX=1154860 GN=leuS PE=3 SV=1	tr|V6Z0H2|V6Z0H2_STRAG	leuS	15	0.76	0.79	1.794
PI-2b ancillary protein 1 OS=Streptococcus agalactiae OX=1311 GN=inlA_2 PE=4 SV=1	tr|A0A7Z7K982|A0A7Z7K982_STRAG	inlA_2	12	0	1.13	1.786
NADH oxidase OS=Streptococcus agalactiae LMG 14747 OX=1154860 GN=SAG0136_02725 PE=4 SV=1	tr|V6Z096|V6Z096_STRAG	SAG0136_02725	49	0.09	0.11	1.758
ABC transporter ATP-binding protein OS=Streptococcus agalactiae OX=1311 GN=D5F95_08990 PE=4 SV=1	tr|A0A3P0Y7G7|A0A3P0Y7G7_STRAG	D5F95_08990	98	0.06	0.09	1.757
Conjugal transfer protein TraG OS=Streptococcus agalactiae OX=1311 GN=WA04_08805 PE=3 SV=1	tr|A0A837KX51|A0A837KX51_STRAG	WA04_08805	47	0.09	0.11	1.749
Type IV secretory system conjugative DNA transfer family protein OS=Streptococcus agalactiae OX=1311 GN=D5F95_06355 PE=3 SV=1	tr|A0A3P1C8V4|A0A3P1C8V4_STRAG	D5F95_06355	47	0	0.11	1.749
RNA helicase OS=Streptococcus agalactiae FSL S3-586 OX=1154776 GN=SAG0014_01370 PE=4 SV=1	tr|A0A829IAM2|A0A829IAM2_STRAG	SAG0014_01370	67	0	0.27	1.744
SWF/SNF family helicase OS=Streptococcus agalactiae OX=1311 GN=NCTC8181_01710 PE=4 SV=1	tr|A0A7Z7KAH2|A0A7Z7KAH2_STRAG	NCTC8181_01710	67	0	0.27	1.744
RNA helicase OS=Streptococcus agalactiae OX=1311 GN=AX245_07045 PE=4 SV=1	tr|A0A7Z7QT18|A0A7Z7QT18_STRAG	AX245_07045	67	0	0.27	1.744
DNA topoisomerase OS=Streptococcus agalactiae 2584 OX=996766 GN=TnGBS2.6_13c PE=3 SV=1	tr|S4W680|S4W680_STRAG	TnGBS2.6_13c	20	0.68	0.78	1.73
DNA topoisomerase OS=Streptococcus agalactiae OX=1311 GN=C4618_04405 PE=3 SV=1	tr|A0A7Z6RCP3|A0A7Z6RCP3_STRAG	C4618_04405	20	0	0.78	1.73
Site-specific integrase OS=Streptococcus agalactiae OX=1311 GN=C4618_13435 PE=4 SV=1	tr|A0A7G7IGJ2|A0A7G7IGJ2_STRAG	C4618_13435	36	0.14	0.18	1.724
Chaperone protein ClpB OS=Streptococcus agalactiae OX=1311 GN=TH70_1597 PE=3 SV=1	tr|A0A7Z0VEY5|A0A7Z0VEY5_STRAG	TH70_1597	127	0	0.07	1.718
ATP-dependent Clp protease, ATP-binding subunit OS=Streptococcus agalactiae serotype V (strain ATCC BAA-611 / 2603 V/R) OX=208435 GN=SAG1828 PE=4 SV=1	tr|Q8DXM2|Q8DXM2_STRA5	SAG1828	127	0	0.07	1.718
Tail tape measure protein OS=Streptococcus agalactiae LMG 14747 OX=1154860 GN=SAG0136_08135 PE=4 SV=1	tr|V6Z370|V6Z370_STRAG	SAG0136_08135	96	0.08	0.12	1.718
ATP-dependent Clp protease ATP-binding protein OS=Streptococcus agalactiae FSL S3-586 OX=1154776 GN=SAG0014_04600 PE=3 SV=1	tr|A0A829IC76|A0A829IC76_STRAG	SAG0014_04600	127	0	0.07	1.718
Clp R domain-containing protein OS=Streptococcus agalactiae serotype III (strain NEM316) OX=211110 GN=gbs1869 PE=4 SV=1	tr|Q8E392|Q8E392_STRA3	gbs1869	127	0.05	0.07	1.718
AAA domain-containing protein OS=Streptococcus agalactiae OX=1311 GN=DK41_09745 PE=4 SV=1	tr|A0A1A9E3C6|A0A1A9E3C6_STRAG	DK41_09745	127	0	0.07	1.718
ATP-dependent Clp protease ATP-binding subunit OS=Streptococcus agalactiae OX=1311 GN=clpC_1 PE=3 SV=1	tr|A0A0H1YYY6|A0A0H1YYY6_STRAG	clpC_1	127	0	0.07	1.718
ATP-dependent Clp protease ATP-binding subunit OS=Streptococcus agalactiae OX=1311 GN=C6N07_01755 PE=4 SV=1	tr|A0A8G2JUV3|A0A8G2JUV3_STRAG	C6N07_01755	127	0	0.07	1.718
ATP-dependent Clp protease ATP-binding subunit ClpA OS=Streptococcus agalactiae OX=1311 GN=AX245_10180 PE=3 SV=1	tr|A0A0E1EQ54|A0A0E1EQ54_STRAG	AX245_10180	127	0	0.07	1.718
Uncharacterized protein OS=Streptococcus agalactiae OX=1311 GN=TH70_1121 PE=4 SV=1	tr|A0A7Z1ACH4|A0A7Z1ACH4_STRAG	TH70_1121	100	0	0.07	1.712
ATP-binding cassette domain-containing protein OS=Streptococcus agalactiae OX=1311 GN=GE200_05935 PE=4 SV=1	tr|A0A4U3JJT1|A0A4U3JJT1_STRAG	GE200_05935	100	0	0.07	1.712
Uncharacterized protein OS=Streptococcus agalactiae serotype III (strain NEM316) OX=211110 GN=gbs1400 PE=4 SV=1	tr|Q8E4K1|Q8E4K1_STRA3	gbs1400	100	0.05	0.07	1.712
ABC transporter OS=Streptococcus agalactiae OX=1311 GN=DK41_06780 PE=4 SV=1	tr|A0A1A9E1S4|A0A1A9E1S4_STRAG	DK41_06780	100	0	0.07	1.712
ABC transporter ATP-binding protein OS=Streptococcus agalactiae OX=1311 GN=C6N07_07855 PE=4 SV=1	tr|A0A8G2N0S6|A0A8G2N0S6_STRAG	C6N07_07855	100	0	0.07	1.712
ABC transporter OS=Streptococcus agalactiae OX=1311 GN=AX245_08395 PE=4 SV=1	tr|A0A0E1EI69|A0A0E1EI69_STRAG	AX245_08395	100	0	0.07	1.712
Type VII secretion protein EssC OS=Streptococcus agalactiae OX=1311 GN=essC PE=4 SV=1	tr|A0A8G2JPB1|A0A8G2JPB1_STRAG	essC	67	0.06	0.1	1.704
Polyribonucleotide nucleotidyltransferase OS=Streptococcus agalactiae LMG 14747 OX=1154860 GN=pnp PE=3 SV=1	tr|V6Z3Y3|V6Z3Y3_STRAG	pnp	31	0.27	0.34	1.678
Integrase OS=Streptococcus agalactiae OX=1311 GN=RDF_0230 PE=4 SV=1	tr|A0A0G2YZ90|A0A0G2YZ90_STRAG	RDF_0230	36	0	0.18	1.671
N-6 DNA methylase OS=Streptococcus agalactiae OX=1311 GN=GE200_09485 PE=4 SV=1	tr|A0A8I2FK84|A0A8I2FK84_STRAG	GE200_09485	10	0.68	0.73	1.671
RNA helicase OS=Streptococcus agalactiae LMG 14747 OX=1154860 GN=SAG0136_11815 PE=4 SV=1	tr|V6Z8C1|V6Z8C1_STRAG	SAG0136_11815	67	0	0.27	1.649
RNA helicase OS=Streptococcus agalactiae OX=1311 GN=WA04_06960 PE=4 SV=1	tr|A0A837KYX8|A0A837KYX8_STRAG	WA04_06960	67	0	0.27	1.647
Conserved domain protein OS=Streptococcus agalactiae serotype V (strain ATCC BAA-611 / 2603 V/R) OX=208435 GN=SAG1206 PE=4 SV=1	tr|Q8DZA3|Q8DZA3_STRA5	SAG1206	71	0.1	0.13	1.639
Peptidase_C39_2 domain-containing protein OS=Streptococcus agalactiae FSL S3-586 OX=1154776 GN=SAG0014_10390 PE=4 SV=1	tr|A0A829IH83|A0A829IH83_STRAG	SAG0014_10390	71	0	0.13	1.639
Clostridial hydrophobic W OS=Streptococcus agalactiae OX=1311 GN=D5F95_11260 PE=4 SV=1	tr|A0A0H1VJR4|A0A0H1VJR4_STRAG	D5F95_11260	71	0	0.13	1.639
DNA repair protein RecN OS=Streptococcus agalactiae LMG 14747 OX=1154860 GN=SAG0136_05510 PE=3 SV=1	tr|V6Z507|V6Z507_STRAG	SAG0136_05510	44	0.1	0.12	1.63
SF3 helicase domain-containing protein OS=Streptococcus agalactiae OX=1311 GN=TH70_0268 PE=4 SV=1	tr|A0A7Z0VG28|A0A7Z0VG28_STRAG	TH70_0268	116	0.06	0.09	1.623
Dihydroxyacetone kinase OS=Streptococcus agalactiae LMG 14747 OX=1154860 GN=SAG0136_02960 PE=4 SV=1	tr|V6Z1V2|V6Z1V2_STRAG	SAG0136_02960	26	2	2	1.616
5-methyltetrahydropteroyltriglutamate--homocysteine S-methyltransferase OS=Streptococcus agalactiae OX=1311 GN=metE PE=4 SV=1	tr|A0A8I2JUU5|A0A8I2JUU5_STRAG	metE	17	0.43	0.49	1.611
Prophage LambdaSa1, N-acetylmuramoyl-L-alanine amidase, family 4 OS=Streptococcus agalactiae serotype V (strain ATCC BAA-611 / 2603 V/R) OX=208435 GN=SAG0598 PE=3 SV=1	tr|Q8E0W9|Q8E0W9_STRA5	SAG0598	91	0.06	0.09	1.601
DNA topoisomerase OS=Streptococcus agalactiae OX=1311 GN=topB PE=3 SV=1	tr|A0A3P0YGS6|A0A3P0YGS6_STRAG	topB	58	0	0.11	1.585
DNA topoisomerase OS=Streptococcus agalactiae OX=1311 GN=DK41_03610 PE=3 SV=1	tr|A0A806NGL1|A0A806NGL1_STRAG	DK41_03610	58	0.07	0.11	1.585
Pneumococcal-type histidine triad protein OS=Streptococcus agalactiae OX=1311 GN=GE200_10370 PE=4 SV=1	tr|A0A8I2JV06|A0A8I2JV06_STRAG	GE200_10370	7	2	2	1.58
ABC transmembrane type-1 domain-containing protein OS=Streptococcus agalactiae OX=1311 GN=TH70_2027 PE=3 SV=1	tr|A0A7Z0VDX3|A0A7Z0VDX3_STRAG	TH70_2027	50	0	0.11	1.55
Amino acid ABC transporter, amino acid-binding protein/permease protein OS=Streptococcus agalactiae serotype V (strain ATCC BAA-611 / 2603 V/R) OX=208435 GN=SAG0136 PE=3 SV=1	tr|Q8E262|Q8E262_STRA5	SAG0136	50	0	0.11	1.55
Glutamine ABC transporter substrate-binding protein OS=Streptococcus agalactiae FSL S3-586 OX=1154776 GN=SAG0014_02605 PE=3 SV=1	tr|A0A829I988|A0A829I988_STRAG	SAG0014_02605	50	0	0.11	1.55
ABC transmembrane type-1 domain-containing protein OS=Streptococcus agalactiae serotype III (strain NEM316) OX=211110 GN=gbs0132 PE=3 SV=1	tr|Q8E7M2|Q8E7M2_STRA3	gbs0132	50	0.09	0.11	1.55
Glutamine ABC transporter substrate-binding protein OS=Streptococcus agalactiae OX=1311 GN=C6N07_06225 PE=4 SV=1	tr|A0A8G2JMR6|A0A8G2JMR6_STRAG	C6N07_06225	50	0	0.11	1.55
Phage tail length tape-measure protein OS=Streptococcus agalactiae OX=1311 GN=yqbO PE=4 SV=1	tr|A0A380ILI4|A0A380ILI4_STRAG	yqbO	39	0	0.89	1.54
Phage tail length tape-measure protein OS=Streptococcus agalactiae OX=1311 GN=NCTC8183_01564 PE=4 SV=1	tr|A0A7Z7QUN7|A0A7Z7QUN7_STRAG	NCTC8183_01564	39	0	0.89	1.54
SalK OS=Streptococcus agalactiae OX=1311 GN=WA04_03820 PE=4 SV=1	tr|A0A837KZY6|A0A837KZY6_STRAG	WA04_03820	43	0.1	0.14	1.538
SalK OS=Streptococcus agalactiae FSL S3-586 OX=1154776 GN=SAG0014_10870 PE=4 SV=1	tr|A0A829IFS5|A0A829IFS5_STRAG	SAG0014_10870	43	0	0.14	1.538
Uncharacterized protein OS=Streptococcus agalactiae FSL S3-586 OX=1154776 GN=SAG0014_03470 PE=3 SV=1	tr|A0A829IAW7|A0A829IAW7_STRAG	SAG0014_03470	17	0	2	1.528
DUF4365 domain-containing protein OS=Streptococcus agalactiae OX=1311 GN=AX245_09700 PE=4 SV=1	tr|A0A0H1T468|A0A0H1T468_STRAG	AX245_09700	2	0.87	0.88	1.525
Type VII secretion protein EssC OS=Streptococcus agalactiae OX=1311 GN=AX245_04150 PE=4 SV=1	tr|A0A853P1B1|A0A853P1B1_STRAG	AX245_04150	67	0	0.1	1.498
Protein EssC OS=Streptococcus agalactiae OX=1311 GN=TH70_0119 PE=4 SV=1	tr|A0A7Z0VFQ3|A0A7Z0VFQ3_STRAG	TH70_0119	67	0	0.1	1.496
FtsKSpoIIIE family protein, putative secretion system component EssCYukA OS=Streptococcus agalactiae OX=1311 GN=RDF_1031 PE=4 SV=1	tr|A0A0G2Z5V5|A0A0G2Z5V5_STRAG	RDF_1031	67	0	0.1	1.496
ImmA/IrrE family metallo-endopeptidase OS=Streptococcus agalactiae OX=1311 GN=D5F95_01890 PE=4 SV=1	tr|A0A3P0YIA4|A0A3P0YIA4_STRAG	D5F95_01890	53	0.41	0.48	1.482
Helicase OS=Streptococcus agalactiae OX=1311 GN=DK41_03620 PE=4 SV=1	tr|A0A806NGJ4|A0A806NGJ4_STRAG	DK41_03620	109	0.05	0.08	1.445
Formate acetyltransferase OS=Streptococcus agalactiae OX=1311 GN=WA04_06390 PE=3 SV=1	tr|A0A837KZ45|A0A837KZ45_STRAG	WA04_06390	21	0	0.61	1.429
Formate acetyltransferase OS=Streptococcus agalactiae LMG 14747 OX=1154860 GN=SAG0136_09010 PE=3 SV=1	tr|V6Z501|V6Z501_STRAG	SAG0136_09010	21	0.58	0.61	1.429
Formate acetyltransferase OS=Streptococcus agalactiae FSL S3-586 OX=1154776 GN=SAG0014_00360 PE=3 SV=1	tr|A0A829I792|A0A829I792_STRAG	SAG0014_00360	21	0	0.61	1.429
Formate acetyltransferase OS=Streptococcus agalactiae serotype V (strain ATCC BAA-611 / 2603 V/R) OX=208435 GN=pflD-2 PE=3 SV=1	tr|Q8DXW8|Q8DXW8_STRA5	pflD-2	21	0	0.61	1.429
Formate acetyltransferase OS=Streptococcus agalactiae OX=1311 GN=pflB PE=3 SV=1	tr|A0A8B4RBK5|A0A8B4RBK5_STRAG	pflB	21	0	0.61	1.429
Formate acetyltransferase OS=Streptococcus agalactiae serotype III (strain NEM316) OX=211110 GN=gbs1772 PE=3 SV=1	tr|Q8E3I7|Q8E3I7_STRA3	gbs1772	21	0	0.61	1.429
Formate acetyltransferase OS=Streptococcus agalactiae OX=1311 GN=DK41_08755 PE=3 SV=1	tr|A0A1A9E326|A0A1A9E326_STRAG	DK41_08755	21	0	0.61	1.429
GRAM_POS_ANCHORING domain-containing protein OS=Streptococcus agalactiae OX=1311 GN=TH70_1201 PE=4 SV=1	tr|A0A7Z1ABN6|A0A7Z1ABN6_STRAG	TH70_1201	12	0	1.13	1.396
PI-2b ancillary protein 1 OS=Streptococcus agalactiae OX=1311 GN=inlA_1 PE=4 SV=1	tr|B9UQ12|B9UQ12_STRAG	inlA_1	12	0	1.13	1.396
LPXTG cell wall anchor domain-containing protein OS=Streptococcus agalactiae OX=1311 GN=D5F95_09535 PE=4 SV=1	tr|A0A3P0XZU4|A0A3P0XZU4_STRAG	D5F95_09535	12	0	1.13	1.395
Septation ring formation regulator EzrA OS=Streptococcus agalactiae OX=1311 GN=ezrA PE=3 SV=1	tr|X5JZK1|X5JZK1_STRAG	ezrA	56	0.08	0.12	1.394
Cyclic-di-AMP phosphodiesterase OS=Streptococcus agalactiae LMG 14747 OX=1154860 GN=SAG0136_03510 PE=3 SV=1	tr|V6Z0S9|V6Z0S9_STRAG	SAG0136_03510	44	0.18	0.22	1.374
DNA polymerase III subunit alpha OS=Streptococcus agalactiae LMG 14747 OX=1154860 GN=dnaE PE=3 SV=1	tr|V6Z4V2|V6Z4V2_STRAG	dnaE	40	0.16	0.22	1.355
ATP-dependent DNA helicase RecG OS=Streptococcus agalactiae LMG 14747 OX=1154860 GN=recG PE=3 SV=1	tr|V6Z5W7|V6Z5W7_STRAG	recG	50	0.36	0.39	1.341
Subtilisin-like serine protease OS=Streptococcus agalactiae OX=1311 GN=prtP_1 PE=4 SV=1	tr|A0A380ILD3|A0A380ILD3_STRAG	prtP_1	94	0	0.07	1.282
Helicase ATP-binding domain-containing protein OS=Streptococcus agalactiae OX=1311 GN=TH70_0593 PE=4 SV=1	tr|A0A7Z1ADQ7|A0A7Z1ADQ7_STRAG	TH70_0593	10	0	0.73	1.269
DNA helicase OS=Streptococcus agalactiae LMG 14747 OX=1154860 GN=SAG0136_02780 PE=4 SV=1	tr|V6Z3L4|V6Z3L4_STRAG	SAG0136_02780	77	0.05	0.09	1.248
Conjugal transfer protein OS=Streptococcus agalactiae OX=1311 GN=C4618_02280 PE=4 SV=1	tr|A0A7Z6RDE2|A0A7Z6RDE2_STRAG	C4618_02280	64	0.08	0.1	1.244
Peptidase OS=Streptococcus agalactiae OX=1311 GN=WA04_00525 PE=4 SV=1	tr|A0A837L2C4|A0A837L2C4_STRAG	WA04_00525	94	0	0.07	1.24
Subtilisin-like serine protease OS=Streptococcus agalactiae OX=1311 GN=prtP_2 PE=4 SV=1	tr|A0A8B4REN8|A0A8B4REN8_STRAG	prtP_2	94	0.05	0.07	1.24
LPXTG protein OS=Streptococcus agalactiae OX=1311 GN=TnGBS2.4_17c PE=4 SV=1	tr|S4W666|S4W666_STRAG	TnGBS2.4_17c	84	0.06	0.08	1.228
LPXTG cell wall anchor domain-containing protein OS=Streptococcus agalactiae OX=1311 GN=D5F95_01920 PE=4 SV=1	tr|A0A3P0YCI0|A0A3P0YCI0_STRAG	D5F95_01920	84	0	0.08	1.22
Xaa-Pro dipeptidyl-peptidase OS=Streptococcus agalactiae OX=1311 GN=pepX PE=3 SV=1	tr|A0A853P6H1|A0A853P6H1_STRAG	pepX	16	0	0.88	1.183
Xaa-Pro dipeptidyl-peptidase OS=Streptococcus agalactiae OX=1311 GN=GE200_01615 PE=4 SV=1	tr|A0A8I2FEZ3|A0A8I2FEZ3_STRAG	GE200_01615	16	0.8	0.88	1.183
Uncharacterized protein OS=Streptococcus agalactiae OX=1311 GN=WA04_08865 PE=4 SV=1	tr|A0A837KXZ1|A0A837KXZ1_STRAG	WA04_08865	76	0.13	0.17	1.176
Uncharacterized protein OS=Streptococcus agalactiae OX=1311 GN=D5F95_06420 PE=4 SV=1	tr|A0A3P0Y5Q2|A0A3P0Y5Q2_STRAG	D5F95_06420	76	0	0.17	1.176
Secretion accessory protein EsaA/YueB OS=Streptococcus agalactiae LMG 14747 OX=1154860 GN=SAG0136_11540 PE=3 SV=1	tr|V6Z877|V6Z877_STRAG	SAG0136_11540	96	0.05	0.07	1.167
Cation-transporting ATPase, E1-E2 family OS=Streptococcus agalactiae serotype V (strain ATCC BAA-611 / 2603 V/R) OX=208435 GN=SAG1262 PE=3 SV=1	tr|Q8DZ56|Q8DZ56_STRA5	SAG1262	26	0.4	0.46	1.151
Cadmium-translocating P-type ATPase OS=Streptococcus agalactiae OX=1311 GN=cadA PE=3 SV=1	tr|A0A5N0RAN2|A0A5N0RAN2_STRAG	cadA	26	0	0.46	1.151
Equibactin nonribosomal peptide synthase protein OS=Streptococcus agalactiae OX=1311 GN=eqbE_1 PE=3 SV=1	tr|A0A8B4REA7|A0A8B4REA7_STRAG	eqbE_1	120	0.05	0.09	1.136
Alpha-dextrin endo-1,6-alpha-glucosidase OS=Streptococcus agalactiae OX=1311 GN=amyX PE=3 SV=1	tr|A0A8B4RD98|A0A8B4RD98_STRAG	amyX	9	0.34	0.36	1.118
ATP-dependent RecD-like DNA helicase OS=Streptococcus agalactiae LMG 14747 OX=1154860 GN=recD2 PE=3 SV=1	tr|V6Z3R1|V6Z3R1_STRAG	recD2	111	0.05	0.08	1.082
XRE family transcriptional regulator OS=Streptococcus agalactiae OX=1311 GN=WA04_11990 PE=4 SV=1	tr|A0A837KWW5|A0A837KWW5_STRAG	WA04_11990	87	0.06	0.08	1.075
XRE family transcriptional regulator OS=Streptococcus agalactiae FSL S3-586 OX=1154776 GN=SAG0014_09770 PE=4 SV=1	tr|A0A829IEN1|A0A829IEN1_STRAG	SAG0014_09770	87	0	0.08	1.075
ArdcN domain-containing protein (Fragment) OS=Streptococcus agalactiae FSL S3-586 OX=1154776 GN=SAG0014_11385 PE=4 SV=1	tr|A0A829ICU6|A0A829ICU6_STRAG	SAG0014_11385	85	0	0.09	1.026
ArdcN domain-containing protein OS=Streptococcus agalactiae FSL S3-586 OX=1154776 GN=SAG0014_12575 PE=4 SV=1	tr|A0A829IFI9|A0A829IFI9_STRAG	SAG0014_12575	85	0	0.09	1.015
ArdcN domain-containing protein OS=Streptococcus agalactiae OX=1311 GN=NCTC6175_02402 PE=4 SV=1	tr|A0A380IXV1|A0A380IXV1_STRAG	NCTC6175_02402	85	0	0.09	1.015
ArdcN domain-containing protein OS=Streptococcus agalactiae serotype III (strain NEM316) OX=211110 GN=gbs0384 PE=4 SV=1	tr|Q8CME2|Q8CME2_STRA3	gbs0384	85	0.05	0.09	1.015
ArdcN domain-containing protein OS=Streptococcus agalactiae OX=1311 GN=D5F95_08710 PE=4 SV=1	tr|A0A3P0Y246|A0A3P0Y246_STRAG	D5F95_08710	85	0	0.09	1.015
Uncharacterized protein OS=Streptococcus agalactiae OX=1311 GN=TH70_0518 PE=3 SV=1	tr|A0A7Z1ADN3|A0A7Z1ADN3_STRAG	TH70_0518	17	0	2	0.9827
DNA helicase OS=Streptococcus agalactiae OX=1311 GN=AX245_08770 PE=4 SV=1	tr|A0A853P801|A0A853P801_STRAG	AX245_08770	55	0.08	0.12	0.903
Peptidase C51 domain-containing protein OS=Streptococcus agalactiae OX=1311 GN=TH70_0240 PE=3 SV=1	tr|A0A7Z0VGQ7|A0A7Z0VGQ7_STRAG	TH70_0240	104	0	0.06	0.8765
CHAP domain-containing protein OS=Streptococcus agalactiae OX=1311 GN=D5F95_02840 PE=3 SV=1	tr|A0A3P0YAK0|A0A3P0YAK0_STRAG	D5F95_02840	104	0.05	0.07	0.8661
N-acetylmuramoyl-L-alanine amidase OS=Streptococcus agalactiae OX=1311 GN=AX245_03440 PE=3 SV=1	tr|A0A853P536|A0A853P536_STRAG	AX245_03440	104	0	0.06	0.8648
Uncharacterized protein OS=Streptococcus agalactiae OX=1311 GN=WA04_00805 PE=4 SV=1	tr|A0A0H1YS36|A0A0H1YS36_STRAG	WA04_00805	73	0	0.24	0.8574
Uncharacterized protein OS=Streptococcus agalactiae OX=1311 GN=GE200_05055 PE=4 SV=1	tr|A0A8I2FGA3|A0A8I2FGA3_STRAG	GE200_05055	73	0.18	0.24	0.8574
N-acetylmuramoyl-L-alanine amidase OS=Streptococcus agalactiae OX=1311 GN=DK41_08925 PE=3 SV=1	tr|A0A806NJI4|A0A806NJI4_STRAG	DK41_08925	104	0	0.06	0.8
CHAP domain-containing protein OS=Streptococcus agalactiae OX=1311 GN=C6N07_03145 PE=4 SV=1	tr|A0A8G2JRT1|A0A8G2JRT1_STRAG	C6N07_03145	104	0	0.06	0.6647
Alpha-N-acetylgalactosaminidase OS=Streptococcus agalactiae LMG 14747 OX=1154860 GN=SAG0136_05225 PE=4 SV=1	tr|V6Z2Z9|V6Z2Z9_STRAG	SAG0136_05225	28	0.35	0.43	0.5831
