# Supplementary material for: Proteomics and metabolomics analyses of Streptococcus agalactiae isolates from human and animal sources
Source: Sci Rep. 2023 Nov 28;13:20980. doi: 10.1038/s41598-023-47976-y (PMC10684508; doi:10.1038/s41598-023-47976-y)
Supplement: Supplementary file 15 — Supplementary Table 5. [file 41598_2023_47976_MOESM15_ESM.xlsx]

## Sheet: Supplementary Table 5
Supplementary Table 5: Gene ontology annotation for proteins of S. agalactiae strains of human origin
locus-tag	class	description	Pathway
A0A076YRY6	E	METABOLISM	Amino acid transport and metabolism
A0A076YWL4	M	CELLULAR PROCESSES AND SIGNALING	Cell wall/membrane/envelope biogenesis
A0A076YZQ3	K	INFORMATION STORAGE AND PROCESSING	Transcription
A0A076Z1G3	J	INFORMATION STORAGE AND PROCESSING	Translation
A0A076Z2K2	C	METABOLISM	Energy production and conversion
A0A076Z582	T	CELLULAR PROCESSES AND SIGNALING	Signal transduction mechanisms
A0A076Z655	P	METABOLISM	Inorganic ion transport and metabolism
A0A076Z8T7	H	METABOLISM	Coenzyme transport and metabolism
A0A076ZAI5	E	METABOLISM	Amino acid transport and metabolism
A0A076ZCQ3	E	METABOLISM	Amino acid transport and metabolism
A0A0E1EES7	O	CELLULAR PROCESSES AND SIGNALING	Post-translational modification
A0A0E1EFU2	L	INFORMATION STORAGE AND PROCESSING	Replication
A0A0E1EG10	T	CELLULAR PROCESSES AND SIGNALING	Signal transduction mechanisms
A0A0E1EGN3	S	POORLY CHARACTERIZED	Function unknown
A0A0E1EI79	E	METABOLISM	Amino acid transport and metabolism
A0A0E1EIH3	M	CELLULAR PROCESSES AND SIGNALING	Cell wall/membrane/envelope biogenesis
A0A0E1EJJ8	M	CELLULAR PROCESSES AND SIGNALING	Cell wall/membrane/envelope biogenesis
A0A0E1EK48	S	POORLY CHARACTERIZED	Function unknown
A0A0E1EKN6	J	INFORMATION STORAGE AND PROCESSING	Translation
A0A0E1EL01	O	CELLULAR PROCESSES AND SIGNALING	Post-translational modification
A0A0E1EL62	E	METABOLISM	Amino acid transport and metabolism
A0A0E1ENW4	S	POORLY CHARACTERIZED	Function unknown
A0A0E1ENX4	F	METABOLISM	Nucleotide transport and metabolism
A0A0E1EPY3	E	METABOLISM	Amino acid transport and metabolism
A0A0G2Z061	J	INFORMATION STORAGE AND PROCESSING	Translation
A0A0G2Z148	C	METABOLISM	Energy production and conversion
A0A0G2Z4U4	O	CELLULAR PROCESSES AND SIGNALING	Post-translational modification
A0A0G2Z620	E	METABOLISM	Amino acid transport and metabolism
A0A0G2Z7K2	S	POORLY CHARACTERIZED	Function unknown
A0A0G2ZAV1	J	INFORMATION STORAGE AND PROCESSING	Translation
A0A0H1FJB7	S	POORLY CHARACTERIZED	Function unknown
A0A0H1HSV5	M	CELLULAR PROCESSES AND SIGNALING	Cell wall/membrane/envelope biogenesis
A0A0H1IAM3	D	CELLULAR PROCESSES AND SIGNALING	Cell cycle control
A0A0H1NG05	L	INFORMATION STORAGE AND PROCESSING	Replication
A0A0H1UED6	P	METABOLISM	Inorganic ion transport and metabolism
A0A0H1UJ60	S	POORLY CHARACTERIZED	Function unknown
A0A0H1URU3	E	METABOLISM	Amino acid transport and metabolism
A0A0H1V9Y9	G	METABOLISM	Carbohydrate transport and metabolism
A0A0H1VAT7	P	METABOLISM	Inorganic ion transport and metabolism
A0A0H1VP09	J	INFORMATION STORAGE AND PROCESSING	Translation
A0A0H1YB28	E	METABOLISM	Amino acid transport and metabolism
A0A0H1YSC0	U	CELLULAR PROCESSES AND SIGNALING	Intracellular trafficking
A0A0H1YUL6	T	CELLULAR PROCESSES AND SIGNALING	Signal transduction mechanisms
A0A0H1Z808	F	METABOLISM	Nucleotide transport and metabolism
A0A0H1ZIR1	E	METABOLISM	Amino acid transport and metabolism
A0A0U2QMQ5	S	POORLY CHARACTERIZED	Function unknown
A0A1A9E1I3	E	METABOLISM	Amino acid transport and metabolism
A0A1A9E1R5	M	CELLULAR PROCESSES AND SIGNALING	Cell wall/membrane/envelope biogenesis
A0A1A9E2B7	D	CELLULAR PROCESSES AND SIGNALING	Cell cycle control
A0A1Q0XEF7	M	CELLULAR PROCESSES AND SIGNALING	Cell wall/membrane/envelope biogenesis
A0A1Q0XEF9	M	CELLULAR PROCESSES AND SIGNALING	Cell wall/membrane/envelope biogenesis
A0A1Q0XEG2	M	CELLULAR PROCESSES AND SIGNALING	Cell wall/membrane/envelope biogenesis
A0A1Q0XEG4	M	CELLULAR PROCESSES AND SIGNALING	Cell wall/membrane/envelope biogenesis
A0A2X2LR00	P	METABOLISM	Inorganic ion transport and metabolism
A0A2Z6A9N2	M	CELLULAR PROCESSES AND SIGNALING	Cell wall/membrane/envelope biogenesis
A0A380IIL8	E	METABOLISM	Amino acid transport and metabolism
A0A380IIM6	F	METABOLISM	Nucleotide transport and metabolism
A0A380IIZ0	H	METABOLISM	Coenzyme transport and metabolism
A0A380IJ08	S	POORLY CHARACTERIZED	Function unknown
A0A380IJ37	L	INFORMATION STORAGE AND PROCESSING	Replication
A0A380IJZ8	F	METABOLISM	Nucleotide transport and metabolism
A0A380IK01	E	METABOLISM	Amino acid transport and metabolism
A0A380ILH9	J	INFORMATION STORAGE AND PROCESSING	Translation
A0A380IMC3	O	CELLULAR PROCESSES AND SIGNALING	Post-translational modification
A0A380IMH9	L	INFORMATION STORAGE AND PROCESSING	Replication
A0A380IMW5	S	POORLY CHARACTERIZED	Function unknown
A0A380INL4	J	INFORMATION STORAGE AND PROCESSING	Translation
A0A380IPD7	O	CELLULAR PROCESSES AND SIGNALING	Post-translational modification
A0A380IWX0	M	CELLULAR PROCESSES AND SIGNALING	Cell wall/membrane/envelope biogenesis
A0A380IX67	L	INFORMATION STORAGE AND PROCESSING	Replication
A0A380IY75	S	POORLY CHARACTERIZED	Function unknown
A0A3P0Y0S8	T	CELLULAR PROCESSES AND SIGNALING	Signal transduction mechanisms
A0A3P0Y3E0	O	CELLULAR PROCESSES AND SIGNALING	Post-translational modification
A0A3P0Y416	E	METABOLISM	Amino acid transport and metabolism
A0A3P0YA03	M	CELLULAR PROCESSES AND SIGNALING	Cell wall/membrane/envelope biogenesis
A0A3P0ZFZ4	J	INFORMATION STORAGE AND PROCESSING	Translation
A0A4P8PM65	K	INFORMATION STORAGE AND PROCESSING	Transcription
A0A4U3JJR1	E	METABOLISM	Amino acid transport and metabolism
A0A5N0R8T9	K	INFORMATION STORAGE AND PROCESSING	Transcription
A0A5N0RDS8	P	METABOLISM	Inorganic ion transport and metabolism
A0A6A4TTP0	J	INFORMATION STORAGE AND PROCESSING	Translation
A0A6H3FY49	E	METABOLISM	Amino acid transport and metabolism
A0A7G7H8U8	F	METABOLISM	Nucleotide transport and metabolism
A0A7Z0VDM9	C	METABOLISM	Energy production and conversion
A0A7Z0VDV2	E	METABOLISM	Amino acid transport and metabolism
A0A7Z0VDZ1	J	INFORMATION STORAGE AND PROCESSING	Translation
A0A7Z0VE43	E	METABOLISM	Amino acid transport and metabolism
A0A7Z0VEE6	E	METABOLISM	Amino acid transport and metabolism
A0A7Z0VEF3	M	CELLULAR PROCESSES AND SIGNALING	Cell wall/membrane/envelope biogenesis
A0A7Z0VEG7	D	CELLULAR PROCESSES AND SIGNALING	Cell cycle control
A0A7Z0VES2	L	INFORMATION STORAGE AND PROCESSING	Replication
A0A7Z0VEZ9	E	METABOLISM	Amino acid transport and metabolism
A0A7Z0VG53	S	POORLY CHARACTERIZED	Function unknown
A0A7Z0VG99	E	METABOLISM	Amino acid transport and metabolism
A0A7Z0VGJ4	O	CELLULAR PROCESSES AND SIGNALING	Post-translational modification
A0A7Z0VGV2	T	CELLULAR PROCESSES AND SIGNALING	Signal transduction mechanisms
A0A7Z0VHL3	S	POORLY CHARACTERIZED	Function unknown
A0A7Z1ABX1	G	METABOLISM	Carbohydrate transport and metabolism
A0A7Z1ACM4	E	METABOLISM	Amino acid transport and metabolism
A0A7Z1ACN0	M	CELLULAR PROCESSES AND SIGNALING	Cell wall/membrane/envelope biogenesis
A0A7Z1ACN2	M	CELLULAR PROCESSES AND SIGNALING	Cell wall/membrane/envelope biogenesis
A0A7Z1AD15	F	METABOLISM	Nucleotide transport and metabolism
A0A7Z1AD79	H	METABOLISM	Coenzyme transport and metabolism
A0A7Z1AD82	L	INFORMATION STORAGE AND PROCESSING	Replication
A0A7Z6RDV7	E	METABOLISM	Amino acid transport and metabolism
A0A7Z6RDZ2	J	INFORMATION STORAGE AND PROCESSING	Translation
A0A7Z6WGJ0	T	CELLULAR PROCESSES AND SIGNALING	Signal transduction mechanisms
A0A7Z7K6P4	U	CELLULAR PROCESSES AND SIGNALING	Intracellular trafficking
A0A7Z7K6R2	V	CELLULAR PROCESSES AND SIGNALING	Defense mechanisms
A0A7Z7K8U5	E	METABOLISM	Amino acid transport and metabolism
A0A7Z7QRZ8	J	INFORMATION STORAGE AND PROCESSING	Translation
A0A7Z7QSE5	J	INFORMATION STORAGE AND PROCESSING	Translation
A0A7Z7QSJ5	L	INFORMATION STORAGE AND PROCESSING	Replication
A0A7Z7QTU1	D	CELLULAR PROCESSES AND SIGNALING	Cell cycle control
A0A7Z7VYN1	L	INFORMATION STORAGE AND PROCESSING	Replication
A0A7Z7VZ11	L	INFORMATION STORAGE AND PROCESSING	Replication
A0A7Z7VZS0	M	CELLULAR PROCESSES AND SIGNALING	Cell wall/membrane/envelope biogenesis
A0A806NEZ8	F	METABOLISM	Nucleotide transport and metabolism
A0A806NFA1	M	CELLULAR PROCESSES AND SIGNALING	Cell wall/membrane/envelope biogenesis
A0A806NFG9	J	INFORMATION STORAGE AND PROCESSING	Translation
A0A806NG13	S	POORLY CHARACTERIZED	Function unknown
A0A806NGK7	V	CELLULAR PROCESSES AND SIGNALING	Defense mechanisms
A0A806NIE1	E	METABOLISM	Amino acid transport and metabolism
A0A806NIR8	E	METABOLISM	Amino acid transport and metabolism
A0A806NJM0	S	POORLY CHARACTERIZED	Function unknown
A0A806NK67	F	METABOLISM	Nucleotide transport and metabolism
A0A829I811	S	POORLY CHARACTERIZED	Function unknown
A0A829I864	M	CELLULAR PROCESSES AND SIGNALING	Cell wall/membrane/envelope biogenesis
A0A829I8A3	F	METABOLISM	Nucleotide transport and metabolism
A0A829I8G8	D	CELLULAR PROCESSES AND SIGNALING	Cell cycle control
A0A829I8R4	P	METABOLISM	Inorganic ion transport and metabolism
A0A829I9D0	G	METABOLISM	Carbohydrate transport and metabolism
A0A829I9K3	J	INFORMATION STORAGE AND PROCESSING	Translation
A0A829I9X2	E	METABOLISM	Amino acid transport and metabolism
A0A829IA44	M	CELLULAR PROCESSES AND SIGNALING	Cell wall/membrane/envelope biogenesis
A0A829IAB7	K	INFORMATION STORAGE AND PROCESSING	Transcription
A0A829IAI5	C	METABOLISM	Energy production and conversion
A0A829IAN6	D	CELLULAR PROCESSES AND SIGNALING	Cell cycle control
A0A829IB14	E	METABOLISM	Amino acid transport and metabolism
A0A829IB82	O	CELLULAR PROCESSES AND SIGNALING	Post-translational modification
A0A829IBB7	S	POORLY CHARACTERIZED	Function unknown
A0A829IC16	L	INFORMATION STORAGE AND PROCESSING	Replication
A0A829IC62	T	CELLULAR PROCESSES AND SIGNALING	Signal transduction mechanisms
A0A829IC85	E	METABOLISM	Amino acid transport and metabolism
A0A829IC94	M	CELLULAR PROCESSES AND SIGNALING	Cell wall/membrane/envelope biogenesis
A0A829ICT8	S	POORLY CHARACTERIZED	Function unknown
A0A829ICZ8	G	METABOLISM	Carbohydrate transport and metabolism
A0A829ID01	O	CELLULAR PROCESSES AND SIGNALING	Post-translational modification
A0A829IDK8	M	CELLULAR PROCESSES AND SIGNALING	Cell wall/membrane/envelope biogenesis
A0A829IDY3	H	METABOLISM	Coenzyme transport and metabolism
A0A829IEC3	E	METABOLISM	Amino acid transport and metabolism
A0A829IEQ3	E	METABOLISM	Amino acid transport and metabolism
A0A829IFF0	L	INFORMATION STORAGE AND PROCESSING	Replication
A0A829IFQ3	C	METABOLISM	Energy production and conversion
A0A829IFV6	E	METABOLISM	Amino acid transport and metabolism
A0A829IGJ8	E	METABOLISM	Amino acid transport and metabolism
A0A829IGK5	M	CELLULAR PROCESSES AND SIGNALING	Cell wall/membrane/envelope biogenesis
A0A829IHC3	J	INFORMATION STORAGE AND PROCESSING	Translation
A0A837KXA0	L	INFORMATION STORAGE AND PROCESSING	Replication
A0A837KY50	S	POORLY CHARACTERIZED	Function unknown
A0A837KYX8	L	INFORMATION STORAGE AND PROCESSING	Replication
A0A837L175	E	METABOLISM	Amino acid transport and metabolism
A0A853P2B3	J	INFORMATION STORAGE AND PROCESSING	Translation
A0A853P419	S	POORLY CHARACTERIZED	Function unknown
A0A853P4F0	G	METABOLISM	Carbohydrate transport and metabolism
A0A853P695	E	METABOLISM	Amino acid transport and metabolism
A0A853P6J0	L	INFORMATION STORAGE AND PROCESSING	Replication
A0A853P6U8	D	CELLULAR PROCESSES AND SIGNALING	Cell cycle control
A0A853P6Y4	H	METABOLISM	Coenzyme transport and metabolism
A0A853P7F8	E	METABOLISM	Amino acid transport and metabolism
A0A853P7T8	E	METABOLISM	Amino acid transport and metabolism
A0A853P836	S	POORLY CHARACTERIZED	Function unknown
A0A853P867	L	INFORMATION STORAGE AND PROCESSING	Replication
A0A8B4R868	O	CELLULAR PROCESSES AND SIGNALING	Post-translational modification
A0A8B4RBY9	L	INFORMATION STORAGE AND PROCESSING	Replication
A0A8B4REK2	Q	METABOLISM	Secondary metabolites biosynthesis
A0A8B4RF90	E	METABOLISM	Amino acid transport and metabolism
A0A8G2JKH6	E	METABOLISM	Amino acid transport and metabolism
A0A8G2JRE9	C	METABOLISM	Energy production and conversion
A0A8G2JSX8	M	CELLULAR PROCESSES AND SIGNALING	Cell wall/membrane/envelope biogenesis
A0A8G2JVY9	G	METABOLISM	Carbohydrate transport and metabolism
A0A8G2N0U7	E	METABOLISM	Amino acid transport and metabolism
A0A8G2N5N2	D	CELLULAR PROCESSES AND SIGNALING	Cell cycle control
A0A8I2FF97	S	POORLY CHARACTERIZED	Function unknown
A0A8I2FFC2	F	METABOLISM	Nucleotide transport and metabolism
A0A8I2FFR2	C	METABOLISM	Energy production and conversion
A0A8I2FGF6	E	METABOLISM	Amino acid transport and metabolism
A0A8I2FHC4	E	METABOLISM	Amino acid transport and metabolism
A0A8I2FHR8	S	POORLY CHARACTERIZED	Function unknown
A0A8I2FI14	E	METABOLISM	Amino acid transport and metabolism
A0A8I2JV11	L	INFORMATION STORAGE AND PROCESSING	Replication
A0A8I2JV61	G	METABOLISM	Carbohydrate transport and metabolism
B2NHK5	M	CELLULAR PROCESSES AND SIGNALING	Cell wall/membrane/envelope biogenesis
B2ZYS9	M	CELLULAR PROCESSES AND SIGNALING	Cell wall/membrane/envelope biogenesis
N1K0L6	L	INFORMATION STORAGE AND PROCESSING	Replication
P63370	P	METABOLISM	Inorganic ion transport and metabolism
P65204	F	METABOLISM	Nucleotide transport and metabolism
P66199	J	INFORMATION STORAGE AND PROCESSING	Translation
P66851	L	INFORMATION STORAGE AND PROCESSING	Replication
Q8CM38	O	CELLULAR PROCESSES AND SIGNALING	Post-translational modification
Q8CX08	K	INFORMATION STORAGE AND PROCESSING	Transcription
Q8DWV7	S	POORLY CHARACTERIZED	Function unknown
Q8DXD9	M	CELLULAR PROCESSES AND SIGNALING	Cell wall/membrane/envelope biogenesis
Q8DXU4	S	POORLY CHARACTERIZED	Function unknown
Q8DY15	E	METABOLISM	Amino acid transport and metabolism
Q8DYQ6	M	CELLULAR PROCESSES AND SIGNALING	Cell wall/membrane/envelope biogenesis
Q8DZ50	L	INFORMATION STORAGE AND PROCESSING	Replication
Q8DZA9	M	CELLULAR PROCESSES AND SIGNALING	Cell wall/membrane/envelope biogenesis
Q8DZU0	P	METABOLISM	Inorganic ion transport and metabolism
Q8E058	C	METABOLISM	Energy production and conversion
Q8E0B2	G	METABOLISM	Carbohydrate transport and metabolism
Q8E0B6	F	METABOLISM	Nucleotide transport and metabolism
Q8E0C2	M	CELLULAR PROCESSES AND SIGNALING	Cell wall/membrane/envelope biogenesis
Q8E0F1	S	POORLY CHARACTERIZED	Function unknown
Q8E0G8	M	CELLULAR PROCESSES AND SIGNALING	Cell wall/membrane/envelope biogenesis
Q8E0H3	E	METABOLISM	Amino acid transport and metabolism
Q8E0I4	H	METABOLISM	Coenzyme transport and metabolism
Q8E0L3	P	METABOLISM	Inorganic ion transport and metabolism
Q8E190	G	METABOLISM	Carbohydrate transport and metabolism
Q8E1A5	T	CELLULAR PROCESSES AND SIGNALING	Signal transduction mechanisms
Q8E1G5	S	POORLY CHARACTERIZED	Function unknown
Q8E1Z2	J	INFORMATION STORAGE AND PROCESSING	Translation
Q8E256	O	CELLULAR PROCESSES AND SIGNALING	Post-translational modification
Q8E258	M	CELLULAR PROCESSES AND SIGNALING	Cell wall/membrane/envelope biogenesis
Q8E285	C	METABOLISM	Energy production and conversion
Q8E2J6	E	METABOLISM	Amino acid transport and metabolism
Q8E2Q9	S	POORLY CHARACTERIZED	Function unknown
Q8E334	F	METABOLISM	Nucleotide transport and metabolism
Q8E363	M	CELLULAR PROCESSES AND SIGNALING	Cell wall/membrane/envelope biogenesis
Q8E3G3	S	POORLY CHARACTERIZED	Function unknown
Q8E3N4	E	METABOLISM	Amino acid transport and metabolism
Q8E3P5	J	INFORMATION STORAGE AND PROCESSING	Translation
Q8E3Z3	J	INFORMATION STORAGE AND PROCESSING	Translation
Q8E418	D	CELLULAR PROCESSES AND SIGNALING	Cell cycle control
Q8E464	E	METABOLISM	Amino acid transport and metabolism
Q8E469	E	METABOLISM	Amino acid transport and metabolism
Q8E4B3	M	CELLULAR PROCESSES AND SIGNALING	Cell wall/membrane/envelope biogenesis
Q8E4J6	E	METABOLISM	Amino acid transport and metabolism
Q8E4R8	G	METABOLISM	Carbohydrate transport and metabolism
Q8E4Y2	E	METABOLISM	Amino acid transport and metabolism
Q8E557	E	METABOLISM	Amino acid transport and metabolism
Q8E5I7	P	METABOLISM	Inorganic ion transport and metabolism
Q8E5L4	O	CELLULAR PROCESSES AND SIGNALING	Post-translational modification
Q8E5R9	L	INFORMATION STORAGE AND PROCESSING	Replication
Q8E5T5	C	METABOLISM	Energy production and conversion
Q8E5Z3	F	METABOLISM	Nucleotide transport and metabolism
Q8E5Z8	M	CELLULAR PROCESSES AND SIGNALING	Cell wall/membrane/envelope biogenesis
Q8E625	S	POORLY CHARACTERIZED	Function unknown
Q8E642	M	CELLULAR PROCESSES AND SIGNALING	Cell wall/membrane/envelope biogenesis
Q8E648	E	METABOLISM	Amino acid transport and metabolism
Q8E659	H	METABOLISM	Coenzyme transport and metabolism
Q8E687	P	METABOLISM	Inorganic ion transport and metabolism
Q8E693	J	INFORMATION STORAGE AND PROCESSING	Translation
Q8E6P5	G	METABOLISM	Carbohydrate transport and metabolism
Q8E6R0	T	CELLULAR PROCESSES AND SIGNALING	Signal transduction mechanisms
Q8E6Y2	S	POORLY CHARACTERIZED	Function unknown
Q8E753	J	INFORMATION STORAGE AND PROCESSING	Translation
Q8E7B8	L	INFORMATION STORAGE AND PROCESSING	Replication
Q8E7F0	J	INFORMATION STORAGE AND PROCESSING	Translation
Q8E7L6	O	CELLULAR PROCESSES AND SIGNALING	Post-translational modification
Q8E7L8	M	CELLULAR PROCESSES AND SIGNALING	Cell wall/membrane/envelope biogenesis
Q8E7P3	C	METABOLISM	Energy production and conversion
Q9RL97	S	POORLY CHARACTERIZED	Function unknown
R4Z7W3	J	INFORMATION STORAGE AND PROCESSING	Translation
R4Z9X4	S	POORLY CHARACTERIZED	Function unknown
R4ZB74	C	METABOLISM	Energy production and conversion
V6YYR6	C	METABOLISM	Energy production and conversion
V6YYX2	C	METABOLISM	Energy production and conversion
V6YZ15	K	INFORMATION STORAGE AND PROCESSING	Transcription
V6YZP3	G	METABOLISM	Carbohydrate transport and metabolism
V6YZW5	P	METABOLISM	Inorganic ion transport and metabolism
V6YZY7	K	INFORMATION STORAGE AND PROCESSING	Transcription
V6Z040	O	CELLULAR PROCESSES AND SIGNALING	Post-translational modification
V6Z085	J	INFORMATION STORAGE AND PROCESSING	Translation
V6Z0B8	H	METABOLISM	Coenzyme transport and metabolism
V6Z0H5	E	METABOLISM	Amino acid transport and metabolism
V6Z0H7	E	METABOLISM	Amino acid transport and metabolism
V6Z0J1	G	METABOLISM	Carbohydrate transport and metabolism
V6Z1D0	D	CELLULAR PROCESSES AND SIGNALING	Cell cycle control
V6Z1W9	M	CELLULAR PROCESSES AND SIGNALING	Cell wall/membrane/envelope biogenesis
V6Z261	P	METABOLISM	Inorganic ion transport and metabolism
V6Z287	L	INFORMATION STORAGE AND PROCESSING	Replication
V6Z2B3	G	METABOLISM	Carbohydrate transport and metabolism
V6Z2U1	K	INFORMATION STORAGE AND PROCESSING	Transcription
V6Z2U9	G	METABOLISM	Carbohydrate transport and metabolism
V6Z346	E	METABOLISM	Amino acid transport and metabolism
V6Z3M5	J	INFORMATION STORAGE AND PROCESSING	Translation
V6Z407	S	POORLY CHARACTERIZED	Function unknown
V6Z4A3	I	METABOLISM	Lipid transport and metabolism
V6Z4S6	J	INFORMATION STORAGE AND PROCESSING	Translation
V6Z560	C	METABOLISM	Energy production and conversion
X5JZI3	G	METABOLISM	Carbohydrate transport and metabolism
X5K054	L	INFORMATION STORAGE AND PROCESSING	Replication
X5K083	M	CELLULAR PROCESSES AND SIGNALING	Cell wall/membrane/envelope biogenesis
X5K259	J	INFORMATION STORAGE AND PROCESSING	Translation
X5K4N7	M	CELLULAR PROCESSES AND SIGNALING	Cell wall/membrane/envelope biogenesis
X5KD05	G	METABOLISM	Carbohydrate transport and metabolism
X5KG37	M	CELLULAR PROCESSES AND SIGNALING	Cell wall/membrane/envelope biogenesis
X5KGN0	P	METABOLISM	Inorganic ion transport and metabolism
