# Supplementary material for: Proteomics and metabolomics analyses of Streptococcus agalactiae isolates from human and animal sources
Source: Sci Rep. 2023 Nov 28;13:20980. doi: 10.1038/s41598-023-47976-y (PMC10684508; doi:10.1038/s41598-023-47976-y)
Supplement: Supplementary file 16 — Supplementary Table 6. [file 41598_2023_47976_MOESM16_ESM.xlsx]

## Sheet: Supplementary Table 6
Supplementary Table 6: Gene ontology annotation for proteins of S. agalactiae strains of animal origin
locus-tag	class	description	Pathway
A0A075MYT0	T	CELLULAR PROCESSES AND SIGNALING	Signal transduction mechanisms
A0A076YWT3	S	POORLY CHARACTERIZED	Function unknown
A0A076YZJ9	L	INFORMATION STORAGE AND PROCESSING	Replication
A0A076Z493	G	METABOLISM	Carbohydrate transport and metabolism
A0A076Z8F2	E	METABOLISM	Amino acid transport and metabolism
A0A0E1EGA4	S	POORLY CHARACTERIZED	Function unknown
A0A0E1EGM9	L	INFORMATION STORAGE AND PROCESSING	Replication
A0A0E1EI69	V	CELLULAR PROCESSES AND SIGNALING	Defense mechanisms
A0A0E1EK05	J	INFORMATION STORAGE AND PROCESSING	Translation
A0A0E1EK70	T	CELLULAR PROCESSES AND SIGNALING	Signal transduction mechanisms
A0A0E1EPD9	L	INFORMATION STORAGE AND PROCESSING	Replication
A0A0E1EQ54	O	CELLULAR PROCESSES AND SIGNALING	Post-translational modification
A0A0G2Z2A2	T	CELLULAR PROCESSES AND SIGNALING	Signal transduction mechanisms
A0A0G2Z8F3	S	POORLY CHARACTERIZED	Function unknown
A0A0G2Z924	C	METABOLISM	Energy production and conversion
A0A0G2ZBQ4	G	METABOLISM	Carbohydrate transport and metabolism
A0A0G2ZC12	J	INFORMATION STORAGE AND PROCESSING	Translation
A0A0H1D9G4	V	CELLULAR PROCESSES AND SIGNALING	Defense mechanisms
A0A0H1FFL1	L	INFORMATION STORAGE AND PROCESSING	Replication
A0A0H1HH03	T	CELLULAR PROCESSES AND SIGNALING	Signal transduction mechanisms
A0A0H1Q0Z6	E	METABOLISM	Amino acid transport and metabolism
A0A0H1UY20	C	METABOLISM	Energy production and conversion
A0A0H1UZQ7	G	METABOLISM	Carbohydrate transport and metabolism
A0A0H1YLD5	J	INFORMATION STORAGE AND PROCESSING	Translation
A0A1A9E1A5	L	INFORMATION STORAGE AND PROCESSING	Replication
A0A1A9E1S4	V	CELLULAR PROCESSES AND SIGNALING	Defense mechanisms
A0A1A9E326	C	METABOLISM	Energy production and conversion
A0A1A9E3C6	O	CELLULAR PROCESSES AND SIGNALING	Post-translational modification
A0A1D0CTA0	E	METABOLISM	Amino acid transport and metabolism
A0A2Z5WB95	E	METABOLISM	Amino acid transport and metabolism
A0A2Z6AA16	M	CELLULAR PROCESSES AND SIGNALING	Cell wall/membrane/envelope biogenesis
A0A380III4	L	INFORMATION STORAGE AND PROCESSING	Replication
A0A380IIL6	L	INFORMATION STORAGE AND PROCESSING	Replication
A0A380IIP1	G	METABOLISM	Carbohydrate transport and metabolism
A0A380IK37	F	METABOLISM	Nucleotide transport and metabolism
A0A380IKD9	G	METABOLISM	Carbohydrate transport and metabolism
A0A380IKR2	V	CELLULAR PROCESSES AND SIGNALING	Defense mechanisms
A0A380IKW6	T	CELLULAR PROCESSES AND SIGNALING	Signal transduction mechanisms
A0A380IL99	L	INFORMATION STORAGE AND PROCESSING	Replication
A0A380INH8	G	METABOLISM	Carbohydrate transport and metabolism
A0A380INY6	M	CELLULAR PROCESSES AND SIGNALING	Cell wall/membrane/envelope biogenesis
A0A3P0Y553	O	CELLULAR PROCESSES AND SIGNALING	Post-translational modification
A0A3P0YG02	E	METABOLISM	Amino acid transport and metabolism
A0A3P0YGS6	L	INFORMATION STORAGE AND PROCESSING	Replication
A0A3P0YIG7	J	INFORMATION STORAGE AND PROCESSING	Translation
A0A3P1ATF2	T	CELLULAR PROCESSES AND SIGNALING	Signal transduction mechanisms
A0A3P1BKK9	F	METABOLISM	Nucleotide transport and metabolism
A0A3P1BRE6	L	INFORMATION STORAGE AND PROCESSING	Replication
A0A4U3JJT1	V	CELLULAR PROCESSES AND SIGNALING	Defense mechanisms
A0A6H0TZK9	U	CELLULAR PROCESSES AND SIGNALING	Intracellular trafficking
A0A7V8A330	V	CELLULAR PROCESSES AND SIGNALING	Defense mechanisms
A0A7Z0VDX3	E	METABOLISM	Amino acid transport and metabolism
A0A7Z0VEP0	E	METABOLISM	Amino acid transport and metabolism
A0A7Z0VEY5	O	CELLULAR PROCESSES AND SIGNALING	Post-translational modification
A0A7Z1ABG0	G	METABOLISM	Carbohydrate transport and metabolism
A0A7Z1ABL1	F	METABOLISM	Nucleotide transport and metabolism
A0A7Z1AC76	T	CELLULAR PROCESSES AND SIGNALING	Signal transduction mechanisms
A0A7Z1ACG3	S	POORLY CHARACTERIZED	Function unknown
A0A7Z1ACH4	V	CELLULAR PROCESSES AND SIGNALING	Defense mechanisms
A0A7Z1ACR1	L	INFORMATION STORAGE AND PROCESSING	Replication
A0A7Z1AD56	G	METABOLISM	Carbohydrate transport and metabolism
A0A7Z1ADI3	L	INFORMATION STORAGE AND PROCESSING	Replication
A0A7Z6R9X9	O	CELLULAR PROCESSES AND SIGNALING	Post-translational modification
A0A7Z6RC16	V	CELLULAR PROCESSES AND SIGNALING	Defense mechanisms
A0A7Z6RC77	L	INFORMATION STORAGE AND PROCESSING	Replication
A0A7Z6RCK4	L	INFORMATION STORAGE AND PROCESSING	Replication
A0A7Z6RDI4	V	CELLULAR PROCESSES AND SIGNALING	Defense mechanisms
A0A7Z6RE90	L	INFORMATION STORAGE AND PROCESSING	Replication
A0A7Z7K6X9	L	INFORMATION STORAGE AND PROCESSING	Replication
A0A7Z7K863	T	CELLULAR PROCESSES AND SIGNALING	Signal transduction mechanisms
A0A7Z7QTB6	P	METABOLISM	Inorganic ion transport and metabolism
A0A806NID2	F	METABOLISM	Nucleotide transport and metabolism
A0A806NJZ5	O	CELLULAR PROCESSES AND SIGNALING	Post-translational modification
A0A806NK35	G	METABOLISM	Carbohydrate transport and metabolism
A0A806NKA1	L	INFORMATION STORAGE AND PROCESSING	Replication
A0A806NKC4	T	CELLULAR PROCESSES AND SIGNALING	Signal transduction mechanisms
A0A829I792	C	METABOLISM	Energy production and conversion
A0A829I8J5	G	METABOLISM	Carbohydrate transport and metabolism
A0A829I8Z2	S	POORLY CHARACTERIZED	Function unknown
A0A829I977	E	METABOLISM	Amino acid transport and metabolism
A0A829I988	E	METABOLISM	Amino acid transport and metabolism
A0A829I9H8	M	CELLULAR PROCESSES AND SIGNALING	Cell wall/membrane/envelope biogenesis
A0A829I9X3	T	CELLULAR PROCESSES AND SIGNALING	Signal transduction mechanisms
A0A829IA39	G	METABOLISM	Carbohydrate transport and metabolism
A0A829IAK9	L	INFORMATION STORAGE AND PROCESSING	Replication
A0A829IAL9	T	CELLULAR PROCESSES AND SIGNALING	Signal transduction mechanisms
A0A829IBZ0	G	METABOLISM	Carbohydrate transport and metabolism
A0A829IC76	O	CELLULAR PROCESSES AND SIGNALING	Post-translational modification
A0A829ICD8	O	CELLULAR PROCESSES AND SIGNALING	Post-translational modification
A0A829ID81	T	CELLULAR PROCESSES AND SIGNALING	Signal transduction mechanisms
A0A829IDF8	G	METABOLISM	Carbohydrate transport and metabolism
A0A829IE56	J	INFORMATION STORAGE AND PROCESSING	Translation
A0A829IEA9	U	CELLULAR PROCESSES AND SIGNALING	Intracellular trafficking
A0A829IED9	F	METABOLISM	Nucleotide transport and metabolism
A0A829IFJ3	E	METABOLISM	Amino acid transport and metabolism
A0A829IH31	J	INFORMATION STORAGE AND PROCESSING	Translation
A0A829II16	M	CELLULAR PROCESSES AND SIGNALING	Cell wall/membrane/envelope biogenesis
A0A837KX81	O	CELLULAR PROCESSES AND SIGNALING	Post-translational modification
A0A837KZ45	C	METABOLISM	Energy production and conversion
A0A837L1H8	K	INFORMATION STORAGE AND PROCESSING	Transcription
A0A837L1I7	M	CELLULAR PROCESSES AND SIGNALING	Cell wall/membrane/envelope biogenesis
A0A853P3M0	L	INFORMATION STORAGE AND PROCESSING	Replication
A0A853P3R3	G	METABOLISM	Carbohydrate transport and metabolism
A0A853P6F0	L	INFORMATION STORAGE AND PROCESSING	Replication
A0A853P6N2	G	METABOLISM	Carbohydrate transport and metabolism
A0A853P7S8	L	INFORMATION STORAGE AND PROCESSING	Replication
A0A8B4RBB7	L	INFORMATION STORAGE AND PROCESSING	Replication
A0A8B4RBK5	C	METABOLISM	Energy production and conversion
A0A8B4RCV4	L	INFORMATION STORAGE AND PROCESSING	Replication
A0A8B4RCZ2	E	METABOLISM	Amino acid transport and metabolism
A0A8B4RD14	G	METABOLISM	Carbohydrate transport and metabolism
A0A8B4RD42	E	METABOLISM	Amino acid transport and metabolism
A0A8B4RDN5	G	METABOLISM	Carbohydrate transport and metabolism
A0A8B4RE44	J	INFORMATION STORAGE AND PROCESSING	Translation
A0A8G2JMR6	E	METABOLISM	Amino acid transport and metabolism
A0A8G2JT15	L	INFORMATION STORAGE AND PROCESSING	Replication
A0A8G2JTZ0	L	INFORMATION STORAGE AND PROCESSING	Replication
A0A8G2JUV3	O	CELLULAR PROCESSES AND SIGNALING	Post-translational modification
A0A8G2N0S6	V	CELLULAR PROCESSES AND SIGNALING	Defense mechanisms
A0A8I2FEJ0	L	INFORMATION STORAGE AND PROCESSING	Replication
A0A8I2FGS6	L	INFORMATION STORAGE AND PROCESSING	Replication
A0A8I2FGX7	L	INFORMATION STORAGE AND PROCESSING	Replication
A0A8I2FH66	T	CELLULAR PROCESSES AND SIGNALING	Signal transduction mechanisms
A0A8I2FIF3	J	INFORMATION STORAGE AND PROCESSING	Translation
A0A8I2JTI9	G	METABOLISM	Carbohydrate transport and metabolism
A0A8I2JTN1	L	INFORMATION STORAGE AND PROCESSING	Replication
A0A8I2JUL4	F	METABOLISM	Nucleotide transport and metabolism
A0A8I2JUU5	E	METABOLISM	Amino acid transport and metabolism
B2NHH3	M	CELLULAR PROCESSES AND SIGNALING	Cell wall/membrane/envelope biogenesis
B2ZYS7	M	CELLULAR PROCESSES AND SIGNALING	Cell wall/membrane/envelope biogenesis
F2WJM2	S	POORLY CHARACTERIZED	Function unknown
K0JNG6	G	METABOLISM	Carbohydrate transport and metabolism
P65332	T	CELLULAR PROCESSES AND SIGNALING	Signal transduction mechanisms
P67264	S	POORLY CHARACTERIZED	Function unknown
P67265	S	POORLY CHARACTERIZED	Function unknown
P67514	J	INFORMATION STORAGE AND PROCESSING	Translation
Q4H1F8	G	METABOLISM	Carbohydrate transport and metabolism
Q53640	L	INFORMATION STORAGE AND PROCESSING	Replication
Q8DWZ2	J	INFORMATION STORAGE AND PROCESSING	Translation
Q8DX04	T	CELLULAR PROCESSES AND SIGNALING	Signal transduction mechanisms
Q8DX76	L	INFORMATION STORAGE AND PROCESSING	Replication
Q8DXB9	G	METABOLISM	Carbohydrate transport and metabolism
Q8DXM2	O	CELLULAR PROCESSES AND SIGNALING	Post-translational modification
Q8DXS8	G	METABOLISM	Carbohydrate transport and metabolism
Q8DY18	E	METABOLISM	Amino acid transport and metabolism
Q8DYF6	L	INFORMATION STORAGE AND PROCESSING	Replication
Q8DYY9	F	METABOLISM	Nucleotide transport and metabolism
Q8DYZ4	T	CELLULAR PROCESSES AND SIGNALING	Signal transduction mechanisms
Q8DZI0	G	METABOLISM	Carbohydrate transport and metabolism
Q8DZN3	L	INFORMATION STORAGE AND PROCESSING	Replication
Q8E0B0	G	METABOLISM	Carbohydrate transport and metabolism
Q8E0F6	L	INFORMATION STORAGE AND PROCESSING	Replication
Q8E0T5	S	POORLY CHARACTERIZED	Function unknown
Q8E240	M	CELLULAR PROCESSES AND SIGNALING	Cell wall/membrane/envelope biogenesis
Q8E262	E	METABOLISM	Amino acid transport and metabolism
Q8E2U3	J	INFORMATION STORAGE AND PROCESSING	Translation
Q8E2V4	T	CELLULAR PROCESSES AND SIGNALING	Signal transduction mechanisms
Q8E2Z9	L	INFORMATION STORAGE AND PROCESSING	Replication
Q8E343	G	METABOLISM	Carbohydrate transport and metabolism
Q8E358	U	CELLULAR PROCESSES AND SIGNALING	Intracellular trafficking
Q8E387	O	CELLULAR PROCESSES AND SIGNALING	Post-translational modification
Q8E392	O	CELLULAR PROCESSES AND SIGNALING	Post-translational modification
Q8E3E8	G	METABOLISM	Carbohydrate transport and metabolism
Q8E3I7	C	METABOLISM	Energy production and conversion
Q8E3N7	E	METABOLISM	Amino acid transport and metabolism
Q8E3X9	L	INFORMATION STORAGE AND PROCESSING	Replication
Q8E4J8	F	METABOLISM	Nucleotide transport and metabolism
Q8E4K1	V	CELLULAR PROCESSES AND SIGNALING	Defense mechanisms
Q8E4K3	T	CELLULAR PROCESSES AND SIGNALING	Signal transduction mechanisms
Q8E599	G	METABOLISM	Carbohydrate transport and metabolism
Q8E5Y7	G	METABOLISM	Carbohydrate transport and metabolism
Q8E6F3	S	POORLY CHARACTERIZED	Function unknown
Q8E7J9	M	CELLULAR PROCESSES AND SIGNALING	Cell wall/membrane/envelope biogenesis
Q8E7K5	I	METABOLISM	Lipid transport and metabolism
Q8E7M2	E	METABOLISM	Amino acid transport and metabolism
Q93DS9	L	INFORMATION STORAGE AND PROCESSING	Replication
Q9AE17	L	INFORMATION STORAGE AND PROCESSING	Replication
R4ZC07	U	CELLULAR PROCESSES AND SIGNALING	Intracellular trafficking
R4ZCL6	E	METABOLISM	Amino acid transport and metabolism
V6YZE1	G	METABOLISM	Carbohydrate transport and metabolism
V6YZS4	E	METABOLISM	Amino acid transport and metabolism
V6YZX7	F	METABOLISM	Nucleotide transport and metabolism
V6Z046	M	CELLULAR PROCESSES AND SIGNALING	Cell wall/membrane/envelope biogenesis
V6Z0B6	C	METABOLISM	Energy production and conversion
V6Z0B7	G	METABOLISM	Carbohydrate transport and metabolism
V6Z1U8	S	POORLY CHARACTERIZED	Function unknown
V6Z297	G	METABOLISM	Carbohydrate transport and metabolism
V6Z2Q3	G	METABOLISM	Carbohydrate transport and metabolism
V6Z2R9	H	METABOLISM	Coenzyme transport and metabolism
V6Z2S5	G	METABOLISM	Carbohydrate transport and metabolism
V6Z329	P	METABOLISM	Inorganic ion transport and metabolism
V6Z356	V	CELLULAR PROCESSES AND SIGNALING	Defense mechanisms
V6Z378	M	CELLULAR PROCESSES AND SIGNALING	Cell wall/membrane/envelope biogenesis
V6Z3E2	G	METABOLISM	Carbohydrate transport and metabolism
V6Z3H8	L	INFORMATION STORAGE AND PROCESSING	Replication
V6Z3J0	F	METABOLISM	Nucleotide transport and metabolism
V6Z3L4	L	INFORMATION STORAGE AND PROCESSING	Replication
V6Z3R1	L	INFORMATION STORAGE AND PROCESSING	Replication
V6Z3V2	G	METABOLISM	Carbohydrate transport and metabolism
V6Z406	O	CELLULAR PROCESSES AND SIGNALING	Post-translational modification
V6Z479	K	INFORMATION STORAGE AND PROCESSING	Transcription
V6Z4J0	O	CELLULAR PROCESSES AND SIGNALING	Post-translational modification
V6Z4Z4	O	CELLULAR PROCESSES AND SIGNALING	Post-translational modification
V6Z501	C	METABOLISM	Energy production and conversion
V6Z507	L	INFORMATION STORAGE AND PROCESSING	Replication
V6Z525	V	CELLULAR PROCESSES AND SIGNALING	Defense mechanisms
V6Z5R1	K	INFORMATION STORAGE AND PROCESSING	Transcription
V6Z5U7	M	CELLULAR PROCESSES AND SIGNALING	Cell wall/membrane/envelope biogenesis
V6Z5Y6	E	METABOLISM	Amino acid transport and metabolism
V6Z6D6	U	CELLULAR PROCESSES AND SIGNALING	Intracellular trafficking
X5K078	O	CELLULAR PROCESSES AND SIGNALING	Post-translational modification
X5K2B8	L	INFORMATION STORAGE AND PROCESSING	Replication
