# Supplementary material for: Proteomics and metabolomics analyses of Streptococcus agalactiae isolates from human and animal sources
Source: Sci Rep. 2023 Nov 28;13:20980. doi: 10.1038/s41598-023-47976-y (PMC10684508; doi:10.1038/s41598-023-47976-y)
Supplement: Supplementary file 17 — Supplementary Table 7. [file 41598_2023_47976_MOESM17_ESM.xlsx]

## Sheet: A. Raw metabolites
Supplementary Table 7 A: All annotated metabolites in human and animals S. agalactiae strains
Sample	H1	H2	H10	H11	H12	H13	H14	H15	H16	H3	H4	H5	H6	H7	H8	H9	A17	A18	A19	A20	A21	A22	A23
HMDB0000043	254806	280544	246687	249675	251099	213612	235931	274798	237020	279855	278534	252012	307926	319478	260789	288429	52214.5	69809.6	171677	101287	137558	42340.1	99965.6
HMDB0000045	9467.26	10572.9	14131.6	9680.07	8938.9	8842.52	13458.1	11240.6	7385.32	12201.2	12927.9	11750.1	NA	9519.53	9697.21	10720.7	684.349	683	572.681	732.732	714	700.87	1608.39
HMDB0000073	51213.6	44167.5	54642.2	53578.1	49564.3	50189.8	NA	44853.2	NA	31476.3	28412.1	NA	31776.1	NA	54103.4	NA	5267.23	2731.87	8181.31	3766.14	15000.2	3104.5	7880.17
HMDB0000115	267.991	247	155	121	NA	214	102	NA	NA	342	371	NA	228	190	NA	171.072	NA	173	120	NA	NA	NA	NA
HMDB0000132	97092.7	82081.7	81009.5	79193.9	82291.7	79742.9	111070	98796.9	89915.8	79261.6	78495.7	86216.6	67636.8	79608.2	91500.8	95709.5	1945.66	2370.38	NA	NA	56315.5	NA	11500.1
HMDB0000148	19895.8	18770.3	18051	13726.7	15245.7	15767	12292.8	17634.6	16510.8	27231.3	25539.1	19772.6	23970.7	25255.3	17912.5	18275.5	4776.76	4866.32	3957.32	2717.57	7978.55	2453.35	4639.68
HMDB0000162	161968	124489	179398	161094	174031	169127	181609	168277	193378	57099.5	58378.8	160902	86929.5	80514.5	154906	158749	50636.7	9149.93	6237.26	6941.82	21150	16620.2	11853.8
HMDB0000168	5278.69	5136.14	5217.55	5489.56	4956.68	4364.5	NA	5230.99	4464.68	7256.7	NA	4997.84	4804.51	NA	NA	4850.31	NA	1353.01	956	NA	856.618	1071.65	NA
HMDB0000172	1.64771e+06	1.49649e+06	1.54373e+06	1.64188e+06	1.53722e+06	1.5217e+06	1.48174e+06	1.56957e+06	1.48803e+06	1.51717e+06	1.53051e+06	1.89388e+06	1.18247e+06	1.75575e+06	1.59047e+06	1.87109e+06	434782	61876.6	449603	220701	851659	375389	524141
HMDB0000174	2050	3863.87	2195.55	6992.17	1985.39	55723.1	2308.41	3428.4	1608.34	16209	2075.73	4545.89	NA	4343.75	3574.9	3177.49	4572.24	10023	54920.3	10234.2	15654.1	7075.83	4779.52
HMDB0000175	683	NA	NA	NA	969.003	NA	NA	NA	NA	794	NA	684	NA	NA	719.42	NA	NA	NA	134	579.032	NA	NA	NA
HMDB0000177	89544.8	NA	66755.9	79941.9	NA	NA	78789.9	78037.9	NA	NA	31447.8	NA	38648.7	NA	67220.2	73980.6	NA	NA	NA	NA	NA	NA	NA
HMDB0000205	2885.83	2176.82	3917.44	2161.65	2371.78	3010.63	3896.87	2881.94	2899.33	1919.09	1208.06	3060.28	2477.9	1527.6	2925.58	2788.73	2146.77	1916.44	2958.78	2625.64	5147.09	1551.9	2608.17
HMDB0000235	1981.84	NA	1551.78	NA	1983.28	NA	NA	NA	1494.07	1112.07	1368.32	NA	NA	1520.99	2758.98	3091.51	NA	2282.34	NA	NA	NA	NA	NA
HMDB0000239	2674.65	3684.24	3216.5	3506.36	3797.85	4627.57	5189.23	3576.3	3529.75	2647.79	2760.2	3589.98	4941.63	3526.99	5078.56	4002.43	3847	1580.95	2635.14	1876.6	3028.48	2977.44	NA
HMDB0000301	2035.22	2816.52	2478.4	2215.55	2694.29	NA	3590.92	2257.25	2123.79	1708	NA	3294.8	3070.32	2656.9	2638.63	NA	1545.23	2686.1	4608.34	2774.66	1533.46	676	NA
HMDB0000500	1025	684.881	NA	774.131	NA	901.319	NA	684	684	683	NA	821	610	NA	895	683	NA	602	612	NA	NA	NA	684
HMDB0000535	3495.7	3583.73	3555.3	3032.05	4383.96	5339.47	4792.05	5309.34	4577.81	3583.55	4086.96	3483.22	2915.01	2658.64	3427.54	2459.15	4790.19	3331.62	3600.03	3247.93	3283.32	3524.65	3296.34
HMDB0000673	2054.44	1650.78	2152.65	NA	1762.96	NA	2422.94	1962.74	2263.34	1280.99	983.312	1801.19	1719.99	1047.02	1990.2	2098.04	1515.45	NA	1428.05	1437.22	2155.62	1562.03	1609.99
HMDB0000696	57974.4	NA	NA	55396.2	NA	NA	NA	NA	NA	60458.6	NA	NA	NA	64546.7	NA	NA	28473.2	9197.33	17547.8	NA	NA	13897.7	NA
HMDB0000715	914.655	684	NA	619.737	684	684	1618.18	1366	NA	735.207	NA	672.966	NA	NA	NA	588	618.422	NA	288.159	NA	NA	NA	233.029
HMDB0000738	18482.8	15206.6	20974.5	21970.3	20094.4	20450.2	24932	25068.2	19775.7	13306.8	15695.5	19678.4	17641	14123.1	19119	19341.6	1826.34	913.184	2438.96	1713.42	4155.2	3336.8	2823.12
HMDB0000802	1315.72	NA	NA	NA	1760.46	NA	NA	1204.91	NA	NA	NA	NA	NA	684	1367	NA	1065.87	NA	NA	NA	764.521	NA	326.03
HMDB0000884	2537.5	3124.89	NA	NA	1777.23	1954.91	NA	3379.31	1834.76	5296.75	NA	NA	5471.2	5137.21	3142.23	2244.81	1326.09	1592.48	NA	NA	NA	NA	NA
HMDB0000904	4770.12	5321.77	3891.48	3409.92	2749.21	3158.03	3065.44	5685.26	3708.17	18140.9	3940.72	4193.26	4061.28	4110.63	3885.29	4043.02	NA	462.041	NA	NA	NA	1928.13	NA
HMDB0000906	1679.3	2064.6	NA	2687.86	1906.02	1968.15	1642.09	1623.67	1590.26	1874.21	2605.81	1869.12	3002.1	1527.6	1536.79	1581.14	1516.36	NA	3012.3	NA	2470.68	2391.97	2485.34
HMDB0000929	669876	534774	581481	663471	668342	564323	782601	699144	653791	446912	493961	652050	535668	474462	681560	630803	45938	NA	40699.5	35678.9	123426	NA	61172.4
HMDB0000957	924.968	1118.24	NA	NA	NA	1367	1490.04	1367	NA	NA	1025	1025	1178.33	1452.97	1056	975	881.077	NA	1708	1191.31	1472.59	NA	711
HMDB0001190	9085.45	6751.72	7461.7	10120.1	8535.46	8537.51	7815.02	7607.2	7163.99	6578.2	5356.94	8437.68	5754.73	5641.53	9460.84	6636.07	1942.32	NA	3568.05	1378.55	NA	NA	NA
HMDB0001201	7056.39	7044.2	10610	5098.86	6050.25	4660.31	3444.6	5458.99	4591.4	3864.38	4389.56	7229.62	6362.95	5573.44	5980.64	5693.53	NA	NA	NA	NA	NA	NA	NA
HMDB0001218	684	681.634	563.006	NA	1025	418	429	616.297	633	1061.03	NA	636	722.242	1025	892.803	1025	605.056	592.59	419	448.616	1177.29	683	683
HMDB0001368	342	NA	NA	NA	NA	342	NA	NA	NA	NA	422	NA	NA	NA	NA	NA	NA	NA	231	NA	101.362	NA	NA
HMDB0001389	1638.28	NA	NA	NA	2627	NA	NA	NA	1812.7	1476.03	NA	NA	NA	NA	2227.41	NA	NA	NA	NA	1205.71	938	1727.99	NA
HMDB0001397	3669.67	3639.06	5850.94	2618.35	3861.07	4161.35	5185.09	3608.92	3026.23	3398.34	3677.16	3916.36	4560.81	4288.83	2816.49	NA	NA	NA	107	NA	NA	496	380
HMDB0001414	149	137.742	NA	121.125	147	NA	NA	456	140.225	450.454	NA	228.23	391.12	242.82	102	121.304	2162.6	1294.93	3861.05	1836.4	7049.24	2699.27	2219.33
HMDB0001431	160323	119225	123252	128359	137439	140217	108155	138294	136913	80031.1	66982.3	127987	86136.4	80363.2	111386	113188	90813.8	51571.4	83227.6	86985.9	88910	95762.1	94487.6
HMDB0001476	1959.03	1898.85	1936.19	1666.22	2370.69	1854.29	2970.11	2333.23	2465.16	1118.31	1515.9	2753.45	1724	2158.79	2523.1	2484.52	NA	2940.56	1622.45	2247.11	NA	NA	NA
HMDB0001488	27919.2	24760.5	24446.8	28697	22482.5	24740.8	24212.7	36559.1	27728.4	33318	47194.9	31173.6	35343	40638.5	26053.9	27903	6494.68	861.482	7951	NA	23866.7	2900.93	8738.75
HMDB0001659	27838.7	45659.8	23947.2	24586.3	18650.7	25595	30265.8	21630.1	24804	41507.7	36854.7	25216.4	26773.5	25283.1	27739.5	21439.7	19662.4	16387.1	17696.4	19352.1	20700.3	20509.4	22042
HMDB0001901	1.64771e+06	1.49649e+06	1.54373e+06	1.64188e+06	1.53722e+06	1.5217e+06	1.48174e+06	1.56957e+06	1.48803e+06	1.51717e+06	1.53051e+06	1.89388e+06	1.18247e+06	1.75575e+06	1.59047e+06	1.87109e+06	434782	61876.6	449603	220701	851659	375389	524141
HMDB0002005	7745.28	8238.26	8021.52	6471.48	7726.46	6830.91	5857.4	7907.09	7233.5	9588.89	8489.21	7150.69	9292.9	10042.7	8617.99	10004.1	3407.68	5574.04	3737.82	3825.87	2885.1	1929.03	3528.41
HMDB0002322	324	NA	NA	342	NA	NA	342	218	332	331.475	184.818	NA	NA	NA	631	NA	NA	803.416	1368.93	NA	11774.5	30147.4	NA
HMDB0002434	924.968	1118.24	NA	NA	NA	1367	1490.04	1367	NA	NA	1025	1025	1178.33	1452.97	1056	975	881.077	NA	1708	1191.31	1472.59	NA	711
HMDB0002466	1025	684.881	NA	774.131	NA	901.319	NA	684	684	683	NA	821	610	NA	895	683	NA	602	612	NA	NA	NA	684
HMDB0002658	3682.96	3046.65	3404.98	3054.69	2973.31	3349.49	3437.18	3128.65	4511.5	2512.1	2233.37	3518.4	3204.86	3279	3091.74	NA	805	380	1012.14	787.025	2430.71	1730.95	1237.17
HMDB0002991	1057	NA	NA	NA	NA	NA	NA	764.436	NA	NA	NA	554.036	NA	441	559.58	NA	129.498	NA	190.998	136.002	NA	NA	NA
HMDB0003011	19895.8	18770.3	18051	13726.7	15245.7	15767	12292.8	17634.6	16510.8	27231.3	25539.1	19772.6	23970.7	25255.3	17912.5	18275.5	4776.76	4866.32	3957.32	2717.57	7978.55	2453.35	4639.68
HMDB0003229	2653.78	2668.39	2645.27	4061.8	2082.9	NA	3192.31	1274.8	1736.9	1116.89	587.886	2262.75	1868.01	1241.39	6848.28	5720.88	NA	NA	NA	NA	978.463	1863.56	NA
HMDB0003243	4750.18	4296.58	3666.73	3286.89	6230.04	6978.26	6381.95	8028.79	7297.55	4742.82	4710.53	4684.96	3758.89	4398.99	NA	3210.77	7788.24	5059.47	4980.46	5050.87	4680.57	5984.1	4885.51
HMDB0003345	821.419	1462	NA	NA	NA	1066	NA	NA	NA	667	NA	NA	881.525	NA	NA	NA	NA	NA	342	NA	NA	358	NA
HMDB0003361	1004.99	NA	NA	2046.3	NA	749.139	684	NA	NA	1069.11	NA	881	1129.27	NA	1025	796.673	833.012	NA	1025	740.499	1111	1025	NA
HMDB0003366	27838.7	45659.8	23947.2	24586.3	18650.7	25595	30265.8	21630.1	24804	41507.7	36854.7	25216.4	26773.5	25283.1	27739.5	21439.7	19662.4	16387.1	17696.4	19352.1	20700.3	20509.4	22042
HMDB00034	86362.1	123834	68345.7	50859.7	61617.8	55018.6	144623	72302.6	61550.3	75300.9	68847.4	77080.2	107205	43625.9	64572.1	103914	1605.83	817.872	1054.31	3107.13	59282.7	764.159	10354
HMDB0003407-1	1510.72	1347.39	1784.53	1839.9	1796.23	2249.65	1538.92	NA	1527.53	1622.87	1734.31	1863	1900.77	1795.97	1962.64	1557.22	1708	1025	1357.1	1300	1708	1806.42	1004.65
HMDB0003411	161968	124489	179398	161094	174031	169127	181609	168277	193378	57099.5	58378.8	160902	86929.5	80514.5	154906	158749	50636.7	9149.93	6237.26	6941.82	21150	16620.2	11853.8
HMDB0003423	3075.4	4120	NA	3652.73	NA	2282.98	2965.75	3735.6	4182.8	NA	2908.43	NA	2721.16	3781.91	NA	3606.16	1615.29	NA	NA	NA	2401.26	NA	2366.13
HMDB0004062	1025	684.881	NA	774.131	NA	901.319	NA	684	684	683	NA	821	610	NA	895	683	NA	602	612	NA	NA	NA	684
HMDB00043	254806	280544	246687	249675	251099	213612	235931	274798	237020	279855	278534	252012	307926	319478	260789	288429	52214.5	69809.6	171677	101287	137558	42340.1	99965.6
HMDB0004812	202.584	216	166.514	401.411	334.21	257	225.702	266.325	153	180.861	153.018	220.676	182.617	196	271.716	234	NA	165	213.905	NA	239.468	221	NA
HMDB00058	305	342	NA	NA	NA	NA	500.205	342	684	NA	378.269	NA	NA	334	NA	488	NA	406.77	NA	NA	342	NA	303.627
HMDB0006200	8332.65	NA	3594.34	5069.75	4685.24	NA	NA	4914.24	NA	5057.01	NA	NA	5045.87	6206.76	4384.97	NA	350	NA	NA	NA	NA	NA	NA
HMDB0011111	125	NA	NA	NA	342	NA	NA	NA	105.298	NA	NA	NA	NA	NA	NA	NA	NA	NA	NA	NA	NA	NA	NA
HMDB0011659	2136.41	NA	2074.24	2050	1508.44	2399.17	NA	2258.33	1973.72	NA	1318.02	1554.99	1427.08	1991.78	NA	2400.17	661.117	NA	NA	NA	NA	NA	415
HMDB0012275	847815	698016	721772	663803	692784	704660	829412	666076	819638	630244	381519	893314	428430	660900	861514	749128	41022.7	29258.5	195741	24366.9	292082	57683	188805
HMDB0012326	821.419	1462	NA	NA	NA	1066	NA	NA	NA	667	NA	NA	881.525	NA	NA	NA	NA	NA	342	NA	NA	358	NA
HMDB00143	821.419	1462	NA	NA	NA	1066	NA	NA	NA	667	NA	NA	881.525	NA	NA	NA	NA	NA	342	NA	NA	358	NA
HMDB0014906	7.1867e+06	7.91099e+06	7.18789e+06	7.34401e+06	6.52342e+06	6.76295e+06	6.52432e+06	6.8035e+06	6.4865e+06	7.9804e+06	7.70435e+06	7.30593e+06	7.92012e+06	7.16278e+06	6.72939e+06	7.10336e+06	7.87803e+06	7.9052e+06	7.8914e+06	8.09996e+06	7.34685e+06	7.88862e+06	7.23823e+06
HMDB00156	2402.41	NA	2868.85	1760.2	2727.17	3402.8	NA	3381.63	NA	2301.72	2893.95	NA	2746.8	2356.18	3307.39	3896.76	867.688	200.027	NA	NA	1936.07	NA	NA
HMDB00295	3446.01	2717.93	4003.75	1848.94	2435.46	1819.74	NA	1846.64	2418.51	4688.22	5977.98	3173.8	3095.69	3539.11	2691.23	2424.43	NA	NA	432	342	NA	239.07	493.627
HMDB0031641	83041.8	74402.4	60370.8	55001.2	67168.8	65298.9	53539.8	74226.6	65381.9	95409.7	85108	69452.5	88184.6	90943.9	68039.4	78077.3	34145.1	12376.4	50185	19304.9	89966	30086.6	27441.3
HMDB0032133	14915.8	NA	11861.1	9212.46	12612.9	8940.91	17368.5	NA	10150.8	NA	9198.94	NA	8222.43	8613.89	9231.92	11703.7	NA	NA	NA	1751.6	5976.37	4486.58	2580.25
HMDB0032985	3695.82	4360.14	4465.66	NA	NA	4433.45	6754.28	3146.09	6093.5	1367	NA	5105.19	NA	2834.49	4407.74	4487.48	NA	NA	NA	NA	684	NA	NA
HMDB0033244	155373	158752	145528	131675	139872	134031	171258	121758	125320	155316	134061	135080	137253	123368	143116	122869	129965	116542	144527	123894	119887	127561	121794
HMDB0033871	1362	NA	1297.62	NA	1404.01	NA	1367	NA	1708	NA	NA	2124.83	NA	1650.44	NA	NA	NA	1709	NA	1794	NA	1664.52	1514.11
HMDB0240650	2879.23	NA	1952.01	2025.23	2249.97	NA	NA	1709	1524.68	1367	1752.07	2118.57	2634.87	1513.14	NA	2287.69	1998.31	NA	2555.16	NA	3344.6	NA	2339.21
HMDB0250791	1.79158e+06	1.97352e+06	1.7597e+06	2.00776e+06	1.57975e+06	1.5573e+06	2.00597e+06	1.66746e+06	1.89802e+06	1.38784e+06	1.74473e+06	1.80494e+06	1.55487e+06	1.28646e+06	1.34974e+06	1.83381e+06	782425	352855	568551	450679	824978	537244	401026
HMDB0000254	NA	NA	1694.69	2849.45	2605	NA	3050.32	2451.81	NA	1869.16	2403.93	1998.05	2232.68	2127.35	2287.73	2758.56	NA	NA	135	267	NA	394	366.687
HMDB0000439	NA	NA	14935.4	NA	24927.8	13164	NA	17604.4	20239	14259.1	10666	NA	13070.4	13531.1	20581.3	17253.2	2473.52	1381.07	2184.15	696.277	NA	1213.42	2904.98
HMDB0001049	NA	NA	312.298	NA	NA	NA	648	587.117	563.149	NA	NA	NA	NA	NA	NA	NA	NA	NA	NA	NA	NA	342	NA
HMDB0001227	NA	153	856	190	NA	NA	NA	233	316	NA	484	590.852	NA	574.499	608	NA	NA	NA	NA	NA	NA	439.634	NA
HMDB0001388	NA	NA	711.239	NA	1471.13	945.977	1105.74	690.792	771.962	NA	NA	690.219	NA	NA	NA	NA	NA	NA	NA	NA	NA	NA	NA
HMDB0001392	NA	13268.3	10985.6	NA	11656.4	NA	NA	NA	NA	NA	13684.6	NA	NA	NA	13282.7	NA	NA	3826.24	4113.75	4726.14	6847.4	4898.42	2129.24
HMDB0001870	NA	NA	1025	NA	1293.2	NA	NA	1035	1129.73	1323	914	836.108	NA	NA	1025	NA	NA	NA	597.512	NA	602	NA	NA
HMDB0003701	NA	NA	1785.01	NA	NA	3200.51	NA	NA	NA	NA	NA	NA	NA	NA	NA	NA	NA	NA	NA	1210.12	NA	NA	NA
HMDB0006331	NA	480.947	332	875.549	893.129	586	558.128	NA	NA	106	NA	108	635.471	NA	NA	444.198	NA	NA	NA	NA	625.726	NA	NA
HMDB0011731	NA	NA	409.849	396.298	NA	NA	337	NA	NA	684	NA	NA	NA	NA	NA	NA	NA	164	NA	NA	NA	297.244	NA
HMDB00289	NA	NA	364.025	342	NA	NA	NA	NA	NA	NA	NA	342	314	NA	NA	NA	NA	NA	NA	NA	NA	NA	105.678
HMDB0000133	NA	NA	NA	7299.88	3695.48	NA	NA	NA	NA	NA	NA	NA	NA	NA	NA	NA	NA	NA	NA	NA	NA	NA	NA
HMDB0000195	NA	1435.01	NA	2740.72	NA	NA	NA	NA	1558.9	NA	NA	NA	1136	NA	NA	NA	512	342	426.159	352.64	NA	342.219	NA
HMDB0000329	NA	785.762	NA	1367	683	NA	1025	NA	993.504	NA	NA	NA	792	683	NA	NA	NA	NA	NA	NA	NA	NA	NA
HMDB0000975	NA	1153.08	NA	1507.69	1367	NA	1282.92	NA	1636.04	NA	NA	1217.56	NA	NA	1223.65	1146.16	1708	1110.3	1025	706.313	NA	NA	NA
HMDB0001129	NA	5134.37	NA	5467.74	6789.43	7520.69	7378.76	5357.99	NA	6777.18	NA	6295.98	3765.57	4698.88	6616.91	5896.88	1474.16	643.25	1198.93	NA	1639.56	705.318	1169.6
HMDB0002043	NA	683	NA	508.494	683	684	NA	NA	NA	NA	NA	NA	NA	NA	NA	398	465.603	549	NA	NA	684	NA	NA
HMDB0003609	NA	671.548	NA	568.664	NA	NA	NA	NA	NA	NA	NA	NA	NA	NA	NA	975.852	NA	768.339	NA	129	342	436.624	761
HMDB0015563	NA	NA	NA	2176.16	1730.28	NA	NA	NA	NA	NA	1708	NA	NA	NA	NA	2361.24	NA	NA	NA	NA	NA	NA	NA
HMDB0000190	NA	NA	NA	NA	342	NA	NA	875.552	NA	335.276	282	NA	NA	683	NA	NA	NA	684	NA	585.015	573.399	266.42	NA
HMDB0000700	NA	NA	NA	NA	342	NA	NA	875.552	NA	335.276	282	NA	NA	683	NA	NA	NA	684	NA	585.015	573.399	266.42	NA
HMDB0001311	NA	NA	NA	NA	342	NA	NA	875.552	NA	335.276	282	NA	NA	683	NA	NA	NA	684	NA	585.015	573.399	266.42	NA
HMDB0000086	NA	NA	NA	NA	NA	4765.64	NA	3441.61	NA	NA	NA	NA	NA	NA	NA	NA	2163.55	1051.79	NA	NA	NA	4244.2	NA
HMDB0000228	NA	684	NA	NA	NA	1025	NA	1014	1264	741	NA	NA	684	NA	930	1582.95	NA	342	416	417.991	NA	498.385	NA
HMDB0001252	NA	NA	NA	NA	NA	1533	NA	NA	NA	NA	NA	NA	NA	NA	927.206	NA	NA	310	124	NA	NA	186	NA
HMDB0001546	NA	684	NA	NA	NA	1025	641.027	NA	790.097	NA	2057.46	NA	1025	NA	1219.01	967.92	NA	1392.3	NA	NA	700.916	NA	NA
HMDB0000630	NA	NA	NA	NA	NA	NA	2444.3	2593.03	2630.17	NA	NA	NA	NA	2741.61	2311.69	2167.86	928.164	1429.73	981	NA	NA	NA	446
HMDB0001245	NA	NA	NA	NA	NA	NA	684	683	NA	NA	715.822	NA	844.522	NA	1217.07	NA	NA	NA	918.242	1144.95	NA	NA	2318
HMDB0001879	NA	342	NA	NA	NA	NA	551.1	NA	210	NA	352	544.822	NA	NA	467.067	515.112	NA	NA	NA	NA	NA	133	219.326
HMDB0002040	NA	NA	NA	NA	NA	NA	1048.71	NA	NA	NA	NA	NA	NA	NA	NA	NA	1026	183	894.403	820.172	684	NA	NA
HMDB0003431	NA	NA	NA	NA	NA	NA	1026	342	683	NA	NA	NA	NA	NA	NA	NA	NA	NA	248	313.655	NA	NA	343.97
HMDB0000224	NA	NA	NA	NA	NA	NA	NA	NA	129	NA	NA	NA	NA	NA	186	NA	NA	NA	NA	NA	NA	NA	NA
HMDB0000273	NA	NA	NA	NA	NA	NA	NA	NA	1801.59	2146.33	1705.99	1937.51	1832.45	NA	NA	NA	39202.7	45062.4	40663.2	49998.5	20518.3	25394.5	36718.9
HMDB0000292	NA	NA	NA	NA	NA	NA	NA	NA	2460.35	NA	3544.49	2865.06	NA	3660.54	NA	NA	NA	NA	NA	NA	4058.91	NA	NA
HMDB00005	NA	NA	NA	NA	NA	NA	NA	NA	NA	NA	NA	NA	NA	NA	NA	NA	544.493	617.122	NA	760.319	756.875	635.137	913.465
HMDB0000565	NA	NA	NA	NA	NA	NA	NA	NA	NA	NA	NA	NA	NA	NA	NA	NA	674.997	316	525	NA	NA	NA	594.85
HMDB0001173	NA	NA	NA	NA	NA	NA	NA	NA	NA	NA	NA	1278.47	1361.12	NA	1293.64	NA	1260.81	790.561	1716.04	969.748	NA	NA	NA
HMDB0002302	NA	NA	NA	NA	NA	NA	NA	NA	NA	NA	NA	NA	NA	NA	NA	NA	2055	1373.05	1462.86	1213.23	1538.25	2180	953.21
HMDB00357	NA	NA	NA	NA	NA	NA	NA	NA	NA	NA	NA	NA	NA	NA	NA	NA	1366	NA	NA	NA	NA	NA	NA
HMDB0000151	NA	NA	NA	NA	NA	NA	NA	NA	NA	NA	NA	NA	2496.73	2117.95	NA	NA	NA	943.912	NA	NA	NA	NA	1307.27
HMDB0000197	NA	NA	NA	NA	NA	NA	NA	NA	NA	NA	NA	NA	NA	NA	NA	NA	NA	1385.24	NA	2516.83	NA	2996.88	NA
HMDB0000209	NA	NA	NA	NA	NA	NA	NA	NA	NA	NA	NA	NA	NA	NA	NA	NA	NA	1158.47	1346.96	1708	NA	NA	NA
HMDB0015124	NA	NA	NA	NA	NA	NA	NA	NA	NA	NA	NA	NA	NA	NA	NA	NA	NA	683	NA	NA	NA	NA	NA
HMDB0003070	NA	573.155	NA	NA	NA	NA	NA	NA	NA	NA	NA	NA	NA	NA	NA	NA	NA	NA	288	519	NA	748.972	168.556
HMDB0000012	NA	NA	NA	NA	NA	NA	NA	NA	NA	NA	NA	NA	NA	NA	NA	NA	NA	NA	NA	NA	NA	NA	605.502
HMDB0002329	NA	NA	NA	NA	NA	NA	NA	NA	NA	NA	NA	NA	NA	NA	NA	NA	NA	NA	NA	NA	NA	NA	332
HMDB0001565	NA	NA	NA	NA	NA	NA	NA	NA	NA	2466.66	NA	NA	NA	NA	NA	NA	NA	NA	NA	NA	NA	NA	NA
HMDB0000517	NA	NA	NA	NA	NA	NA	NA	NA	NA	NA	NA	8885.9	NA	NA	NA	NA	NA	NA	NA	NA	NA	NA	NA
HMDB0001347	NA	NA	NA	NA	NA	NA	NA	NA	NA	NA	NA	NA	119	NA	NA	NA	NA	NA	NA	NA	NA	NA	NA
HMDB0000011	13354.7	12619.4	10006.3	12061.3	15425.9	12825.2	12556.2	9096.19	13980.5	6458.31	7509.54	9932.38	9057.92	8651.98	12237.2	12699.1	10390.1	1289.89	2094.56	1191.74	3877.32	10210.5	1616.28
HMDB0000026	23922.7	NA	38174.8	26910.3	24021.3	22945.9	26102.8	24824	28676.2	36042.7	NA	25063.7	NA	31460.4	NA	25305.4	3105.72	1739.91	1416.54	787	1529.95	NA	NA
HMDB0000034	164972	207934	141201	99550.8	120157	113781	171414	131016	128691	169317	141802	157203	209190	93343.5	126290	188733	1796.33	1722.25	1142.21	8960.66	139830	NA	23788.2
HMDB0000039	6692.63	6895.2	6516.22	5666.69	6654.52	5600.03	9734.33	5329.88	7890.24	3885.24	6959.26	5112.92	8528.93	8998.87	5489.12	5349.63	78221.7	31995.6	39978.7	32166	12618	13199.4	17956.4
HMDB0000123	4983.54	6226.28	5442.48	4729.96	5449.14	8742.47	5480.67	6534.4	4805.15	5238.7	4411.55	5026.72	6245	5223.72	6195.31	4611.33	6910.44	5125.34	7255.9	6064.49	9311.37	7300.71	5921.54
HMDB0000134	18916.7	19644.8	16456.2	16215.4	18359.2	14537.4	16982.5	15181.4	14223.8	11706.6	8839.87	14757.2	10955.7	12458.4	14232.6	13521.9	11704.4	3449.52	4911.26	13251.1	7769.93	4067.63	7058.69
HMDB0000159	1.44693e+06	1.36916e+06	1.43079e+06	1.52793e+06	1.29947e+06	1.20368e+06	1.51869e+06	1.37199e+06	1.40019e+06	872111	1.27737e+06	1.3531e+06	1.37096e+06	1.02679e+06	1.30861e+06	1.3062e+06	451693	291044	503304	431713	691733	542932	325732
HMDB0000191	446262	326143	380530	379136	385916	345533	438878	364057	315885	281648	251067	411278	297612	282791	367166	367645	16379.1	18764.2	17534	17569.7	13640.9	14839.9	19785.1
HMDB0000193	6528.27	8955.54	4958.85	5958.21	6482.41	5103.58	5796.92	5764.67	5548.14	3639.5	4269.18	4794.27	4617.58	3947.01	5054.45	5097.36	17640.2	15475.6	8308.42	25433.2	11726.2	2787.54	7890.6
HMDB0000206	33914.5	28262.6	35217.1	46455.1	43930.6	40369.1	66063.5	33313.7	48674.8	17381.6	16556.4	31789.1	25764.8	19643.4	34301.7	33464	24194.7	24671.5	13414.8	35125.3	8611.64	8629.13	NA
HMDB0000208	1450.61	1422.39	1474.26	2455.31	1676.2	1638.57	1240.85	NA	1260.34	NA	1709.49	1327.68	1920.36	1499.39	1611.16	NA	NA	980.239	1894	1392.55	785	1044.33	7241.18
HMDB0000223	2517.76	1519	1736	1595	NA	NA	1629	1752	1739.12	NA	NA	1955.87	NA	1586.48	NA	1287	1207.85	NA	730.947	NA	NA	NA	NA
HMDB0000226	342	NA	NA	NA	NA	NA	NA	553.901	745.371	270.248	216	894.566	NA	NA	472	NA	NA	184	NA	NA	NA	NA	407.862
HMDB0000271	45717.1	31566.3	36996.3	44987.5	41100.3	39273.4	46266.8	45876.8	31731	31800.5	25191.7	41370.4	29404.2	28690.6	43835.9	30595.5	2673.4	2489.93	4340.53	2209.16	5908.42	3994.79	4740.28
HMDB0000300	227498	191948	185968	204698	204274	211869	271873	236454	277308	135783	107891	204186	151395	134704	247158	214363	28792.6	NA	32747.4	2435.83	152785	5958.04	28861.5
HMDB0000375	44698.6	71480.5	49815	52561.5	47787.6	59538.4	49714.4	54431.6	68106.2	25386.8	40646.3	59209.5	42567.3	46724.8	57096.3	50960.1	245629	96053.3	71544.9	66915	105724	205857	69389
HMDB0000426	14629.6	22208.2	21363.6	22048.7	19486.2	17613.3	20298.8	16597.1	16352.3	14784.5	16504	20901	20397.6	19704.9	18768.2	16427.4	68557.3	21689.9	32231.1	22285.5	21830.9	212915	28734.1
HMDB0000511	6635.46	6690.82	8059.66	5689.78	4387.84	5807.45	6434.4	5190.95	5912.93	3508.59	2986.82	5276.15	4322.71	4114.27	5635.7	5438.52	1679.59	NA	1717.13	1682.26	2706.77	2124.6	2963.19
HMDB0000606	14629.6	22208.2	21363.6	22048.7	19486.2	17613.3	20298.8	16597.1	16352.3	14784.5	16504	20901	20397.6	19704.9	18768.2	16427.4	68557.3	21689.9	32231.1	22285.5	21830.9	212915	28734.1
HMDB0000634	9587.26	9074.46	7739.35	8699.72	7257.56	7762.28	9546.88	7105.4	6364.31	7591.04	6040.53	6245.53	9736.44	7098.3	8204.48	5271.18	30918.6	7373.85	11702.4	9324.42	5586.7	64363.3	7222.77
HMDB0000641	13385.4	11230.3	NA	12533.7	NA	NA	NA	NA	12395.6	18973	16099.8	NA	12021.2	10200.8	12046.6	11972.9	5193.33	NA	1486.99	NA	NA	NA	1466.19
HMDB0000650	93414.5	69487.3	82436.7	90053.4	83044.9	81042	100609	82268	70547	57044.6	55679.1	77946.3	64813.5	55522.7	85277.5	61523.4	15828.4	7631.65	10458.8	7187.34	16695.5	5853.02	17460.9
HMDB0000660	9969.96	26789.6	12903.7	14666.2	10930.3	9507.58	6121.92	11593	9254.8	11263.7	19817.4	8684.26	11476.3	18326	13368.1	11050.1	32282.5	95333.3	50693.8	35432.7	11644.2	8507.67	26609.2
HMDB0000665	15152.4	14200.2	17692.8	30589.6	11518.6	14450.5	16478.2	11780.2	24415.3	3888.08	4953.76	10967.2	5682.93	6964.57	15824.9	8593.64	377237	46912.9	74752.9	75032.7	134662	451522	68986.5
HMDB0000687	2.03948e+06	1.55942e+06	1.77461e+06	1.7355e+06	1.76912e+06	1.64668e+06	2.18606e+06	1.72892e+06	1.71745e+06	1.33336e+06	1.19178e+06	1.80227e+06	1.24716e+06	1.40599e+06	1.91029e+06	1.78113e+06	329406	45510.7	397499	153689	716407	363224	432881
HMDB0000707	1621	1230.78	1095.43	1535.34	1578.46	1308	2768.87	NA	1554.8	1009.58	1365	984.398	1350.79	895.571	1688.98	1334.28	NA	NA	NA	NA	NA	NA	NA
HMDB0000710	13354.7	12619.4	10006.3	12061.3	15425.9	12825.2	12556.2	9096.19	13980.5	6458.31	7509.54	9932.38	9057.92	8651.98	12237.2	12699.1	10390.1	1289.89	2094.56	1191.74	3877.32	10210.5	1616.28
HMDB0000714	1189.93	1331.38	NA	NA	1203.15	1518.85	1219.47	1324.35	NA	876	NA	NA	1025.43	988.887	1227.8	1132	2272.9	2971.59	2886.52	3029.7	NA	1673.69	NA
HMDB0000720	1144	1367	973	1019.92	1050	NA	1129.63	NA	NA	880	644	998.726	784.58	NA	684	765	3828.73	1091.17	1879.3	1209	1152.33	1418.06	523.443
HMDB0000779	44698.6	71480.5	49815	52561.5	47787.6	59538.4	49714.4	54431.6	68106.2	25386.8	40646.3	59209.5	42567.3	46724.8	57096.3	50960.1	245629	96053.3	71544.9	66915	105724	205857	69389
HMDB0000806	47464.7	39746.8	57340.1	45257.9	48051.4	72004	60757.1	56680.5	59123.7	37995.9	19511.7	42081.6	41212.6	28191.4	52100.3	50132.4	37138.7	33425	47629.2	45703	58650.2	29353.8	45922.7
HMDB0000807	5674.27	13950.4	13121.8	4554.17	9627.7	13881.2	14619.8	6338.44	6072.49	4308.53	6375.2	5769.2	8864.15	7455.53	6996.67	4621.45	3312.62	4641.94	3975.04	1498.43	2045.78	2686.94	1866.56
HMDB0000868	924.706	842.531	799.513	960.11	850.375	NA	1366.72	552	760.342	1398.45	NA	710.678	1018.5	1065.7	1142.41	597.354	NA	655.515	983.286	NA	496	334	NA
HMDB0001124	4477.73	11012	3039.67	2923.56	2448.95	2829.28	2928.72	2796.57	2932.26	2464.99	2636.39	NA	4089.66	2397.66	3333.17	2597.49	NA	NA	876.618	NA	2446.53	610.942	1074.11
HMDB0001213	2745.86	NA	NA	NA	3631.37	NA	NA	3361.81	NA	2408.32	2239.5	NA	NA	NA	2529.34	3867.58	NA	NA	NA	NA	NA	753.99	NA
HMDB0001336	1366	1325.91	1275.45	2108.22	1760.65	1867.64	1614.24	1613.58	1816.13	1036.4	997.348	1177.04	894.997	1182.54	1639.43	1483.85	725	662	NA	765.908	794.855	NA	NA
HMDB0001401	10147.5	13017.4	9755.71	16337.7	NA	11687.9	12602.7	11056.1	10698	10277.5	8131.25	11839.1	13225.3	9060.1	13856.2	15144.1	NA	1795.73	4034.67	1306	5585.05	NA	3026.27
HMDB0001858	3302.95	2119.72	3072	NA	2854.39	2837.97	4183.34	3756	2927.28	NA	1670.65	3798.07	3216.83	1905.93	3243.94	2646.87	2997.54	2091.82	2452.46	2236.15	4619.41	3184.7	3024.62
HMDB0002064	4016.72	4175.55	NA	5587.68	5621.48	5178.16	5683.65	4328.33	5791.51	2590.01	2802.83	4288.88	3422.59	3634.03	5129.2	4333.22	822.458	NA	NA	NA	780	NA	NA
HMDB0002643	802.501	1023	1012.27	996.391	1050.16	1307.08	1580.21	NA	1334.37	NA	NA	NA	NA	NA	NA	NA	26015.2	3130.86	2843.45	2016.24	4142.83	34276.2	39608.4
HMDB0003407-2	2338.11	1397.24	NA	2207.02	1897.32	1893.58	1885.58	1978.17	1011	NA	1244.77	1310	NA	1086.99	1407.57	NA	2702	1790.22	1706	1256.57	1026	2700.9	1796.31
HMDB0003540	67018.6	55730.5	69557.1	65287.2	76012.3	68434	96052.8	58787.7	74163	26018.6	26434.8	48359.6	34963.9	31743	60793.4	71555.4	NA	418.126	NA	567.488	1255.84	484.827	7327.85
HMDB0003767	25383.9	23327	23011	28765.2	24752.8	22907.7	24482.4	20370.3	24738	16744.7	12753.6	31940.6	20708	14426.4	NA	25437	5519.23	3106.62	6184.68	4636.6	11138.6	6993.69	5768.18
HMDB0006236	12002.1	12793.6	16433.9	16593.5	12660.9	12198.6	18441.5	12540.6	14364.7	8017.1	13816.9	13549.6	13113.7	11571	12492	13201.3	33389.6	11037.4	9974.22	9963	13533.9	23137.2	8395.09
HMDB0006330	10147.5	13017.4	9755.71	16337.7	NA	11687.9	12602.7	11056.1	10698	10277.5	8131.25	11839.1	13225.3	9060.1	13856.2	15144.1	NA	1795.73	4034.67	1306	5585.05	NA	3026.27
HMDB0011743	3547.4	3793.23	NA	NA	4045.02	NA	4016.21	5244.34	8108.13	2226.06	3073	4438	NA	3154.65	5303.52	5229.49	102500	37781.4	80514.8	104207	89738.2	69354.4	71425.1
HMDB0013701	1450.61	1422.39	1474.26	2455.31	1676.2	1638.57	1240.85	NA	1260.34	NA	1709.49	1327.68	1920.36	1499.39	1611.16	NA	NA	980.239	1894	1392.55	785	1044.33	7241.18
HMDB0014328	342	676.252	342	342	NA	NA	NA	NA	NA	NA	369	NA	NA	341	200	NA	NA	NA	NA	NA	NA	NA	NA
HMDB0015333	5962.42	4596.89	5510.97	4343.38	6859.5	4571.58	6309.15	4900.35	5648.69	3879.83	4338.65	4891.32	NA	4234.35	5558.09	5163.52	NA	NA	NA	2376.54	NA	NA	NA
HMDB0031193	5294.13	3321.86	3478.16	3336.82	3829.86	2810.93	3393.34	2832.79	3281.76	1822.57	2102.77	5373.47	3958.04	3410.98	3660.56	3420.98	1296.39	NA	NA	1427.61	2009.72	762.118	2176.07
HMDB00402	3316.56	2469.84	2628.68	3203.79	3086.91	2232.67	2952.15	3434.57	2959.51	2551.22	1859.93	NA	2437.97	2441.79	2521.32	NA	2461.79	NA	3073.7	2330.09	3725.51	4078.16	3192.24
HMDB0059655	14629.6	22208.2	21363.6	22048.7	19486.2	17613.3	20298.8	16597.1	16352.3	14784.5	16504	20901	20397.6	19704.9	18768.2	16427.4	68557.3	21689.9	32231.1	22285.5	21830.9	212915	28734.1
HMDB0250801	52731.2	42247	41304.5	47578.8	46380.9	52671.6	47329.9	64657.8	54068.3	53662.2	39044.3	45472.3	56587.7	36714.5	50369.2	51238.4	NA	NA	603	513.418	1151.16	NA	NA
HMDB0000126	NA	NA	2387.81	NA	NA	NA	NA	NA	NA	1954.82	2716.43	NA	NA	NA	NA	NA	NA	NA	NA	NA	NA	3793.13	603.615
HMDB0000784	NA	3414	3665.55	NA	3151.97	NA	NA	3278.32	NA	NA	NA	2535.99	4608.69	NA	NA	NA	11704	6578.4	11743.4	12785.5	14791.1	12273.3	14529.4
HMDB0006116	NA	682	537.313	NA	682	803	682	NA	683	NA	NA	NA	597.692	381.627	NA	1020.44	355.306	NA	370	NA	1171.16	627.034	NA
HMDB0006344	NA	4038.1	4471.62	5196.63	5068.38	3389.21	4638.85	4613.23	4534.48	2908.5	2807.78	4642.41	3439.06	2621.25	4939.1	4750.58	1578	1309	1757.2	NA	2634.77	1576	1487.92
HMDB02520	NA	NA	2387.81	NA	NA	NA	NA	NA	NA	1954.82	2716.43	NA	NA	NA	NA	NA	NA	NA	NA	NA	NA	3793.13	603.615
HMDB0000119	NA	1326.44	NA	1068	1366	1024	1024	1023	1094.27	NA	1204	NA	NA	1189	983	1252.84	2250.33	914.663	NA	NA	1291.43	4621.11	1091.01
HMDB0000695	NA	NA	NA	1401	2029	1661.21	1367	NA	NA	1138.8	1366	NA	NA	1367	1367	1827.33	24154.6	1773.53	3902.51	4316.22	3457.19	4917.77	3191.44
HMDB0001285	NA	1427.3	NA	1211.28	NA	NA	NA	1280.61	NA	NA	NA	NA	NA	NA	NA	NA	NA	NA	NA	NA	NA	NA	683
HMDB0002303	NA	NA	NA	753.456	682	NA	NA	682	NA	NA	NA	550	696	NA	NA	NA	436	344	NA	614	NA	NA	684
HMDB0013780	NA	NA	NA	324	NA	NA	684	NA	NA	NA	NA	NA	341	NA	NA	NA	NA	NA	NA	NA	NA	NA	400
HMDB0000626	NA	NA	NA	NA	1025	NA	NA	NA	1096.59	NA	NA	NA	NA	NA	1569.54	NA	2558.18	NA	NA	2702.53	2062.39	3438.96	1147.74
HMDB0005807	NA	906.379	NA	NA	1015.96	NA	524.143	753.146	642	NA	660	359.252	943.646	668.677	564.537	NA	585.187	506.862	572.327	519.793	714	1994.84	644.431
HMDB0012497	NA	NA	NA	NA	NA	684	NA	NA	NA	NA	140	NA	102	NA	202	NA	NA	NA	NA	NA	NA	NA	NA
HMDB0032972	NA	NA	NA	NA	NA	154.752	NA	NA	105	NA	NA	255	144	NA	NA	NA	NA	NA	NA	NA	NA	NA	NA
HMDB0000661	NA	NA	NA	NA	NA	NA	NA	1688.59	1753	NA	NA	2092	1732.59	NA	1717.76	1952.95	NA	2711.28	3978.21	NA	1775.31	NA	NA
HMDB0008957	NA	NA	NA	NA	NA	NA	NA	NA	773	NA	NA	NA	NA	NA	NA	NA	NA	NA	NA	NA	NA	NA	NA
HMDB0001123	NA	NA	NA	NA	NA	NA	NA	NA	NA	NA	NA	NA	NA	NA	NA	4404.52	15823.7	5945.87	5998.11	10638.9	2118.92	4897.14	NA
HMDB0061916	NA	NA	NA	NA	NA	NA	NA	NA	NA	NA	NA	NA	NA	NA	NA	NA	5278.56	NA	NA	NA	3860.76	3098.79	1576.1
HMDB0000247	NA	NA	NA	NA	NA	NA	NA	NA	NA	NA	NA	NA	4644.72	NA	NA	NA	NA	1834.93	3822.26	NA	NA	5448.52	NA
HMDB0031653	NA	NA	NA	NA	NA	NA	NA	NA	NA	NA	NA	NA	NA	NA	NA	NA	NA	NA	269.773	127	NA	NA	NA
HMDB0001406	NA	NA	NA	NA	NA	NA	NA	NA	NA	NA	NA	NA	NA	NA	NA	NA	NA	NA	NA	NA	1485.94	NA	NA
371_1.565_103.03792_HMDB0000011_[M-H]-_C4H8O3	12722	12654	10391	11212	12656	13741	11514	9447	11590	5719	8645	10308	8824	9116	13387	12484	10257	1407	1072	1242	4145	10260	1766
818_3.092_131.09019_HMDB0000026_[M-H]-_C4H8N2O3	29846	157027	32524	203626	183488	43033	20237	184017	24011	115720	114306	152784	102537	130916	188203	38755	29640	2924	25450	10801	66010	32794	33036
2885_24.574_244.18715_HMDB0000030_[M+H]+_C10H16N2O3S	575	1158	2978	881	989	1674	182	1475	1700	2391	413	2153	6053	153	736	6554	968	299	253	201	241	1804	1006
348_1.178_129.10387_HMDB0000070_[M+H]+_C6H11NO2	13872	8320	12522	12220	12628	9476	12797	12239	12436	6721	5475	11948	7993	6382	10915	11683	5070	1547	3558	4030	3938	303	4576
660_1.438_114.06595_HMDB0000076_[M+H]+_	3055	5583	4382	5430	4368	4479	5379	5304	3921	3892	3260	4295	4008	3337	5271	5665	4278	2592	4111	3560	6822	1107	3105
256_14.018_103.05332_HMDB0000092_[M+H]+_C4H9NO2	3661	3358	2928	4006	2843	4134	4385	3396	3267	3570	1496	4809	3941	3103	3919	2521	2380	2501	3796	3360	2439	3012	3059
535_1.435_104.06923_HMDB0000097_[M+H]+_C5H14NO_predicted_HMDb	3827	3803	3673	4012	3974	3632	4380	4991	3227	3149	3020	3195	3335	3937	3889	3689	2124	823	1858	248	3541	3162	1273
319_1.677_104.05114_HMDB0000112_[M+H]+_C4H9NO2	8323	5265	6191	6159	6727	5831	6635	7327	7098	5140	5645	7959	4176	5228	7437	7434	3610	469	1742	818	3714	1558	1220
190_23.904_73.02605_HMDB0000119_[M-H]-_C2H2O3	314	315	16	231	51	30	27	143	65	473	25	17	23	507	615	24	36	22	481	17	71	25	178
1009_2.673_152.06854_HMDB0000132_[M+H]+_C5H5N5O	2332	4093	2486	2282	2409	2366	2990	2097	1980	4000	4381	1897	4894	3466	957	3009	753	732	2298	1143	2355	915	2233
4137_1.827_284.09744_HMDB0000133_[M+H]+_C10H13N5O5	1026	1815	1175	5530	534	876	791	598	662	1088	819	662	1064	1496	1022	1047	648	179	644	307	446	332	528
507_6.741_115.07367_HMDB0000134_[M-H]-_C4H4O4	15785	13350	11282	13687	14810	19122	12975	16004	15618	6679	7085	14467	12734	11550	13044	13198	1361	827	5477	5920	7476	6811	4280
381_1.463_105.01812_HMDB0000139_[M-H]-_C3H6O4	432	480	609	349	590	186	703	273	320	70	368	410	578	188	461	581	266	292	290	258	254	21904	370
584_1.622_137.04587_HMDB0000157_[M+H]+_C5H4N4O	201311	161508	178285	237872	220047	198898	286769	248074	199675	165044	191199	220032	148787	210707	230525	225067	1459	8120	1152	7292	194543	3076	46989
588_1.959_137.10562_HMDB0000157_[M+H]+_C5H4N4O	24443	20656	23791	26935	20457	25277	25170	22428	27335	13858	13746	27895	18222	13761	26562	24450	5518	2771	5340	6557	11435	4846	6709
1455_2.026_182.07896_HMDB0000158_[M+H]+_C9H11NO3	17491	17131	24761	17153	13072	14564	13682	13951	10021	13544	19852	17595	11481	11568	15878	17307	3119	1615	4332	1533	12089	2884	4576
428_1.395_115.03498_HMDB0000162_[M+H]+_C5H9NO2	25	95	119	202	102	113	83	20	40	175	194	266	150	0	129	66	40	18	180	43	14	1253238	3236
502_1.783_132.10202_HMDB0000172_[M+2H]2+_C6H13NO2	2598332	2363507	2570422	2587499	2555737	2318030	2421806	2580767	2413966	2468638	2499950	2916138	2021078	2639162	2564743	2792761	768245	115364	768882	362667	1489363	691423	911355
289_1.222_88.99313_HMDB0000190_[M-H]-_C3H6O3	1741	997	1744	1420	2002	1332	1886	1173	802	1365	1741	1576	720	1621	1944	1315	105	571	359	248	457	248	274
3587_1.763_268.1004_HMDB0000195_[M+H]+_C10H12N4O5	4741	14837	2201	12574	3631	8135	2499	4527	4271	2968	3524	1944	4293	5499	9523	7572	3948	1408	473	408	3230	258	1899
1367_19.091_175.10925_HMDB0000197_[M+H]+_C10H9NO2	2086	2225	2152	1940	1950	2988	2558	1462	1503	2109	1266	2202	2502	1334	1913	1958	1563	1577	1445	1702	1542	989	1825
607_1.95_137.10977_HMDB0000209_[M+H]+_C8H8O2	21158	16344	20604	22176	17172	21877	20858	18217	20845	10448	11270	22438	14577	10878	22534	19168	3993	2173	4118	5205	9024	3983	5768
1024_7.501_132.09705_HMDB0000214_[M+H]+_	8541	9451	8655	10325	10401	12639	12183	11045	10133	7401	6074	9299	4973	8010	9756	9564	7413	5630	5089	4321	8393	6552	4655
3224_22.357_256.26385_HMDB0000220_[M+H]+_C16H32O2	2308	1847	2463	2003	1870	2148	1614	2638	2144	1909	1282	2114	2106	1506	2301	2321	1297	1754	1876	1938	1502	1665	1847
6505_10.108_309.08536_HMDB0000230_[M+H]+_	6621	5269	4477	5738	5263	5512	7869	4132	6927	3770	3190	6053	4325	4818	5482	5584	2217	468	6160	1092	17223	2774	6883
411_1.383_108.90088_HMDB0000251_[M-H]-_C2H7NO3S	1764	1995	2228	1848	1889	1676	1859	1753	1549	2327	2740	2097	3202	2832	2149	2077	1359	1210	1321	941	1523	863	1047
1010_1.266_117.01834_HMDB0000254_[M-H]-_C4H6O4	74700	96021	82166	74395	77785	70540	58696	62644	62017	81890	89838	77690	93514	91982	71175	69181	43797	3053	49018	22493	40707	65001	20238
7622_25.961_359.31625_HMDB0000258_[M+H]+_C12H22O11	508833	247061	433341	366645	129299	438111	147012	717032	277138	67562	65821	421000	421692	112827	341089	594117	131864	42619	213576	33691	9353	263372	19038
1196_2.014_199.1078_HMDB0000291_[M+H]+_C9H10O5	97911	80866	89698	102152	84264	82057	92503	98088	78028	65372	68857	99931	69495	72851	86536	98740	78053	39358	77009	74291	127432	71782	88429
951_5.794_137.02847_HMDB0000301_[M-H]-_C6H6N2O2	2017	2992	2748	2655	2970	4060	2987	2264	2529	2248	1778	2783	2358	1290	2926	2847	1564	2106	2540	1443	2260	1776	1256
1853_1.191_184.98526_HMDB0000362_[M-H]-_C3H7O7P	7178	13656	21148	5895	11664	18955	16141	7750	8639	5682	8535	7793	11545	10524	9235	6780	3652	6269	6186	1477	2212	3278	1898
1240_2.207_167.08781_HMDB0000375_[M+H]+_C9H10O3	315025	293926	145065	339932	273907	284077	353324	311921	300582	226342	108483	314872	296380	236140	249258	289743	131487	64821	98470	99431	166715	114104	77384
1121_3.208_183.11453_HMDB0000423_[M+H]+_C9H10O4	5844	7382	6684	6775	7719	6208	9880	8004	5442	3685	6045	7442	3833	6034	8732	7124	2022	1483	2391	2109	5692	1853	2659
1943_1.427_146.98222_HMDB0000426_[M-H]-_C5H8O5	15598	11561	4925	29433	8777	14196	11839	15931	15592	10252	13123	11471	10376	13570	11055	10486	3613	3307	4897	4680	10294	37323	3586
958_1.186_169.09476_HMDB0000484_[M+H]+_C8H8O4	251450	199737	224953	221130	240947	223527	200429	220603	236356	137657	120249	214501	159899	139446	211896	217054	115478	56739	107311	127806	94833	1028	117720
1681_5.752_137.02127_HMDB0000500_[M-H]-_C7H6O3	2006	3132	1738	1783	2992	3992	3264	534	903	2250	652	3212	2456	1481	3293	816	343	249	1075	1530	2619	2000	227
20470_5.326_653.27893_HMDB0000570_[M-H]-_C36H38N4O8	40355	55503	52074	48189	40452	50040	48115	44414	54053	35018	33790	50645	36359	48961	45508	45336	49447	18804	34451	33597	46304	49792	30637
158_23.013_61.02787_HMDB0000595_[M+H]+_CHO3_predicted_ecoli	6642	8148	7699	11962	10370	10321	10752	9648	8842	8494	7656	11631	7657	7130	8826	10727	7821	6499	6827	6403	6954	6156	6461
1153_1.567_147.0666_HMDB0000606_[M-H]-_C5H8O5	34902	31160	27144	31157	44035	34364	41246	30453	38836	22894	22114	33402	27322	21552	28854	34293	4194	2224	6482	4120	17478	13517	9158
263_1.532_104.04975_HMDB0000650_[M+H]+_C4H9NO2	5591	7055	6144	5194	6128	4924	4117	7300	5676	7198	6511	5215	6599	6248	6604	6116	3087	940	1682	521	1587	1311	1274
1449_3.156_131.0889_HMDB0000665_[M-H]-_C6H12O3	18866	161735	31556	3873	172873	201427	48428	197459	24746	118181	8272	173901	18449	132746	186595	212639	29035	2576	23642	11369	67248	34181	33650
651_1.697_131.11267_HMDB0000687_[M+H]+_C6H13NO2	2663	1618	2612	2365	2395	1880	5096	2898	3018	823	1184	2456	877	1318	1730	2399	1323	362	192	534	1069	1596	364
980_1.588_150.05774_HMDB0000696_[M+H]+_C5H11NO2S	98328	93109	84045	102241	92454	83105	102688	101301	82389	83613	95863	91753	73744	85355	92276	100796	47528	10398	25932	6738	55372	20083	14719
504_1.223_115.00434_HMDB0000720_[M-H]-_C5H8O3	17042	20799	17343	17637	22540	14758	17807	16780	15643	13790	11470	16999	14114	12887	15134	17195	14136	4090	6577	14205	8225	4961	7907
256_8.098_118.06455_HMDB0000738_[M+H]+_C8H7N	9480	6913	6668	7653	8332	8875	10416	8386	8670	6982	6386	7285	5602	6575	9365	9177	2888	1239	1195	747	316	5157	4532
777_1.971_182.08272_HMDB0000755_[M+H]+_C9H10O4	18033	17652	24761	17545	16229	15424	15647	14391	15670	14049	19852	19095	14439	12503	16614	18046	4218	2983	4703	8192	12089	2884	4950
1267_5.573_165.0558_HMDB0000779_[M-H]-_C9H10O3	299989	159108	278458	321997	279434	231996	303945	165955	340830	151327	238712	252425	262652	122378	243095	251372	417543	147625	125949	119897	183947	271664	123907
2776_13.483_227.02992_HMDB0000806_[M-H]-_C14H28O2	1454	1034	1290	1738	1417	1696	2018	1511	1558	711	711	1377	564	756	1282	1358	270	68	415	254	393	444	392
1702_1.215_176.93652_HMDB0000807_[M-H]-_C3H7O7P	19192	14360	22384	26083	24338	21835	23210	26988	20805	24543	20384	27249	13083	21548	22667	21321	3240	2295	14593	3159	25784	7730	10704
4165_26.251_284.29202_HMDB0000827_[M+H]+_C18H36O2	2923	1879	2274	1827	2100	2605	1167	3408	2248	1832	1058	2804	2739	1659	2008	3470	818	1054	1291	941	700	1926	1276
920_6.46_165.0762_HMDB0000849_[M+H]+_C6H12O5	1095	4454	679	10567	185	98499	2491	1971	89	29603	246	6706	1528	6920	5316	343	424	4258	97364	2128	27294	615	1109
14_1.481_59.01317_HMDB0000863_[M-H]-_C3H8O	35160	32304	37632	35461	35164	35132	36003	35857	30131	27792	27779	30221	34867	34370	32728	30592	23267	14582	23320	15833	32027	25815	20269
1369_19.137_175.10944_HMDB0000904_[M+H]+_C6H13N3O3	2068	2225	2152	1962	1998	2988	2952	1462	1702	2109	1266	1932	2562	1332	2037	1958	1659	1542	1839	1702	1542	1018	1825
47_1.399_60.05345_HMDB0000906_[M+H]+_C3H9N	3109	3251	3728	3832	3540	3001	3865	3575	3850	4236	4672	4045	5449	4369	4319	3942	1362	974	1343	820	2654	1246	2008
518_6.5_148.07391_HMDB0000930_[M+H]+_C9H8O2	3487	3055	3064	2993	1769	3806	4898	2986	3903	2619	2628	2664	1327	2279	3232	3360	5732	118	753	319	1301	521	749
8989_5.4_381.17276_HMDB0000961_[M-H]-_C15H28O7P2	11801	8950	6604	9375	12038	11034	12823	10893	9525	8574	9035	11722	4220	8403	11444	9137	10316	2279	7724	3610	12560	8438	6190
900_1.825_146.06033_HMDB0001161_[M+H]+_C7H16NO2	7601	7495	5531	7836	6615	9010	8092	7794	7921	6893	6150	7516	5692	6812	7746	9438	840	612	2529	915	4744	1540	2673
2440_12.944_228.19766_HMDB00012_[M+H]+_C9H12N2O5	10176	7384	7310	5912	6715	12662	7533	7130	7492	7551	5304	11287	23538	6216	5303	10091	6628	8313	7518	7972	10853	6481	6237
2442_24.583_228.19966_HMDB00012_[M+H]+_C9H12N2O5	1054	1461	4275	1171	1199	2537	403	2224	2532	3676	514	3020	9962	271	1569	10856	1342	411	400	285	357	3168	1473
9156_14.149_386.97714_HMDB0001245_[M+H]+_C9H15N3O10P2	3139	2969	1965	3460	2030	5759	3742	2584	2609	2264	363	4999	2435	3289	3049	1816	2072	2456	4978	2093	1944	1709	1404
5667_2.883_313.1394_HMDB0001285_[M-H]-_C10H20O7P2	1554	813	1351	1984	1588	1742	2470	1180	1738	998	1042	1043	632	670	1669	1161	681	168	76	264	487	989	335
136_1.468_90.05314_HMDB0001311_[M+H]+_C3H6O3	4745	4759	3787	4827	4850	4072	4147	6244	4531	6126	6182	4542	6314	6246	5526	5468	1430	841	1510	839	2091	1239	2006
3255_6.348_245.09019_HMDB0001347_[M-H]-_C5H12O7P2	8910	8043	7407	8862	8306	9698	9849	6816	8264	5138	4084	8824	7380	6159	8761	7536	2739	1248	2674	1706	4098	3304	2334
1632_1.166_191.0751_HMDB0001370_[M+H]+_C7H14N2O4	150948	166974	157207	134532	158623	151595	130949	156724	151031	180805	156432	154320	173114	159363	151231	162062	150275	109142	166552	201986	122990	1075	182853
2412_20.09_227.20023_HMDB00014_[M+H]+_C9H13N3O4	1519	1374	1655	1517	1343	1522	1477	1750	1779	1655	1014	1609	1290	1155	1441	1458	1190	944	1436	1429	1345	1036	1406
238_1.223_78.71288_HMDB0001429_[M-H]-_O4P	3056	1886	2521	2927	2597	2237	2945	2307	2336	2524	2150	1796	1518	2481	2151	2138	970	1074	2930	1066	2668	1503	1830
1252_1.418_169.09319_HMDB0001431_[M+H]+_C8H12N2O2	26622	27921	26936	30354	28717	24945	28376	24301	28183	20737	20601	29646	24556	27008	28844	32210	16305	9703	13732	16252	12981	1157	16286
1345_1.197_168.98035_HMDB0001473_[M-H]-_C3H7O6P	9514	8856	7272	10291	9565	9192	10650	9536	9320	9256	6823	8678	7463	6981	8795	10118	3796	4685	7541	2889	11328	6164	6998
575_1.699_124.03759_HMDB0001488_[M+H]+_C6H5NO2	25526	39701	26562	27089	23979	38980	36600	55318	21726	29331	66798	48899	25024	56130	23588	29664	9764	780	11741	2791	38587	3227	13349
13736_1.196_457.15222_HMDB0001520_[M+H]+_C17H21N4O9P	2973	4115	3735	3894	3285	4923	3940	3496	3760	2218	1938	4036	3375	3003	3718	3815	1495	387	1161	447	889	1179	645
10310_24.218_404.20239_HMDB0001546_[M+H]+_C9H15N3O11P2	445	561	479	612	1519	915	1196	568	609	700	235	498	599	713	649	423	308	628	764	542	564	459	435
31_1.43_58.06275_HMDB0001659_[M+H]+_C3H6O	3620	3520	4218	3635	3353	3419	3617	3794	2729	3783	4847	3892	4187	3930	4249	4178	616	676	2264	1366	2322	895	2418
10344_5.262_444.18369_HMDB0001846_[M-2H]2-_C19H23N7O6	142801	109391	140004	154135	144637	152715	194777	127982	140218	95419	82365	118186	87962	88269	118687	144690	2847	16825	32397	53850	79194	49971	51624
1052_1.447_154.04787_HMDB0001856_[M+H]+_C7H6O4_Experimental_HMDb	3253	3577	2756	3433	3436	3558	4010	4002	3896	1369	1803	3569	2293	2220	3677	4308	2449	4451	1160	1420	2895	1330	1736
824_1.213_142.94588_HMDB0001895_[M+H]+_C7H6O3	11723	7129	11916	13166	12383	9626	12343	11081	10420	3894	4334	10689	5678	5270	12954	11157	2957	189	9154	2844	22062	10059	9004
985_6.449_116.05084_HMDB00019_[M-H]-_C5H8O3_predicted_ecoli	1234	1575	1365	1176	1711	1053	911	910	1198	1542	628	907	1418	917	1630	1018	653	67	1074	427	2769	279	400
210_1.489_104.0554_HMDB0001906_[M+H]+_C4H9NO2	11972	11840	13135	19850	10341	20719	25922	11751	10580	9626	13449	10648	42371	11392	15834	20913	5757	2273	12716	372	23365	16275	12677
1202_6.454_165.0762_HMDB0002005_[M+H]+_C5H11NO3S	1095	4454	1088	10567	288	98499	2491	1971	89	29603	246	6706	1630	6920	5316	343	424	4258	97364	2128	27294	268	1109
2472_5.387_164.10796_HMDB0002035_[M-H]-_C9H8O3_experimental_HMDB	2063	2968	1995	3489	2225	1632	2565	2148	2011	1717	1279	1289	2809	2474	2437	853	300	910	1440	853	1569	1227	943
1463_27.305_208.0341_HMDB0002042_[M+H]+_C11H13NO3	2592	3023	895	841	1031	1061	1156	1082	1151	2514	2006	1489	1957	1782	1157	1340	712	613	539	320	340	305	268
1332_2.014_199.1078_HMDB0002085_[M+H]+_C9H10O5	79858	67053	72466	80049	65831	65212	75813	79833	64124	52991	55283	81858	56850	58186	69444	80966	63486	30884	60784	59512	102999	56485	67700
1588_1.294_188.17645_HMDB0002189_[M+H]+_C9H21N3O	2399	2771	1741	2067	4396	2695	1832	3189	2465	4299	5200	4735	6096	3498	3115	3477	1583	1199	4709	1688	3077	21356	3877
635_25.935_123.07688_HMDB0002243_[M+H]+_C6H5NO2_Experimental_HMDb	615	311	793	400	461	605	391	476	2183	346	300	597	481	392	428	357	345	421	376	266	297	335	308
327_1.151_104.10585_HMDB00023_[M+H]+_C4H8O3	7468	11775	7256	6571	9583	6662	5426	8634	7177	13357	11705	8146	13212	12222	9465	9045	1350	1890	7025	20	9356	1739	5480
158_1.47_90.05414_HMDB0002329_[M+H]+_C2H2O4	5092	4857	3982	5145	5038	4196	4360	6879	4712	6254	6438	4867	6426	6790	5837	5734	1735	862	1617	896	2111	1298	2105
1761_11.698_141.04626_HMDB0002432_[M-H]-_C6H6O4	12895	9510	13370	13949	13008	12179	17173	10961	14361	6329	5899	11842	6445	6969	12539	12049	3545	1240	3188	3308	5302	4674	4115
943_1.918_137.02284_HMDB0002466_[M-H]-_C7H6O3	2912	982	2199	2006	2744	2235	4116	2194	5555	563	469	2631	993	1312	1942	3002	804	420	655	641	2462	780	878
434_1.711_139.08934_HMDB0002658_[M+H]+_C6H5NO3	34867	28415	30235	37502	32067	31272	42685	31265	33582	15837	15461	33173	18846	21375	32924	35713	10053	2134	6396	1829	18500	8352	6609
915_8.516_135.04626_HMDB0003152_[M-H]-_C7H8N2O	32222	30940	29298	35308	33032	31944	32596	27210	30374	18760	15471	33391	24177	19413	28762	30066	7061	2934	8743	5499	14374	8791	6710
3580_25.92_267.26746_HMDB0003229_[M+H]+_C16H30O2	7977	3222	5339	6230	2832	7610	3155	14276	3644	1350	1078	7640	8060	2449	5068	10158	2368	759	4227	496	228	4731	289
4090_16.154_282.27655_HMDB0003231_[M+H]+_C18H34O2	831	693	371	762	517	616	444	1736	765	272	524	352	1216	300	737	961	195	226	354	83	148	502	307
726_1.179_147.11191_HMDB0003339_[M+H]+_C5H9NO4	395733	296721	370516	370712	394344	356034	397045	351306	414195	196023	161160	362797	235684	199133	351506	337916	144410	64183	129046	151718	112941	1440	137465
257_1.445_118.08549_HMDB0003355_[M+H]+_C5H11NO2	389318	427732	377585	386028	406154	365984	369831	422635	368569	443128	457164	409123	475699	479771	419977	461848	85726	107413	269600	147018	225382	70450	143580
717_22.985_135.0999_HMDB00034_[M+H]+_C5H5N5	23747	32088	26550	21437	53419	55514	38047	61330	56513	33618	22171	36001	19480	30841	20644	16910	42962	20164	19922	22890	35925	33700	26921
270_24.713_84.9905_HMDB0003407_[M-H]-_C4H6O2	319	57	39	164	13	47	1379	806	47	34	185	71	528	336	20	31	42	37	27	20	93	151	345
237_1.395_115.03498_HMDB0003411_[M+H]+_C5H9NO2	127	95	119	202	102	113	83	32	40	259	194	463	150	184	129	66	40	545	180	43	46	1253238	3236
122_1.677_74.09677_HMDB0003453_[M+H]+_C3H6O2	713	567	487	763	426	778	338	596	299	246	296	643	529	327	541	397	95	61	270	371	3427	230	150
7224_1.629_346.05228_HMDB0003540_[M-H]-_C10H14N5O7P	875	842	10320	410	425	970	719	804	966	795	802	412	2402	1021	1088	671	257	346	69	151	320	193	385
137_1.473_72.08021_HMDB0003543_[M+H]+_C4H8O	93191	97672	78440	74293	86275	82283	68374	97433	76222	111814	108937	88115	106772	105661	89934	99818	18602	12470	44912	23467	60413	10981	32487
208_2.325_88.07612_HMDB0003609_[M+H]+_C3H5NO2	4058	3428	3856	4007	4192	3884	5217	3658	4207	2663	2072	4100	3481	2708	4447	3804	1133	721	1207	1195	2326	747	1316
1088_1.451_145.09778_HMDB0003701_[M-H]-_C9H10N2	47740	40963	51435	42102	46278	57963	61233	66661	50822	37328	32842	50868	47980	39368	53799	50125	27874	26452	31735	33991	21254	161	25520
809_8.517_135.04388_HMDB0003767_[M-H]-_C8H8O2	34142	32007	31026	36708	35144	34355	34334	28960	33077	19806	18309	35289	25776	21187	29849	32008	8016	3507	9863	6304	15135	9831	7366
240_2.343_88.07612_HMDB00039_[M+H]+_C4H8O2	4058	3428	3406	4150	3396	3884	5217	3658	3290	2691	1645	4038	3567	2708	4588	3804	1133	721	1207	1195	2326	747	1183
945_1.253_136.91629_HMDB0004110_[M-H]-_C2H5O5P	3367	3881	4268	4269	3808	3748	3575	4420	3707	5274	5975	4103	3087	4954	3782	3463	1997	2660	5123	1603	5469	3650	4015
515_6.527_121.06247_HMDB00043_[M+H]+_C5H11NO2	3026	3297	3314	3225	3793	12059	2713	3161	2755	4189	1946	2832	2007	2638	3612	2162	1908	1939	15562	1332	4111	1032	859
815_6.126_156.09804_HMDB0006200_[M+H]+_C6H5NO4	2755	3469	4234	3780	3262	2883	4560	2755	2412	574	1829	3951	1816	3503	4620	3980	3346	218	1507	921	3268	1032	508
497_2.206_120.07953_HMDB0006236_[M+H]+_C8H8O	1536454	1547258	1538998	1647975	1348023	1405152	1665144	1487906	1349352	1161134	1454586	1562733	1479947	1220107	1279124	1435207	748926	381488	567330	512478	832408	572780	429560
455_1.216_142.94588_HMDB0006331_[M+H]+_C6H6O4	11723	7129	11916	13166	12383	9626	12343	11081	10420	3894	4334	10689	5678	7286	12954	11157	2957	189	9154	2844	22062	10059	9004
1175_1.29_149.04712_HMDB0011743_[M-H]-_C9H10O2	2458	4032	2871	2616	3438	3339	2054	3305	2403	7345	7499	3613	4959	5807	4036	3348	1524	5213	3631	703	4260	427	2757
621_1.217_142.94588_HMDB0012190_[M+H]+_AsH3O4	13494	7995	13266	15453	14440	11333	13845	12889	12093	4439	5066	12765	6844	8410	14559	13616	3483	211	10669	3649	25873	11977	10430
285_1.727_121.06436_HMDB0012275_[M+H]+_C8H11N	1764285	1301508	1475622	1741507	1622381	1498676	2048546	1552947	1681944	743587	681155	1752869	870433	931964	1631551	1704638	558841	95819	370242	309991	962074	375139	366390
74_1.463_70.06485_HMDB0012497_[M+H]+_C4H7N	30305	29267	27868	27221	26673	25144	24452	31311	22146	29942	28704	28096	29433	29603	28763	28079	20926	4691	4588	4063	13073	7508	8268
4501_13.98_263.0896_HMDB0014339_[2M+Na]+_C16H25NO2_predicted_HMDb	9451	12030	5693	8692	10589	9946	10400	7363	5809	7857	3644	12979	9109	12410	12640	7059	6415	6681	8579	8502	9488	6567	9830
10974_20.045_414.79068_HMDB00150_[M+H]+_C6H10O6	2174	1779	1611	3122	1817	21209	3413	1837	1810	3581	524	2735	1671	1465	2128	1109	1169	1211	5295	1253	6171	1680	1199
707_13.998_129.05144_HMDB0015212_[M+ACN+2H]+_C6H11NO2_Experimental_HMDb	4328	4214	3342	3569	2772	2696	3759	2583	2810	3607	1481	4404	2203	3038	4214	2203	2468	2240	3569	2506	3759	2354	3266
697_1.238_134.01839_HMDB00156_[M+H]+_C4H6O5	36637	52745	38949	38682	38832	38850	25015	39845	30614	50362	53846	41419	51144	56870	36629	38840	9283	5726	12023	7633	18988	12905	17559
4562_12.608_264.16345_HMDB0029134_[M+H]+_C14H20N2O3_predicted_HMDb	1123	1553	1102	1204	1029	1132	2116	2236	3684	382	768	937	659	568	1895	1029	977	61	483	530	2378	542	844
9075_18.906_402.35764_HMDB0029887_[M+H]+_C22H42O6_Experimental_HMDb	443	363	321	227	175	256	155	263	148	99	126	94	292	187	217	697	183	105	59	51	66	207	102
2904_1.273_174.97627_HMDB0031193_[M-H]-_C6H8O6	2775	4664	2571	1542	2433	2128	1260	2526	1882	3279	3627	3541	3951	3942	3703	2478	2933	72	1914	1378	1723	4568	1007
79_1.476_72.08021_HMDB0031641_[M+H]+_C4H9N	93191	97672	78440	74293	86275	82283	68374	97433	76222	111814	108937	88115	106772	105661	89934	99818	18602	12470	44912	23467	60413	15096	32487
1243_1.365_169.09319_HMDB0032562_[M+H]+_C12H11N_Experimental_HMDb	27757	38342	34942	30257	32987	30179	30248	33419	28760	32312	36492	40254	49284	38293	33486	37449	16430	9825	25231	21503	13285	1311	22794
1111_1.43_146.98222_HMDB0059655_[M-H]-_C5H8O5	14794	11206	4452	28616	7879	13589	11072	15275	15338	9781	12669	11249	9963	13338	10585	10141	3604	3722	4722	4524	9791	35982	3365
3293_14.715_311.18243_HMDB00598_[M+H]+_S	15146	13013	16041	10784	11895	13924	11033	7664	16319	6954	6095	8511	9967	4287	3612	9126	7475	4077	7614	4652	7200	6652	5612
3777_5.85_202.10776_HMDB0060484_[M-3H]-_C11H8NO3_experime_ecoli	19020	25946	15610	16221	23564	25795	22919	20593	19493	15664	14462	20203	14809	21391	22930	18320	3968	1692	12389	4732	39692	11035	17698
395_1.605_116.10071_HMDB00626_[M-H]-_C24H40O4	18496	20078	14624	13432	15911	15743	15639	18397	1341	15546	10840	15154	14902	17643	16468	21475	3381	1103	7515	3565	10462	5650	6396
1220_2.213_166.08566_HMDB0250791_[M+H]+_C9H11NO2	2584053	2729229	2738060	2903704	2195881	2475194	3000842	2578571	2533414	1851879	2536389	2750478	2537161	2002479	2234052	2577309	1229540	581160	887234	791389	1376644	893026	680042

## Sheet: B.After filtration
Supplementary Table 7 B: All annotated metabolites in human and animals S. agalactiae strains
Sample	Where	A17	A18	A19	A20	A21	A22	A23	H1	H2	H10	H11	H12	H13	H14	H15	H16	H3	H4	H5	H6	H7	H8	H9
Label	unique/shared	Animal	Animal	Animal	Animal	Animal	Animal	Animal	Human	Human	Human	Human	Human	Human	Human	Human	Human	Human	Human	Human	Human	Human	Human	Human
HMDB0000011	SHARED	20187.8	4347.01	3454.06	3325.23	5515.79	20088.7	3099.92	12092.2	12633.2	8956.44	11966	15624.7	9537.59	11941.2	9391.93	14885.9	7262.77	8536.47	9932.38	9786.2	8807.08	13052.1	12273.6
HMDB0000026	SHARED	6034.39	5863.63	2335.97	2195.91	2176.48	2339.35	2340.81	21661.1	25370.5	34169.4	26697.6	24331	17064	24824.3	25631.1	30533.3	40532.3	25193.7	25063.7	25199.1	32024.4	25166.7	24457.6
HMDB0000034	SHARED	3490.24	5804.09	1883.58	25002.3	198919	15426.5	45624.5	149376	208161	126386	98763.8	121706	84614.5	163018	135276	137025	190408	161194	157203	226010	95016.8	134700	182410
HMDB0000039	SHARED	151984	107827	65927.4	89750.4	17950.1	25969.3	34439.3	6059.92	6902.74	5832.53	5621.88	6740.31	4164.53	9257.55	5503.17	8401.22	4369.2	7910.93	5112.92	9214.68	9160.19	5854.66	5170.4
HMDB0000043	SHARED	101452	235263	283107	282613	195687	83302.3	191728	230717	280851	220804	247701	254336	158855	224375	283732	252370	314714	316623	252012	332684	325205	278155	278766
HMDB0000045	SHARED	1329.68	2301.76	944.389	2044.49	1015.72	1378.93	3084.8	8572.24	10584.5	12648.9	9603.54	9054.13	6575.84	12798.9	11606.1	7863.61	13721	14695.8	11750.1	10288.6	9690.18	10343	10361.5
HMDB0000073	SHARED	10234.2	9206.6	13491.5	10508.4	21339	6107.96	15113.7	46371.9	44215.8	48909.1	53154.5	50203.3	37324.2	46405.4	46311.5	46310.3	35397.1	32297.5	46450.9	34330.9	45900.5	57706.3	46158
HMDB0000119	SHARED	4372.38	3082.47	3100.65	3088.21	1837.16	9091.83	2092.5	1160.56	1327.9	1174.19	1059.56	1383.61	761.509	973.844	1056.26	1165.14	1161.33	1368.65	1168.25	1154.8	1210.31	1048.46	1210.87
HMDB0000123	SHARED	13426.9	17272.7	11965.5	16921.3	13246.1	14363.8	11357.2	4512.4	6233.09	4871.45	4692.56	5519.39	6501.44	5212.23	6746.85	5116.34	5891.25	5014.83	5026.72	6747.11	5317.37	6607.87	4456.84
HMDB0000132	SHARED	3780.4	7988.34	15152.1	14892.2	80113.1	15022.2	22056.6	87913.6	82171.5	72509.9	78567.8	83352.6	59301.7	105630	102009	95738.9	89134.6	89230	86216.6	73074.9	81035.3	97594	92503
HMDB0000134	SHARED	22741.5	11625.1	8098.98	36973.6	11053.3	8002.89	13538.2	17128.3	19666.3	14729.6	16087.1	18595.9	10810.9	16150.7	15675	15144.9	13164.8	10048.7	14757.2	11836.6	12681.7	15180.4	13068.9
HMDB0000148	SHARED	9281.2	16399.8	6525.87	7582.65	11350.1	4826.85	8898.65	18014.9	18790.8	16157	13618.2	15442.2	11725.3	11690.7	18207.9	17580.1	30623.3	29031.6	19772.6	25898	25708.1	19105.3	17663.2
HMDB0000159	SHARED	877635	980839	829981	1.20458e+06	984043	1.06819e+06	624735	1.31014e+06	1.37066e+06	1.28067e+06	1.51584e+06	1.31622e+06	895132	1.44431e+06	1.41659e+06	1.49086e+06	980744	1.45205e+06	1.3531e+06	1.48119e+06	1.0452e+06	1.39576e+06	1.26244e+06
HMDB0000162	SHARED	98386.6	30835.9	10285.6	19369.3	30087.5	32699.4	22735	146656	124626	160575	159820	176274	125773	172714	173748	205901	64211.9	66362	160902	93918.9	81957.9	165221	153430
HMDB0000168	SHARED	1824.05	4559.75	1576.51	1857.81	1218.61	2108.43	1859.32	4779.65	5141.76	4670.12	5446.16	5020.58	3245.71	5059.26	5401.06	4753.82	8160.61	4995.67	4997.84	5190.81	4995.17	5029.39	4687.82
HMDB0000172	SHARED	844777	208528	741425	615805	1.21155e+06	738562	1.00527e+06	1.49194e+06	1.49812e+06	1.38176e+06	1.6289e+06	1.55703e+06	1.13163e+06	1.40916e+06	1.6206e+06	1.5844e+06	1.70615e+06	1.73981e+06	1.89388e+06	1.27755e+06	1.78723e+06	1.69638e+06	1.8084e+06
HMDB0000174	SHARED	8883.82	33778.1	90567.1	28555.8	22269.2	13921.4	9166.85	1856.2	3868.1	1965.19	6936.89	2010.99	41439.2	2195.34	3539.86	1712.5	18228	2359.58	4545.89	3537.46	4421.61	3812.96	3071.04
HMDB0000191	SHARED	31824.4	63236.7	28914.7	49023.6	19405.2	29196.8	37946.7	404073	326500	340604	376138	390891	256960	417382	375894	336342	316731	285400	411278	321541	287861	391616	355328
HMDB0000193	SHARED	34274.8	52153.8	13701.1	70964.5	16681.4	5484.37	15133.7	5911.1	8965.34	4438.56	5911.1	6565.98	3795.33	5512.98	5952.1	5907.45	4092.85	4852.99	4794.27	4988.84	4017.76	5391.04	4926.59
HMDB0000205	SHARED	4171.16	6458.55	4879.23	7326.13	7322.14	3053.3	5002.33	2613.01	2179.2	3506.42	2144.56	2402.36	2238.89	3706	2975.63	3087.09	2158.13	1373.26	3060.28	2677.13	1554.98	3120.4	2695.3
HMDB0000206	SHARED	47010.1	83144.8	22122	98007.5	12250.7	16977.4	34548.8	30708.3	28293.5	31522.1	46087.8	44496.9	30021	62827.7	34396.8	51827	19546.7	18820.5	31789.1	27836.3	19995.5	36585.9	32342.9
HMDB0000208	SHARED	3191.1	3303.47	3123.33	3885.53	1116.72	2054.67	13888.2	1313.48	1423.95	1319.58	2435.9	1697.81	1218.54	1180.07	1415.26	1341.96	1421.48	1943.26	1327.68	2074.76	1526.27	1718.45	1417.1
HMDB0000228	SHARED	1068.07	1152.56	686.011	1166.29	1072.64	980.55	1064.41	904.653	684.748	904.386	907.59	911.798	762.253	912.677	1046.97	1345.86	833.301	918.888	909.138	738.995	918.17	991.931	1529.92
HMDB0000239	SHARED	7474.67	5327.92	4345.51	5236.15	4308.25	5857.98	5266.39	2421.79	3688.27	2879.02	3478.63	3846.81	3441.35	4935.06	3692.58	3758.34	2977.6	3137.65	3589.98	5338.95	3590.22	5416.75	3868.34
HMDB0000254	SHARED	721.974	728.368	222.624	744.991	722.72	775.177	703.285	2494.33	2482.73	1516.88	2826.92	2638.58	2485.96	2900.91	2531.52	2501.93	2101.99	2732.67	1998.05	2412.19	2165.49	2440.07	2666.14
HMDB0000271	SHARED	5194.38	8391.23	7157.81	6164.05	8405.18	7859.58	9091.58	41395	31600.9	33114.6	44631.8	41630.2	29206.1	44000.6	47368.3	33785.9	35761.7	28636.7	41370.4	31768.3	29204.9	46755	29570.4
HMDB0000300	SHARED	55943.7	54951.1	54002.7	6796.52	217349	11722.2	55354.6	205991	192158	166456	203079	206908	157559	258557	244142	295267	152697	122645	204186	163567	137119	263617	207181
HMDB0000301	SHARED	3002.37	9052.35	7599.45	7741.95	2181.47	1330	5292.41	1842.82	2819.61	2218.36	2198.03	2729.02	2698.76	3415.03	2330.63	2261.33	1920.75	2681.49	3294.8	3317.18	2704.53	2814.34	2713.18
HMDB0000375	SHARED	477255	323706	117982	186708	150401	405014	133084	40472.9	71558.7	44588.3	52146	48403.7	44276.4	47279.4	56201.3	72516.9	28549	46204.6	59209.5	45989.8	47562.4	60898.5	49252.8
HMDB0000426	SHARED	133206	73096.6	53151.2	62181.5	31056.2	418901	55110.4	13246.5	22232.5	19122.1	21874.4	19737.4	13098.3	19304.6	17136.7	17411.3	16626.1	18760.9	20901	22037.6	20058.1	20018	15877
HMDB0000439	SHARED	4806.02	4654.3	3601.81	1942.77	4115.98	2387.35	5571.58	16021.2	15912.5	13368.3	16018.6	25249.2	9789.54	15904	18176.8	21549.7	16035.3	12124.6	15939.1	14121.3	13773.6	21951.8	16675.2
HMDB0000500	SHARED	1313.79	2028.78	1009.23	1302.55	1309.31	1300.67	1311.87	928.098	685.631	731.647	768.011	722.96	670.276	732.048	706.239	728.297	768.077	724.866	821	659.046	734.651	954.6	660.118
HMDB0000511	SHARED	3263.43	4044.42	2831.66	4693.89	3850.58	4180.05	5683.22	6008.16	6698.14	7214.03	5644.8	4444.4	4318.77	6119.24	5359.72	6295.86	3945.63	3395.26	5276.15	4670.26	4188.03	6010.99	5256.31
HMDB0000535	SHARED	9307.29	11227.8	5936.69	9062.48	4670.77	6934.59	6322.19	3165.23	3587.65	3182.27	3008.08	4440.47	3970.76	4557.34	5481.96	4874.28	4029.93	4645.85	3483.22	3149.39	2706.3	3655.79	2376.76
HMDB0000606	SHARED	133206	73096.6	53151.2	62181.5	31056.2	418901	55110.4	13246.5	22232.5	19122.1	21874.4	19737.4	13098.3	19304.6	17136.7	17411.3	16626.1	18760.9	20901	22037.6	20058.1	20018	15877
HMDB0000634	SHARED	60074.6	24850.4	19298	26017.3	7947.51	126632	13852.9	8680.89	9084.39	6927.32	8630.94	7351.12	5772.51	9079.27	7336.41	6776.48	8536.61	6866.57	6245.53	10519.3	7225.54	8750.83	5094.58
HMDB0000641	SHARED	10090.6	2812.68	2452.14	2806.24	2823.54	2812.27	2812.07	12119.9	11242.6	12750.2	12434.7	12546	12750	12751.4	12559.4	13198.3	21336.3	18301.4	12744.8	12987.7	10383.6	12848.8	11571.8
HMDB0000650	SHARED	30754.4	25719.2	17247.2	20054.3	23750.6	11515.6	33489.1	84583.2	69563.4	73787.3	89341.4	84115.5	60267.8	95681.3	84942.8	75115.8	64150.3	63293.2	77946.3	70024.7	56518	90956.3	59462.3
HMDB0000660	SHARED	62724.5	321280	83597.4	98865.2	16564.8	16738.5	51034.9	9027.42	26818.9	11549.9	14550.3	11071.2	7070.42	5822.07	11970	9854.15	12666.7	22527.4	8684.26	12399	18654.5	14258.3	10679.9
HMDB0000665	SHARED	732967	158100	123272	209358	191567	888349	132312	13719.9	14215.7	15836.5	30347.7	11667.1	10746.3	15671.1	12163.2	25996.5	4372.39	5631.18	10967.2	6139.85	7089.42	16878.7	8305.73
HMDB0000673	SHARED	2944.51	3046.06	2354.95	4010.17	3066.53	3073.23	3087.87	1860.21	1652.59	1926.79	1864.33	1785.69	1849.08	2304.26	2026.56	2409.91	1440.55	1117.78	1801.19	1858.28	1065.79	2122.73	2027.75
HMDB0000687	SHARED	640033	153374	655502	428827	1.01914e+06	714628	830241	1.84667e+06	1.56113e+06	1.58841e+06	1.72177e+06	1.79193e+06	1.22457e+06	2.07899e+06	1.78513e+06	1.82868e+06	1.49945e+06	1.35475e+06	1.80227e+06	1.34744e+06	1.4312e+06	2.0375e+06	1.72145e+06
HMDB0000695	SHARED	46932.2	5976.91	6435.49	12043.3	4918.12	9675.5	6121	1392.91	1380.46	1400.46	1389.92	2055.16	1235.38	1300.04	1398.07	1387.32	1280.65	1552.8	1403.55	1381.66	1391.51	1458.03	1766.11
HMDB0000710	SHARED	20187.8	4347.01	3454.06	3325.23	5515.79	20088.7	3099.92	12092.2	12633.2	8956.44	11966	15624.7	9537.59	11941.2	9391.93	14885.9	7262.77	8536.47	9932.38	9786.2	8807.08	13052.1	12273.6
HMDB0000714	SHARED	4416.22	10014.5	4760.05	8453.54	4784.31	3292.91	4793.38	1077.43	1332.83	1134.66	1135.58	1218.66	1129.51	1159.74	1367.41	1134.93	985.117	1137.36	1136.46	1107.88	1006.61	1309.57	1094.08
HMDB0000715	SHARED	1201.59	476.766	475.194	470.925	471.533	472.499	446.936	828.184	684.748	686.328	614.837	692.818	508.665	1538.92	1410.41	682.883	826.786	695.627	672.966	689.118	688.918	684.066	568.301
HMDB0000720	SHARED	7439.19	3677.31	3099.08	3373.4	1639.28	2789.97	1003.93	1035.85	1368.5	870.911	1011.85	1063.54	999.137	1074.3	988.207	996.195	989.616	732.067	998.726	847.662	989.402	729.549	739.371
HMDB0000738	SHARED	3548.56	3077.49	4022.01	4780.83	5911.1	6565.01	5414.59	16735.5	15223.2	18773.9	21796.6	20353.4	15208.1	23710.9	25883.2	21056.4	14964.3	17841.9	19678.4	19059.3	14376.3	20392.2	18693.6
HMDB0000779	SHARED	477255	323706	117982	186708	150401	405014	133084	40472.9	71558.7	44588.3	52146	48403.7	44276.4	47279.4	56201.3	72516.9	28549	46204.6	59209.5	45989.8	47562.4	60898.5	49252.8
HMDB0000806	SHARED	72160.1	112644	78543.7	127522	83434.5	57752.2	88077.1	42977.4	39790.3	51323.9	44900.1	48670.9	53546.6	57781.2	58523.4	62952.7	42728.8	22180	42081.6	44526.2	28696.7	55569.8	48452.9
HMDB0000807	SHARED	6436.39	15643.7	6555.1	4180.97	2910.28	5286.43	3579.96	5137.83	13965.7	11745	4518.17	9751.81	10322.9	13903.7	6544.52	6465.76	4845.21	7247.01	5769.2	9576.85	7589.19	7462.59	4466.62
HMDB0000868	SHARED	1154.6	2209.13	1621.5	1169.93	705.598	657.13	1154.42	837.285	843.453	715.627	952.519	861.338	857.692	1299.78	569.947	809.583	1572.65	858.328	710.678	1100.39	1084.8	1218.49	577.341
HMDB0000906	SHARED	2946.27	4682.02	4967.47	4749.38	3514.74	4706.09	4766.74	1520.54	2066.86	1695.96	2666.61	1930.59	1463.64	1561.66	1676.46	1693.25	2107.67	2962.15	1869.12	3243.48	1554.98	1639.12	1528.16
HMDB0000929	SHARED	89257.1	100003	67116.2	99552.2	175583	99494.5	117325	606547	535359	520471	658226	676958	419665	744269	721875	696131	502581	561510	652050	578737	482967	726947	609670
HMDB0000957	SHARED	1711.92	2091.59	2816.6	3324.03	2094.88	2111.8	1363.66	837.523	1119.46	1123.25	1136.39	1128.5	1016.59	1417.05	1411.44	1115.84	1131.42	1165.17	1025	1273.07	1479.01	1126.32	942.335
HMDB0000975	SHARED	3318.63	3741.78	1690.29	1970.77	2656.54	2622.85	2655.21	1273.69	1154.34	1272	1495.77	1384.62	1272.19	1220.08	1269.92	1741.99	1261.26	1267.84	1217.56	1264.17	1261.6	1305.14	1107.76
HMDB0001124	SHARED	1735.43	1755.8	1445.6	1739.43	3480.38	1202	2060.07	4054.41	11024.1	2720.74	2900.44	2480.52	2104.02	2785.27	2887.49	3122.16	2772.04	2996.91	2881	4418.48	2440.64	3555.13	2510.47
HMDB0001129	SHARED	2864.27	2167.8	1977.11	2206.66	2332.41	1387.68	2243.23	5637.03	5139.99	5671.26	5424.51	6876.96	5592.85	7017.35	5532.2	5638.24	7621.36	5594.46	6295.98	4068.33	4783.11	7057.55	5699.32
HMDB0001190	SHARED	3773.9	3817.08	5883.95	3846.48	3860.31	3809.74	3849.43	8226.52	6759.11	6678.81	10040	8645.5	6349.02	7432.24	7854.53	7627.94	7397.6	6089.5	8437.68	6217.43	5742.66	10090.9	6413.75
HMDB0001218	SHARED	1175.62	1997.07	690.958	1251.74	1674.78	1343.77	1309.95	619.335	682.38	503.935	676.296	1038.21	310.851	407.988	636.334	673.994	1193.19	676.193	636	780.313	1043.37	952.257	990.66
HMDB0001336	SHARED	1408.67	2230.98	1757.71	2137.06	1130.74	1785	1771.09	1236.86	1327.36	1141.63	2091.55	1783.34	1388.89	1535.18	1666.04	1933.74	1165.5	1133.74	1177.04	966.957	1203.73	1748.61	1434.13
HMDB0001397	SHARED	724.85	733.071	176.45	732.699	734.065	975.858	728.818	3322.75	3643.04	5237.05	2597.65	3910.84	3094.64	4931.13	3726.25	3222.22	3821.65	4180.02	3916.36	4927.51	4365.72	3004.05	3798.67
HMDB0001401	SHARED	6041.63	6051.74	6653.44	3644.04	7945.16	6076.78	5804.22	9188.21	13031.7	8732.12	16208.5	11445.8	8691.88	11985.4	11415.6	11390.8	11557.7	9243.19	11839.1	14288.7	9222.52	14779	14636.7
HMDB0001414	SHARED	4201.92	4364	6367.12	5123.98	10028.1	5310.69	4256.54	134.914	137.892	148.67	120.168	148.895	150.064	147.644	470.826	149.306	506.564	148.869	228.23	422.567	247.173	108.792	117.24
HMDB0001431	SHARED	176450	173799	137248	242711	126481	188408	181222	145166	119355	110320	127344	139211	104274	102857	142791	145780	90000.1	76142.1	127987	93062	81803.8	118804	109396
HMDB0001476	SHARED	6302.84	9909.87	2675.53	6269.95	6298.7	6239.59	6300.97	1773.83	1900.93	1733.05	1653.05	2401.26	1378.96	2824.64	2409.09	2624.81	1257.61	1723.2	2753.45	1862.61	2197.49	2691.12	2401.28
HMDB0001488	SHARED	12619.1	2903.25	13111.7	12976.8	33952.3	5707.44	16760.4	25279.7	24787.6	21881.8	28470.1	22772.4	18398.8	23026.8	37747.8	29524.1	37468.2	53648.8	31173.6	38184.6	41367	27788.9	26968.2
HMDB0001659	SHARED	38203.9	55225.8	29182.5	53996.8	29447.8	40351.3	42275.3	25206.9	45709.8	21434.6	24391.9	18891.2	19034	28783.4	22333.4	26410.3	46678	41894.6	25216.4	28926.1	25736.4	29586.7	20721.5
HMDB0001858	SHARED	5824.19	7049.58	4044.27	6239.37	6571.47	6265.75	5801.05	2990.69	2122.04	2749.68	2926.04	2891.19	2110.49	3978.44	3878.12	3116.86	2961.91	1899.11	3798.07	3475.47	1940.09	3459.96	2558.19
HMDB0001901	SHARED	844777	208528	741425	615805	1.21155e+06	738562	1.00527e+06	1.49194e+06	1.49812e+06	1.38176e+06	1.6289e+06	1.55703e+06	1.13163e+06	1.40916e+06	1.6206e+06	1.5844e+06	1.70615e+06	1.73981e+06	1.89388e+06	1.27755e+06	1.78723e+06	1.69638e+06	1.8084e+06
HMDB0002005	SHARED	6621.09	18784.9	6163.91	10675	4104.27	3795.28	6767.29	7013.05	8247.28	7179.89	6420.31	7826.07	5079.89	5570.5	8164.17	7701.96	10783.3	9650.1	7150.69	10040.1	10222.7	9191.88	9668.97
HMDB0002322	SHARED	9755.7	2707.57	2257.45	9646.23	16750.1	59313.6	9811.98	293.369	331.974	332.956	339.296	333.801	329.867	325.249	225.088	353.501	372.765	210.091	332.477	330.579	333.709	673.02	332.512
HMDB0002434	SHARED	1711.92	2074.57	2816.6	3324.03	2094.88	2093.85	1363.66	837.523	1119.46	1127.37	1123.38	1118.87	1016.59	1417.05	1411.44	1127.18	1115.7	1165.17	1025	1273.07	1479.01	1126.32	942.335
HMDB0002466	SHARED	1315.9	2028.78	1009.23	1321.63	1307.84	1299.69	1311.87	928.098	685.631	727.346	768.011	722.007	670.276	730.71	706.239	728.297	768.077	731.385	821	659.046	726.679	954.6	660.118
HMDB0002643	SHARED	50547.2	10551.2	4689.04	5625.76	5893.5	67436.9	75966.7	726.634	1024.12	906.065	988.513	1063.7	972.028	1502.82	998.451	1420.79	1008.03	1001.99	1014.39	1011.12	1015.01	1009.07	1009.24
HMDB0002658	SHARED	1564.11	1280.63	1669.08	2195.98	3457.88	3405.58	2372.82	3334.77	3049.98	3047.72	3030.54	3011.64	2490.89	3268.83	3230.37	4803.67	2825.02	2538.78	3518.4	3462.54	3337.78	3297.63	3256.97
HMDB0003011	SHARED	9281.2	16399.8	6525.87	7582.65	11350.1	4826.85	8898.65	18014.9	18790.8	16157	13618.2	15442.2	11725.3	11690.7	18207.9	17580.1	30623.3	29031.6	19772.6	25898	25708.1	19105.3	17663.2
HMDB0003243	SHARED	15132.5	17050.8	8213.1	14093.1	6658.47	11773.5	9370.13	4301.11	4301.28	3282.02	3260.91	6310.35	5189.46	6069.36	8289.82	7770.16	5333.6	5354.69	4684.96	4061.12	4477.85	4711.54	3103.2
HMDB0003361	SHARED	1618.53	1680.38	1690.29	2066.16	1580.48	2016.64	1677.26	909.98	903.037	912.608	2030.12	915.219	557.106	650.498	915.886	901.907	1202.28	912.723	881	1220.06	918.247	1093.26	769.982
HMDB0003366	SHARED	38203.9	55225.8	29182.5	53996.8	29447.8	40351.3	42275.3	25206.9	45709.8	21434.6	24391.9	18891.2	19034	28783.4	22333.4	26410.3	46678	41894.6	25216.4	28926.1	25736.4	29586.7	20721.5
HMDB00034	SHARED	3120.1	2756.28	1738.63	8669.59	84334.2	1503.45	19858.3	78197.5	123970	61174.7	50457.6	62412.2	40915.2	137539	74653.3	65536.4	84680.7	78262.2	77080.2	115824	44408	68872.1	100433
HMDB0003407.1	SHARED	3318.63	3454.32	2237.94	3627.3	2429.76	3554.05	1926.85	1367.9	1348.86	1597.29	1825.35	1819.39	1672.98	1463.54	1835.84	1626.45	1825.02	1971.48	1863	2053.6	1828.17	2093.34	1505.05
HMDB0003407.2	SHARED	5249.96	6033.17	2813.3	3506.12	1459.56	5313.9	3445.22	2117.06	1398.76	1452.01	2189.57	1921.78	1408.18	1793.22	2042.49	1076.47	1462.42	1414.99	1310	1467.03	1106.47	1501.31	1462.38
HMDB0003411	SHARED	98386.6	30835.9	10285.6	19369.3	30087.5	32699.4	22735	146656	124626	160575	159820	176274	125773	172714	173748	205901	64211.9	66362	160902	93918.9	81957.9	165221	153430
HMDB0003423	SHARED	3138.49	3433.09	3445.59	3410.15	3415.98	3447.05	4538.09	2784.66	4124.51	3470.11	3623.85	3516.85	1697.76	2820.49	3857.05	4453.68	3477.63	3306.16	3505.65	2939.95	3849.71	3509.54	3485.35
HMDB0003540	SHARED	1586.47	1409.11	1591.8	1583.42	1786.53	953.876	14054.4	60682.7	55791.5	62259	64771	76992.2	50891.7	91348.2	60699	78965.9	29259.6	30049.7	48359.6	37775	32312.1	64841.8	69158.2
HMDB0003767	SHARED	10723.8	10469.5	10198.9	12937.2	15845.5	13759.8	11063	22984.1	23352.6	20596.6	28537.7	25071.9	17035.6	23283.3	21032.6	26340.1	18830.5	14497.6	31940.6	22372.9	14685	23047.5	24584.8
HMDB0004062	SHARED	1310.68	2028.78	1009.23	1303.81	1309.77	1301.58	1311.87	928.098	685.631	721.556	768.011	726.949	670.276	731.86	706.239	728.297	768.077	732.118	821	659.046	723.912	954.6	660.118
HMDB00043	SHARED	101452	235263	283107	282613	195687	83302.3	191728	230717	280851	220804	247701	254336	158855	224375	283732	252370	314714	316623	252012	332684	325205	278155	278766
HMDB0004812	SHARED	395.018	556.061	352.744	391.176	340.661	434.808	395.7	183.432	216.236	149.043	398.237	338.519	191.121	214.647	274.984	162.909	203.389	173.943	220.676	197.3	199.514	289.81	226.16
HMDB00058	SHARED	577.159	1370.84	582.831	579.704	486.521	581.487	582.339	276.166	342.374	392.306	390.039	391.067	387.866	475.705	353.119	728.297	393.735	429.997	394.846	395.077	339.987	392.806	471.651
HMDB0005807	SHARED	1137.01	1708.16	943.805	1450.34	1015.72	3924.75	1235.98	716.652	907.371	718.354	710.81	1029.06	716.185	498.47	777.633	683.577	723.212	750.255	359.252	1019.52	680.664	602.131	716.661
HMDB0006116	SHARED	690.356	966.332	610.154	970.747	1666.07	1233.66	956.538	652.066	682.746	480.937	643.594	690.792	597.16	648.596	645.022	727.232	649.207	645.781	646.87	645.748	388.468	643.593	986.257
HMDB0006236	SHARED	64875.6	37196.8	16448.1	27799.1	19253.1	45521.5	16101.3	10867.4	12807.6	14709.7	16462.3	12824.1	9071.62	17538.2	12948.4	15295	9015.74	15706.3	13549.6	14168.1	11778.4	13323.9	12759
HMDB0006330	SHARED	6072.59	6051.74	6653.44	3644.04	7945.16	5998.25	5804.22	9188.21	13031.7	8732.12	16208.5	11670.5	8691.88	11985.4	11415.6	11390.8	11557.7	9243.19	11839.1	14288.7	9222.52	14779	14636.7
HMDB0006344	SHARED	3066.04	4411.42	2897.73	3092.49	3748.17	3100.71	2853.74	4452.24	4042.52	4002.45	5155.55	5133.72	2520.43	4411.64	4763.21	4828.14	3270.79	3191.74	4642.41	3715.57	2668.24	5268	4591.42
HMDB0011743	SHARED	199157	127326	132774	290760	127660	136452	136989	3212.04	3797.38	3941.87	3960.69	4097.17	3954.03	3819.5	5414.84	8633.23	2503.34	3493.23	4438	3931.94	3211.2	5656.69	5054.29
HMDB0012275	SHARED	79706.7	98603.1	322789	67989.1	415509	113489	362118	767664	698779	646042	658555	701715	524029	788788	687732	872719	708749	433691	893314	462877	672748	918883	724030
HMDB0013701	SHARED	3223.98	3303.47	3123.33	3885.53	1116.72	2054.67	13888.2	1313.48	1423.95	1319.58	2435.9	1697.81	1218.54	1180.07	1431.11	1341.96	1419.69	1943.26	1327.68	2074.76	1526.27	1718.45	1411.67
HMDB0014906	SHARED	1.53069e+07	2.66411e+07	1.30134e+07	2.26008e+07	1.04515e+07	1.55205e+07	1.38825e+07	6.50728e+06	7.91964e+06	6.43373e+06	7.28595e+06	6.60751e+06	5.02935e+06	6.20476e+06	7.0247e+06	6.90657e+06	8.97446e+06	8.75792e+06	7.30593e+06	8.55692e+06	7.29118e+06	7.17752e+06	6.86538e+06
HMDB00156	SHARED	1685.91	674.106	1669.3	1696.97	2754.21	1686.19	1688.61	2175.29	2692.01	2567.84	1746.28	2762.32	2530.53	2690.95	3491.58	2667.4	2588.43	3289.69	2687.18	2967.65	2398.42	3527.64	3766.21
HMDB00295	SHARED	833.906	832.72	712.396	954.258	830.728	470.359	946.748	3120.23	2720.91	3583.67	1834.33	2466.86	1353.27	2882.13	1906.68	2575.14	5272.2	6795.47	3173.8	3344.59	3602.56	2870.44	2343.21
HMDB0031193	SHARED	2518.87	2879.78	2852.01	3983.36	2858.98	1499.43	4173.58	4793.63	3325.5	3113.22	3310.44	3879.23	2090.38	3227.13	2924.89	3494.29	2049.59	2390.32	5373.47	4276.28	3472.12	3904.33	3306.37
HMDB0031641	SHARED	66343.6	41709.4	82758.2	53865.1	127984	59194.1	52630.8	75191.2	74483.8	54036.6	54566.3	68034.7	48560.3	50917.5	76639.9	69616.1	107294	96746.5	69452.5	95274.9	92574.2	72570.3	75461.5
HMDB0032133	SHARED	6696.33	6771.75	6774.88	4887.37	8501.85	8827.14	4948.78	13505.7	10558	10616.6	9139.62	12775.5	6649.01	16517.8	10489.7	10808.2	10479	10456.9	10604.7	8883.54	8768.31	9846.69	11311.6
HMDB0033244	SHARED	252520	392754	238334	345692	170549	250970	233594	140684	158926	130259	130634	141675	99673.6	162869	125717	133436	174662	152394	135080	148288	125579	152646	118753
HMDB00402	SHARED	4783.23	5696.3	5068.73	6501.49	5299.82	8023.6	6122.53	3003.01	2472.55	2352.88	3178.46	3126.7	1660.35	2807.56	3546.23	3151.17	2869.01	2114.28	2727.92	2633.99	2485.56	2689.22	2746.8
HMDB0059655	SHARED	133206	73096.6	53151.2	62181.5	31056.2	418901	55110.4	13246.5	22232.5	19122.1	21874.4	19737.4	13098.3	19304.6	17136.7	17411.3	16626.1	18760.9	20901	22037.6	20058.1	20018	15877
HMDB0240650	SHARED	3882.69	4360.87	4213.62	4381.45	4757.95	4321.76	4486.48	2607.03	1980.62	1747.2	2009.22	2278.97	1985.75	1990.39	1764.56	1623.42	1537.28	1991.67	2118.57	2846.72	1540.26	1989.84	2211.05
HMDB0250791	SHARED	1.52024e+06	1.18915e+06	937578	1.2575e+06	1.1736e+06	1.057e+06	769145	1.62221e+06	1.97568e+06	1.57507e+06	1.99188e+06	1.60012e+06	1.15811e+06	1.90771e+06	1.72168e+06	2.02093e+06	1.56072e+06	1.98333e+06	1.80494e+06	1.67988e+06	1.30952e+06	1.43962e+06	1.77237e+06
HMDB0250801	SHARED	1426.03	1439.18	994.386	1432.55	1637.61	1418.9	1438.13	47746	42293.2	36970.8	47202.7	46978.8	39169.9	45011.6	66760	57569.8	60346.5	44383.6	45472.3	61137.5	37372.6	53723.4	49521.8
X1009_2.673_152.06854_HMDB0000132_.M.H.._C5H5N5O	SHARED	1463.07	2466.89	3789.55	3189.23	3350.17	1800.22	4282.77	2111.54	4097.48	2225.17	2263.96	2440.06	1759.5	2843.55	2165.18	2108.23	4498.25	4980.1	1897	5287.49	3528.13	1020.73	2908.19
X1010_1.266_117.01834_HMDB0000254_.M.H.._C4H6O4	SHARED	85097.1	10288.8	80833.9	62760.6	57908.8	127887	38815.3	67638	96126.1	73545	73806.8	78787.8	52457.9	55821.1	64680.7	66033.3	92090.5	102123	77690	101033	93630.9	75914.7	66863.3
X1024_7.501_132.09705_HMDB0000214_.M.H.._	SHARED	14403.4	18973.5	8392.09	12056.6	11939.7	12890.8	8928.02	7733.54	9461.34	7746.91	10243.4	10535.1	9399.14	11586.3	11404.1	10789.2	8322.89	6904.62	9299	5372.84	8153.59	10405.7	9243.58
X10310_24.218_404.20239_HMDB0001546_.M.H.._C9H15N3O11P2	SHARED	598.441	2116.4	1259.89	1512.3	802.334	903.062	834.305	402.93	561.614	428.743	607.161	1538.58	680.45	1137.42	586.467	648.44	787.194	267.136	498	647.161	725.782	692.218	408.828
X10344_5.262_444.18369_HMDB0001846_.M.2H.2._C19H23N7O6	SHARED	5531.69	56701.4	53424.8	150254	112660	98315.7	99011.9	129301	109511	125315	152916	146502	113568	185237	132143	149299	107305	93628.4	118186	95034.4	89851.4	126591	139843
X1052_1.447_154.04787_HMDB0001856_.M.H.._C7H6O4_Experimental_HMDb	SHARED	4758.38	15000.2	1912.92	3962.12	4118.36	2616.72	3329.55	2945.47	3580.91	2466.84	3405.86	3480.3	2645.95	3813.59	4132.11	4148.31	1539.53	2049.56	3569	2477.36	2259.8	3921.86	4163.67
X1088_1.451_145.09778_HMDB0003701_.M.H.._C9H10N2	SHARED	54158.9	89145	52333.1	94842.7	30235.5	316.76	48945.9	43226.7	41007.8	46038.4	41769.1	46874.6	43104.9	58233.8	68828.3	54113.3	41977.7	37333.1	50868	51837.7	40073.7	57381.6	48445.7
X10974_20.045_414.79068_HMDB00150_.M.H.._C6H10O6	SHARED	2271.36	4081.15	8731.8	3496.16	8778.72	3305.33	2299.61	1968.47	1780.95	1441.97	3097.32	1840.42	15772.3	3245.83	1896.73	1927.22	4027.06	595.657	2735	1805.35	1491.26	2269.71	1071.85
X1111_1.43_146.98222_HMDB0059655_.M.H.._C5H8O5	SHARED	7002.54	12543.4	7786.88	12623	13928.5	70793	6453.88	13395.4	11218.3	3984.89	28389.8	7980.57	10105.6	10529.7	15771.6	16331.3	10999.4	14401.5	11249	10764.1	13577.1	11289.9	9801.25
X1121_3.208_183.11453_HMDB0000423_.M.H.._C9H10O4	SHARED	3928.73	4997.81	3942.91	5884.59	8097.31	3645.7	5099.81	5291.52	7390.08	5982.71	6721.43	7818.51	4616.65	9396.08	8264.23	5794.43	4144.02	6871.65	7442	4141.18	6142.17	9313.48	6885.33
HMDB0000606*	SHARED	8148.9	7495.03	10689.2	11495.7	24863.8	26594.1	17564.5	31602.4	31194.1	24296	30910.7	44602.7	25555.2	39225.8	31443.1	41351.1	25745.8	25138.1	33402	29518.8	21938.4	30775.4	33144.1
X1175_1.29_149.04712_HMDB0011743_.M.H.._C9H10O2	SHARED	2961.12	17568.2	5987.75	1961.53	6060.18	840.104	5287.77	2225.62	4036.41	2569.77	2595.32	3482.32	2483.09	1953.39	3412.45	2558.62	8259.92	8524.49	3613	5357.72	5911.1	4304.77	3235.83
X1196_2.014_199.1078_HMDB0000291_.M.H.._C9H10O5	SHARED	151656	132639	126993	207289	181282	141228	169602	88654.6	80954.5	80286.8	101344	85350.3	61022.6	87972.2	101277	83081.2	73514.9	78273.2	99931	75082.6	74157	92298.6	95432
X1202_6.454_165.0762_HMDB0002005_.M.H.._C5H11NO3S	SHARED	823.828	14349.7	160560	5937.61	38827.8	527.278	2127	991.48	4458.87	973.845	10483.5	291.713	73249.9	2368.99	2035.08	94.7638	33290.4	279.64	6706	1761.06	7044.05	5670	331.509
X122_1.677_74.09677_HMDB0003453_.M.H.._C3H6O2	SHARED	184.584	205.574	445.248	1035.17	4875.17	452.515	287.691	645.594	567.62	435.903	756.967	431.492	578.569	321.445	615.377	318.364	276.643	336.478	643	571.533	332.862	577.026	383.7
X1220_2.213_166.08566_HMDB0250791_.M.H.._C9H11NO2	SHARED	2.38898e+06	1.95855e+06	1.46311e+06	2.20816e+06	1.95838e+06	1.75699e+06	1.30428e+06	2.33976e+06	2.73222e+06	2.45078e+06	2.88075e+06	2.22419e+06	1.84071e+06	2.85386e+06	2.66241e+06	2.69748e+06	2.08256e+06	2.88324e+06	2750478	2.74116e+06	2.03838e+06	2.38282e+06	2.49096e+06
X1240_2.207_167.08781_HMDB0000375_.M.H.._C9H10O3	SHARED	255478	218451	162383	277435	237165	224495	148418	285243	294248	129845	337244	277438	211257	336018	322062	320048	254536	123318	314872	320210	240373	265857	280036
X1243_1.365_169.09319_HMDB0032562_.M.H.._C12H11N_Experimental_HMDb	SHARED	31923.3	33110.9	41607.6	59998.3	18898.9	2579.33	43717.6	25132.9	38384	31275.8	30017.8	33412.3	22443	28766.5	34505.5	30622.5	36336.9	41482.3	40254	53246.6	38979.5	35715.9	36194.4
X1252_1.418_169.09319_HMDB0001431_.M.H.._C8H12N2O2	SHARED	31680.5	32699.8	22645	45346.8	18466.5	2276.35	31235.6	24105.2	27951.6	24109.8	30114	29087.2	18550.6	26986.1	25091.1	30008.2	23320.1	23418.2	29646	26530.4	27492.2	30764.8	31130.9
X1267_5.573_165.0558_HMDB0000779_.M.H.._C9H10O3	SHARED	811282	497506	207698	334540	261679	534487	237647	271628	159282	249242	319451	283036	172527	289058	171351	362903	170177	271356	252425	283770	124572	259283	242950
X1332_2.014_199.1078_HMDB0002085_.M.H.._C9H10O5	SHARED	123353	104081	100237	166052	146524	111132	129845	72308.3	67126.4	64862.8	79416.1	66679.7	48495.7	72099.7	82428.6	68276.8	59591.7	62842.9	81858	61420.9	59229.1	74068.4	78253.4
X1345_1.197_168.98035_HMDB0001473_.M.H.._C3H7O6P	SHARED	7375.59	15788.8	12435.6	8060.97	16115	12127.4	13421.8	8614.56	8865.69	6509.01	10209.6	9688.31	6835.74	10128.4	9846.04	9923.58	10409	7756.04	8678	8063.04	7106.14	9380.68	9779.02
X136_1.468_90.05314_HMDB0001311_.M.H.._C3H6O3	SHARED	2778.48	2834.23	2490.09	2341	2974.61	2437.68	3847.39	4296.41	4764.21	3389.66	4788.84	4912.52	3028.19	3943.88	6447.01	4824.43	6889.07	7027.39	4542	6821.66	6357.97	5893.99	5284.81
X1367_19.091_175.10925_HMDB0000197_.M.H.._C10H9NO2	SHARED	3036.89	5314.6	2382.9	4748.97	2193.61	1945.81	3500.25	1888.79	2227.43	1926.21	1924.66	1975.14	2222.06	2432.71	1509.53	1600.34	2371.7	1439.13	2202	2703.17	1357.91	2040.39	1892.4
X1369_19.137_175.10944_HMDB0000904_.M.H.._C6H13N3O3	SHARED	3223.42	5196.64	3032.63	4748.97	2193.61	2002.87	3500.25	1872.49	2227.43	1926.21	1946.49	2023.76	2222.06	2807.41	1509.53	1812.22	2371.7	1439.13	1932	2767.99	1355.88	2172.65	1892.4
X137_1.473_72.08021_HMDB0003543_.M.H.._C4H8O	SHARED	36143.5	42024.7	74062.8	65478.3	85942.2	21604.6	62308.2	84380.8	97778.9	70210	73705.6	87387.2	61190.7	65025	100601	81158.3	125742	123834	88115	115357	107555	95922.9	96473.9
X13736_1.196_457.15222_HMDB0001520_.M.H.._C17H21N4O9P	SHARED	2904.77	1304.22	1914.56	1247.23	1264.67	2319.63	1237.07	2691.94	4119.5	3343.12	3863.21	3327.35	3661.05	3747.02	3609.66	4003.5	2494.28	2203.02	4036	3646.36	3056.83	3965.59	3687.19
X14_1.481_59.01317_HMDB0000863_.M.H.._C3H8O	SHARED	45207.5	49142.3	38456.2	44177.7	45560.9	50789.9	38874.8	31836	32339.3	33683.6	35180.6	35617.3	26126.3	34239.6	37022.8	32082.3	31253.9	31577.8	30221	37670.4	34986.1	34907.4	29567.1
X1449_3.156_131.0889_HMDB0000665_.M.H.._C6H12O3	SHARED	56414.7	8681.29	38987.2	31722.1	95665.5	67249.6	64538.8	17082.4	161912	28245.1	3842.38	175102	149794	46056	203879	26348.6	132902	9403.19	173901	19932.3	135126	199021	205515
X1455_2.026_182.07896_HMDB0000158_.M.H.._C9H11NO3	SHARED	6060.19	5442.66	7143.75	4277.42	17197.5	5674.14	8776.51	15837.4	17149.7	22163	17017.4	13240.5	10830.7	13011.9	14404.6	10670	15231.1	22566.8	17595	12404.1	11775.4	16935.3	16727.2
X1463_27.305_208.0341_HMDB0002042_.M.H.._C11H13NO3	SHARED	1383.41	2065.85	888.846	892.873	483.676	600.074	514.009	2346.96	3026.31	801.095	834.351	1044.29	789.025	1099.38	1117.18	1225.54	2827.15	2280.32	1489	2114.35	1813.94	1234.05	1295.11
X158_1.47_90.05414_HMDB0002329_.M.H.._C2H2O4	SHARED	3371.09	2905	2666.54	2500.04	3003.06	2553.76	4037.27	4610.61	4862.31	3564.2	5104.32	5102.95	3120.4	4146.45	7102.65	5017.16	7033.02	7318.4	4867	6942.67	6911.72	6225.7	5541.9
X158_23.013_61.02787_HMDB0000595_.M.H.._CHO3_predicted_ecoli	SHARED	15196.1	21902.1	11258.2	17865.8	9892.6	12111.7	12391.8	6014.07	8156.92	6891.21	11867.4	10503.7	7675.33	10225.4	9961.68	9414.62	9552.04	8702.96	11631	8272.64	7257.82	9413.74	10367.6
HMDB0002189*	SHARED	3075.75	4040.71	7765.45	4709.91	4377.27	42017	7435.86	2172.2	2774.03	1558.33	2050.66	4452.67	2004.17	1742.27	3292.68	2624.64	4834.5	5911.1	4735	6586.13	3560.71	3322.43	3360.51
X1632_1.166_191.0751_HMDB0001370_.M.H.._C7H14N2O4	SHARED	291983	367816	274655	563587	174963	2115.01	350702	136678	167157	140713	133468	160668	112735	124535	161819	160812	203327	177824	154320	187033	162220	161302	156633
X1681_5.752_137.02127_HMDB0000500_.M.H.._C7H6O3	SHARED	666.446	839.147	1772.74	4269.05	3725.73	3934.91	435.373	1816.36	3135.43	1555.65	1768.9	3030.57	2968.7	3104.13	551.362	961.48	2530.27	741.161	3212	2653.47	1507.55	3512.29	788.662
X1702_1.215_176.93652_HMDB0000807_.M.H.._C3H7O7P	SHARED	6295.29	7734.31	24064.8	8814.33	36679.7	15208.4	20529.7	17377.6	14375.7	20035.4	25876.8	24651.8	16237.9	22073.2	27865.4	22152.4	27600.2	23171.5	27249	14134.9	21934.3	24176.4	20606.7
X1761_11.698_141.04626_HMDB0002432_.M.H.._C6H6O4	SHARED	6887.9	4178.88	5257.22	9230.08	7542.5	9195.89	7892.33	11675.9	9520.41	11967.2	13838.7	13175.7	9057.05	16331.9	11317.4	15291	7117.36	6705.69	11842	6963.2	7093.93	13374	11645.3
X1853_1.191_184.98526_HMDB0000362_.M.H.._C3H7O7P	SHARED	7095.8	21127	10201.1	4121.17	3146.74	6449.32	3640.25	6499.4	13670.9	18929.1	5848.39	11814.4	14096.1	15350.4	8001.97	9198.47	6389.77	9702.16	7793	12473.2	10712.7	9849.98	6552.85
X190_23.904_73.02605_HMDB0000119_.M.H.._C2H2O3	SHARED	69.9476	74.1415	793.2	47.4339	101.003	49.1864	341.394	284.315	315.345	14.3213	229.174	51.6575	22.3098	25.6775	147.649	69.2095	531.918	28.4187	17	24.8493	516.089	655.954	23.1959
X1943_1.427_146.98222_HMDB0000426_.M.H.._C5H8O5	SHARED	7020.02	11144.8	8075.47	13058.3	14644	73431.3	6877.74	14123.4	11573.7	4408.26	29200.3	8890.15	10557	11259.1	16449	16601.8	11529	14917.6	11471	11210.3	13813.3	11791.2	10134.7
X20470_5.326_653.27893_HMDB0000570_.M.H.._C36H38N4O8	SHARED	96075	63370.8	56811.9	93743.3	65871	97963.5	58760	36539.9	55563.7	46610.3	47808	40973.5	37212.8	45758.3	45858	57553.6	39380	38410.8	50645	39282.4	49838.7	48538.5	43817.1
X208_2.325_88.07612_HMDB0003609_.M.H.._C3H5NO2	SHARED	2201.41	2429.82	1990.42	3334.32	3308.91	1469.69	2524.01	3674.36	3431.75	3451.42	3975.32	4246.04	2888.38	4961.47	3776.93	4479.45	2994.71	2355.35	4100	3760.88	2756.54	4743.13	3676.56
X210_1.489_104.0554_HMDB0001906_.M.H.._C4H9NO2	SHARED	11185.8	7660.16	20969.5	1037.96	33238.5	32020.3	24313.8	10840.2	11853	11756.9	19693.1	10474.3	15407.9	24652.3	12133.1	11265.2	10825	15288.1	10648	45777.7	11596.2	16888.4	20212.4
X237_1.395_115.03498_HMDB0003411_.M.H.._C5H9NO2	SHARED	77.7196	1836.69	296.832	119.98	65.4385	2.46569e+06	6206.46	114.994	95.1039	106.514	200.403	103.315	84.0338	78.9347	33.0404	42.5905	291.262	220.529	463	162.06	187.298	137.59	63.7888
X238_1.223_78.71288_HMDB0001429_.M.H.._O4P	SHARED	1884.7	3619.45	4831.76	2974.38	3795.44	2957.09	3509.83	2767.09	1888.06	2256.49	2903.86	2630.48	1663.57	2800.75	2382.01	2487.28	2838.4	2444.01	1796	1640.05	2525.48	2294.24	2066.37
X240_2.343_88.07612_HMDB00039_.M.H.._C4H8O2	SHARED	2201.41	2429.82	1990.42	3334.32	3308.91	1469.69	2268.93	3674.36	3431.75	3048.64	4117.19	3439.78	2888.38	4961.47	3776.93	3503.07	3026.2	1869.95	4038	3853.8	2756.54	4893.52	3676.56
X2412_20.09_227.20023_HMDB00014_.M.H.._C9H13N3O4	SHARED	2312.16	3181.34	2368.06	3987.24	1913.37	2038.28	2696.63	1375.4	1375.5	1481.36	1505.01	1360.31	1131.85	1404.66	1806.9	1894.21	1861.15	1152.66	1609	1393.72	1175.71	1536.96	1409.15
X2440_12.944_228.19766_HMDB00012_.M.H.._C9H12N2O5	SHARED	12878.1	28015.4	12397.7	22243.7	15439.2	12751.1	11962.2	9213.97	7392.08	6543.02	5865.26	6801.57	9416.24	7164.03	7361.81	7977.19	8491.58	6029.32	11287	25430.5	6327.43	5656.14	9752.93
X2442_24.583_228.19966_HMDB00012_.M.H.._C9H12N2O5	SHARED	2607.49	1385.1	659.626	795.215	507.86	6232.9	2825.13	954.356	1462.6	3826.46	1161.74	1214.46	1886.67	383.261	2296.31	2695.98	4133.89	584.289	3020	10763	275.858	1673.48	10492.3
X2472_5.387_164.10796_HMDB0002035_.M.H.._C9H8O3_experimental_HMDB	SHARED	582.897	3066.76	2374.65	2380.06	2232.02	2414.07	1808.62	1867.97	2971.25	1785.68	3461.41	2253.68	1213.66	2439.37	2217.84	2141.24	1930.88	1453.9	1289	3034.85	2518.35	2599.28	824.422
X256_14.018_103.05332_HMDB0000092_.M.H.._C4H9NO2	SHARED	4624.32	8428.54	6259.85	9375.17	3469.67	5925.98	5866.99	3314.89	3361.67	2620.79	3974.33	2879.65	3074.3	4170.22	3506.41	3478.58	4014.69	1700.58	4809	4257.87	3158.63	4179.97	2436.54
X256_8.098_118.06455_HMDB0000738_.M.H.._C8H7N	SHARED	5611.35	4175.51	1970.63	2084.3	449.534	10146.2	8692.12	8583.77	6920.56	5968.38	7592.49	8439.41	6600	9905.82	8658.65	9231.48	7851.7	7259.28	7285	6052.42	6692.87	9988.63	8869.55
X257_1.445_118.08549_HMDB0003355_.M.H.._C5H11NO2	SHARED	166565	361989	444588	410214	320623	138607	275378	352512	428200	337968	382976	411390	272168	351717	436376	392438	498325	519681	409123	513946	488372	447944	446375
HMDB0000650*	SHARED	5998.01	3167.86	2773.73	1453.71	2257.63	2579.33	2443.46	5062.43	7062.72	5499.36	5152.93	6207	3661.79	3915.35	7537.34	6043.59	8094.61	7401.38	5215	7129.58	6360	7043.77	5911.1
X270_24.713_84.9905_HMDB0003407_.M.H.._C4H6O2	SHARED	81.6056	124.693	44.5248	55.8046	132.3	297.086	661.69	288.842	57.0624	34.9081	162.703	13.1676	34.9521	1311.46	832.205	50.0438	38.2351	210.299	71	570.453	342.023	21.3318	29.9614
HMDB0000806*	SHARED	524.607	229.165	684.362	708.718	559.073	873.55	751.833	1316.54	1035.13	1154.65	1724.26	1435.27	1261.25	1919.16	1560.13	1658.9	799.564	808.229	1377	609.347	769.552	1367.37	1312.5
X285_1.727_121.06436_HMDB0012275_.M.H.._C8H11N	SHARED	1.08582e+06	322917	610553	864946	1.36862e+06	738069	702715	1.59749e+06	1.30293e+06	1.3208e+06	1.72774e+06	1.6433e+06	1.11451e+06	1.94821e+06	1.60344e+06	1.79087e+06	836211	774303	1752869	940418	948671	1.7402e+06	1.64753e+06
X2885_24.574_244.18715_HMDB0000030_.M.H.._C10H16N2O3S	SHARED	1880.81	1007.65	417.213	560.836	342.841	3549.29	1929.45	520.64	1159.27	2665.54	874.035	1001.75	1244.89	173.086	1522.96	1810.09	2688.83	469.478	2153	6539.68	155.743	785.012	6334.42
HMDB0000190*	SHARED	204.014	1924.31	592.014	691.977	650.118	487.929	525.516	1576.41	998.091	1561.02	1408.77	2027.81	990.557	1793.62	1211.14	853.939	1535.03	1979.08	1576	777.89	1650.06	2073.45	1270.94
X2904_1.273_174.97627_HMDB0031193_.M.H.._C6H8O6	SHARED	5698.79	242.645	3156.31	3844.93	2451.1	8987.34	1931.37	2512.65	4669.1	2301.25	1529.81	2464.37	1582.51	1198.29	2608.13	2003.88	3687.44	4122.99	3541	4268.67	4012.67	3949.59	2394.98
X31_1.43_58.06275_HMDB0001659_.M.H.._C3H6O	SHARED	1196.88	2278.17	3733.48	3811.45	3303.22	1760.87	4637.59	3277.77	3523.85	3775.44	3606.26	3396.23	2542.58	3439.84	3917.35	2905.73	4254.22	5509.83	3892	4523.65	4000.45	4531.95	4038.03
X319_1.677_104.05114_HMDB0000112_.M.H.._C4H9NO2	SHARED	7014.19	1580.56	2872.67	2282.41	5283.45	3065.3	2339.89	7536.15	5270.76	5541.43	6110.3	6813.72	4336.29	6310.02	7565.22	7557.68	5780.26	6416.95	7959	4511.76	5321.72	7932.24	7184.94
X3224_22.357_256.26385_HMDB0000220_.M.H.._C16H32O2	SHARED	2520.06	5911.1	3093.65	5407.46	2136.71	3275.81	3542.44	2089.8	1849.02	2204.58	1987.16	1894.11	1597.39	1534.95	2723.77	2282.85	2146.79	1457.31	2114	2275.33	1533	2454.23	2243.24
X3255_6.348_245.09019_HMDB0001347_.M.H.._C5H12O7P2	SHARED	5321.85	4205.84	4409.6	4760.13	5829.72	6500.47	4476.48	8067.66	8051.8	6629.85	8791.93	8413.08	7212.03	9366.6	7037.6	8799.19	5778.01	4642.49	8824	7973.37	6269.41	9344.41	7283.53
X327_1.151_104.10585_HMDB00023_.M.H.._C4H8O3	SHARED	2623.04	6369.43	11584.7	55.8046	13309.6	3421.41	10510.3	6761.98	11787.9	6494.69	6519.05	9706.54	4954.27	5160.23	8914.71	7641.79	15020.8	13305.7	8146	14274.3	12441.1	10095.3	8741.97
X3293_14.715_311.18243_HMDB00598_.M.H.._S	SHARED	14523.8	13739.8	12556	12980.1	10242.6	13087.5	10763.5	13714.1	13027.2	14358	10698.7	12048.3	10354.7	10492.6	7913.18	17375.8	7820.21	6928.49	8511	10768.4	4363.85	3852.53	8820.26
X348_1.178_129.10387_HMDB0000070_.M.H.._C6H11NO2	SHARED	9850.96	5213.49	5867.37	11244.6	5602.11	596.139	8776.51	12560.6	8329.1	11208.2	12123.4	12790.8	7046.94	12170.2	12636.9	13241.4	7558.19	6223.71	11948	8635.66	6496.41	11641.9	11291.6
X3580_25.92_267.26746_HMDB0003229_.M.H.._C16H30O2	SHARED	4601	2557.88	6970.6	1383.95	324.348	9308.03	554.285	7222.86	3225.53	4778.82	6180.74	2868.51	5659.26	3000.47	14740.1	3879.99	1518.16	1225.42	7640	8708.05	2492.9	5405.49	9817.68
X3587_1.763_268.1004_HMDB0000195_.M.H.._C10H12N4O5	SHARED	7670.92	4745.06	780.008	1138.41	4594.92	507.604	3642.17	4292.79	14853.2	1970.07	12474.6	3677.81	6049.69	2376.6	4674.18	4547.6	3337.7	4005.91	1944	4638.17	5597.58	10157.2	7318.32
X371_1.565_103.03792_HMDB0000011_.M.H.._C4H8O3	SHARED	19929.2	4741.69	1767.8	3465.46	5896.58	20186.1	3387.09	11519.3	12667.8	9300.76	11123.4	12819.2	10218.7	10950	9754.14	12340.6	6431.38	9827.2	10308	9533.47	9279.42	14278.5	12065.8
X3777_5.85_202.10776_HMDB0060484_.M.3H.._C11H8NO3_experime_ecoli	SHARED	7709.78	5702.15	20430.3	13203.4	56464.9	21710.9	33943.7	17221.9	25974.4	13972.2	16092.8	23867.8	19182.8	21796.4	21262.5	20755.4	17615.2	16439.7	20203	15999.7	21774.5	24457	17706.2
X381_1.463_105.01812_HMDB0000139_.M.H.._C3H6O4	SHARED	516.835	984.06	478.229	719.879	361.335	43095.1	709.639	391.159	480.525	545.103	346.241	597.606	138.321	668.567	281.876	340.724	78.7194	418.324	410	624.473	191.37	491.699	561.535
X395_1.605_116.10071_HMDB00626_.M.H.._C24H40O4	SHARED	6569.25	3717.18	12392.7	9947.16	14883	11116.1	12267.2	16747.4	20100	13089.6	13325.8	16116.1	11707.5	14873	18995.1	1427.85	17482.5	12322.4	15154	16100.2	17959.3	17564.6	20755.5
X4090_16.154_282.27655_HMDB0003231_.M.H.._C18H34O2	SHARED	378.883	761.635	583.769	231.589	210.541	987.663	588.808	752.438	693.758	332.074	755.975	523.665	458.096	422.253	1792.44	814.543	305.881	595.657	352	1313.77	305.378	786.078	928.804
X411_1.383_108.90088_HMDB0000251_.M.H.._C2H7NO3S	SHARED	2640.52	4077.78	2178.41	2625.6	2166.58	1697.91	2008.09	1597.23	1997.18	1994.24	1833.39	1913.35	1246.38	1767.95	1809.99	1649.32	2616.86	3114.69	2097	3459.45	2882.77	2292.11	2007.42
X4137_1.827_284.09744_HMDB0000133_.M.H.._C10H13N5O5	SHARED	1259.06	603.242	1062	856.6	634.469	653.195	1012.67	929.003	1816.99	1051.72	5486.28	540.884	651.448	752.257	617.442	704.872	1223.52	930.998	662	1149.55	1522.82	1090.06	1011.92
X4165_26.251_284.29202_HMDB0000827_.M.H.._C18H36O2	SHARED	1589.37	3552.05	2128.94	2625.6	995.804	3789.32	2447.29	2646.66	1881.06	2035.41	1812.56	2127.07	1937.24	1109.84	3518.8	2393.58	2060.2	1202.68	2804	2959.22	1688.74	2141.72	3353.75
X428_1.395_115.03498_HMDB0000162_.M.H.._C5H9NO2	SHARED	77.7196	60.6612	296.832	119.98	19.9161	2.46569e+06	6206.46	22.6365	95.1039	106.514	200.403	103.315	84.0338	78.9347	20.6502	42.5905	196.799	220.529	266	162.06	0	137.59	63.7888
HMDB0002658*	SHARED	19532.9	7191.72	10547.4	5103.33	26317.7	16432.2	12675.7	31570.7	28446.1	27062.7	37205.5	32480.4	23255.8	40594.3	32281.5	35756.8	17809.7	17575.3	33173	20361.3	21758.2	35116.5	34516.5
X4501_13.98_263.0896_HMDB0014339_.2M.Na.._C16H25NO2_predicted_HMDb	SHARED	12464.3	22515.4	14147.3	23722.5	13497.4	12920.3	18853.4	8557.51	12043.2	5095.68	8623.28	10725.5	7396.46	9890.61	7602.39	6185.2	8835.69	4142.32	12979	9841.39	12632.5	13481.7	6822.51
X455_1.216_142.94588_HMDB0006331_.M.H.._C6H6O4	SHARED	5745.42	636.943	15095.5	7935.41	31384.9	19790.6	17269.2	10614.7	7136.8	10665.8	13061.9	12542.6	7158.49	11738.4	11441.3	11094.8	4379.05	4926.67	10689	6134.53	7416.61	13816.6	10783.2
X4562_12.608_264.16345_HMDB0029134_.M.H.._C14H20N2O3_predicted_HMDb	SHARED	1898.3	205.574	796.498	1478.82	3382.89	1066.36	1618.74	1016.83	1554.7	986.377	1194.48	1042.27	841.825	2012.36	2308.7	3922.58	429.583	873.024	937	711.985	578.182	2021.19	994.526
X47_1.399_60.05345_HMDB0000906_.M.H.._C3H9N	SHARED	2646.35	3282.45	2214.69	2287.99	3775.52	2451.45	3851.23	2815.08	3254.56	3336.85	3801.7	3585.64	2231.73	3675.69	3691.23	4099.33	4763.65	5310.9	4045	5887.11	4447.32	4606.61	3809.93
X497_2.206_120.07953_HMDB0006236_.M.H.._C8H8O	SHARED	1.45516e+06	1.28564e+06	935564	1.42993e+06	1.18416e+06	1.12692e+06	823871	1.3912e+06	1.54895e+06	1.37752e+06	1.63495e+06	1.3654e+06	1.04496e+06	1.58359e+06	1.53628e+06	1.43674e+06	1.30577e+06	1.6535e+06	1562733	1.59894e+06	1.24198e+06	1.3643e+06	1.38712e+06
X502_1.783_132.10202_HMDB0000172_.M.2H.2._C6H13NO2	SHARED	1.49269e+06	388785	1.26794e+06	1.01192e+06	2.11873e+06	1.36034e+06	1.74793e+06	2.35269e+06	2.36609e+06	2.30073e+06	2.56704e+06	2.58868e+06	1.72383e+06	2.30319e+06	2.66467e+06	2.5703e+06	2.77614e+06	2.84182e+06	2916138	2.18358e+06	2.68647e+06	2.73553e+06	2.6992e+06
X504_1.223_115.00434_HMDB0000720_.M.H.._C5H8O3	SHARED	27466.1	13783.6	10845.9	39635.2	11700.7	9760.55	15165.2	15430.9	20821.8	15523.3	17497.6	22830.6	10975	16934.8	17325.6	16656.1	15507.7	13038.5	16999	15248.8	13118	16141.8	16618.9
X507_6.741_115.07367_HMDB0000134_.M.H.._C4H4O4	SHARED	2644.41	2787.05	9031.93	16518.2	10635.2	13400.3	8208.79	14292.7	13364.6	10098.3	13578.8	15000.9	14220.3	12339.5	16524.3	16629.4	7510.96	8053.87	14467	13757.8	11757.1	13912.6	12755.8
X515_6.527_121.06247_HMDB00043_.M.H.._C5H11NO2	SHARED	3707.22	6534.56	25662.7	3716.58	5848.21	2030.41	1647.51	2739.93	3300.61	2966.29	3199.5	3841.9	8967.81	2580.12	3263.77	2933.42	4710.8	2212.12	2832	2168.37	2685.29	3852.53	2089.57
X518_6.5_148.07391_HMDB0000930_.M.H.._C9H8O2	SHARED	11137.2	397.668	1241.75	890.083	1850.77	1025.04	1436.54	3157.34	3058.34	2742.52	2969.34	1791.81	2830.38	4658.1	3083.08	4155.76	2945.23	2987.38	2664	1433.69	2319.85	3447.23	3247.43
X535_1.435_104.06923_HMDB0000097_.M.H.._C5H14NO_predicted_HMDb	SHARED	4126.91	2773.57	3063.96	691.977	5037.35	6221.09	2441.54	3465.2	3807.16	3287.62	3980.28	4025.23	2700.98	4165.47	5153.27	3435.99	3541.25	3432.98	3195	3603.14	4007.58	4147.98	3565.41
X5667_2.883_313.1394_HMDB0001285_.M.H.._C10H20O7P2	SHARED	1323.18	566.171	125.329	736.62	692.795	1945.81	642.511	1407.09	813.89	1209.25	1968.31	1608.47	1295.46	2349.02	1218.36	1850.56	1122.31	1184.49	1043	682.814	682.011	1780.14	1122.1
X575_1.699_124.03759_HMDB0001488_.M.H.._C6H5NO2	SHARED	18971.4	2628.65	19361.7	7787.53	54893	6348.98	25602.6	23112.8	39744.4	23775.1	26874.8	24288.1	28987.9	34807.3	57116.5	23133	32984.6	75932.6	48899	27036	57136.2	25158.8	28670.2
HMDB0000157*	SHARED	2834.82	27365	1899.72	20346.3	276752	6051.89	90122.2	182279	161685	159579	235991	222884	147913	272723	256139	212606	185602	217345	220032	160750	214484	245876	217527
X588_1.959_137.10562_HMDB0000157_.M.H.._C5H4N4O	SHARED	10721.4	9338.46	8806.01	18295.5	16267.2	9534.29	12867.5	22132.2	20678.6	21294.8	26722	20720.7	18797.5	23937.2	23157.2	29105.3	15584.2	15625.8	27895	19687.1	14007.7	28330.8	23630.9
X607_1.95_137.10977_HMDB0000209_.M.H.._C8H8O2	SHARED	7758.36	7323.16	6790.85	14523.1	12837.3	7836.38	11062.7	19157.7	16361.9	18442.2	22000.7	17393.4	16269.1	19836.4	18809.3	22195	11749.4	12811.2	22438	15749	11073	24034.6	18525.8
X621_1.217_142.94588_HMDB0012190_.M.H.._AsH3O4	SHARED	6767.43	711.084	17593.9	10181.5	36806.3	23564.2	20004.1	12218.3	8003.75	11874.1	15330.8	14626.2	8427.92	13166.9	13308.1	12876.2	4991.94	5758.77	12765	7394.28	8560.76	15528.5	13159.8
X635_25.935_123.07688_HMDB0002243_.M.H.._C6H5NO2_Experimental_HMDb	SHARED	670.332	1418.8	620.048	742.201	422.505	659.098	590.726	556.859	311.34	709.797	396.837	466.943	449.915	371.849	491.476	2324.37	389.099	341.025	597	519.674	399.027	456.501	345.04
X6505_10.108_309.08536_HMDB0000230_.M.H.._	SHARED	4307.61	1577.19	10158.2	3046.93	24501	5457.72	13201.2	5995.06	5274.77	4007.27	5692.63	5330.85	4099.06	7483.58	4266.34	7375.6	4239.6	3626.23	6053	4672.74	4904.37	5847.06	5396.92
X651_1.697_131.11267_HMDB0000687_.M.H.._C6H13NO2	SHARED	2570.58	1219.96	316.62	1489.98	1520.73	3140.06	698.131	2411.24	1619.77	2337.95	2346.3	2425.88	1398.08	4846.4	2992.22	3213.45	925.516	1345.91	2456	947.513	1341.63	1845.2	2318.63
X660_1.438_114.06595_HMDB0000076_.M.H.._	SHARED	8312.11	8735.22	6779.31	9933.21	9704.82	2177.97	5955.21	2766.18	5589.11	3922.23	5387.07	4424.31	3330.86	5115.54	5476.45	4174.93	4376.8	3705.8	4295	4330.25	3396.82	5622.01	5475.21
X697_1.238_134.01839_HMDB00156_.M.H.._C4H6O5	SHARED	18036.8	19297	19826.7	21297.8	27011.9	25390	33677.2	33173.4	52802.7	34862.4	38376.2	39332.6	28891.3	23789.8	41140.5	32596.6	56635.3	61209.4	41419	55256.1	57889.5	39068.2	37538.8
X707_13.998_129.05144_HMDB0015212_.M.ACN.2H.._C6H11NO2_Experimental_HMDb	SHARED	4795.3	7548.95	5885.51	6992.31	5347.47	4631.39	6264	3918.84	4218.61	2991.35	3540.78	2807.74	2004.91	3574.88	2666.98	2991.98	4056.3	1683.53	4404	2380.13	3092.46	4494.62	2129.19
X717_22.985_135.0999_HMDB00034_.M.H.._C5H5N5	SHARED	83474.7	67954	32852.7	63868.3	51106.1	66303.3	51632.9	21502	32123.1	23764.3	21267.5	54107.7	41283.6	36183.5	63324	60172.9	37805.6	25202.9	36001	21046.2	31393.9	22018.7	16343.5
X7224_1.629_346.05228_HMDB0003540_.M.H.._C10H14N5O7P	SHARED	499.348	1166.04	113.785	421.324	455.225	379.719	738.408	792.279	842.921	9237.21	406.758	430.479	721.352	683.783	830.14	1028.56	894.028	911.673	412	2595.13	1039.3	1160.45	648.52
X726_1.179_147.11191_HMDB0003339_.M.H.._C5H9NO4	SHARED	280587	216301	212805	423328	160667	2833.14	263650	358321	297046	331641	367781	399428	264769	377598	362728	441019	220440	183199	362797	254634	202703	374913	326595
X74_1.463_70.06485_HMDB0012497_.M.H.._C4H7N	SHARED	40659	15809	7565.91	11336.7	18597.4	14771.7	15857.5	27440	29299	24944	27005.8	27016.9	18698.6	23254.3	32329	23580.2	33671.7	32629.3	28096	31799.5	30133.7	30678.4	27138.3
X7622_25.961_359.31625_HMDB0000258_.M.H.._C12H22O11	SHARED	256210	143629	352201	94005.6	13305.4	518173	36513.8	460729	247331	387874	363746	130966	325806	139811	740344	295086	75977.7	74822	421000	455597	114850	363803	574213
X777_1.971_182.08272_HMDB0000755_.M.H.._C9H10O4	SHARED	8195.53	10052.9	7755.55	22857.6	17197.5	5674.14	9493.82	16328.2	17671.3	22163	17406.3	16438.2	11470.2	14880.6	14858.9	16684.8	15799	22566.8	19095	15599.9	12727.1	17720.4	17441.4
X79_1.476_72.08021_HMDB0031641_.M.H.._C4H9N	SHARED	36143.5	42024.7	74062.8	65478.3	85942.2	29700.7	62308.2	84380.8	97778.9	70210	73705.6	87387.2	61190.7	65025	100601	81158.3	125742	123834	88115	115357	107555	95922.9	96473.9
X809_8.517_135.04388_HMDB0003767_.M.H.._C8H8O2	SHARED	15575	11818.8	16264.7	17589.6	21530.7	19342.1	14127.6	30914.3	32042	27770.7	36417.8	35597.1	25548.5	32652.3	29901.6	35219.1	22273.1	20812.8	35289	27848.5	21566.8	31836.7	30935.7
X815_6.126_156.09804_HMDB0006200_.M.H.._C6H5NO4	SHARED	6501.24	734.675	2485.14	2569.8	4648.98	2030.41	974.315	2494.55	3472.8	3789.76	3750.11	3304.05	2143.98	4336.65	2844.57	2568.2	645.499	2079.12	3951	1962.01	3565.8	4927.65	3846.66
HMDB0000026*	SHARED	57590.2	9854.08	41968.7	30137.3	93904.3	64520.7	63361.1	27024.4	157199	29111.5	202016	185853	32002	19245.8	190000	25566	130134	129937	152784	110781	133263	200736	37456.6
X824_1.213_142.94588_HMDB0001895_.M.H.._C7H6O3	SHARED	5745.42	636.943	15095.5	7935.41	31384.9	19790.6	17269.2	10614.7	7136.8	10665.8	13061.9	12542.6	7158.49	11738.4	11441.3	11094.8	4379.05	4926.67	10689	6134.53	5364.47	13816.6	10783.2
X8989_5.4_381.17276_HMDB0000961_.M.H.._C15H28O7P2	SHARED	20043.9	7680.38	12737.4	10072.7	17867.6	16601.4	11872.1	10685.3	8959.79	5911.1	9300.88	12193.2	8205.56	12194.9	11247.2	10141.9	9642.01	10270.5	11722	4559.3	8553.64	12206.1	8830.89
HMDB0001161*	SHARED	1632.11	2062.48	4170.49	2553.06	6748.71	3029.88	5126.66	6882.41	7503.2	4950.68	7774.05	6700.28	6700.39	7695.65	8047.4	8433.98	7751.61	6991.01	7516	6149.65	6934.12	8261.82	9121.8
X9075_18.906_402.35764_HMDB0029887_.M.H.._C22H42O6_Experimental_HMDb	SHARED	355.567	353.857	97.2948	142.302	93.8901	407.263	195.63	401.119	363.397	287.32	225.205	177.256	190.377	147.408	271.551	157.585	111.332	143.23	94	315.478	190.352	231.45	673.649
X915_8.516_135.04626_HMDB0003152_.M.H.._C7H8N2O	SHARED	13719.5	9887.78	14417.8	15343.5	20448.1	17295.9	12869.4	29175.8	30973.9	26224	35028.8	33457.8	23755.5	30999.4	28094.7	32341.1	21096.8	17586.7	33391	26120.9	19761	30677.3	29058.7
X9156_14.149_386.97714_HMDB0001245_.M.H.._C9H15N3O10P2	SHARED	4025.88	8276.89	8209.05	5839.95	2765.49	3362.38	2692.79	2842.24	2972.25	1758.83	3432.64	2056.17	4282.75	3558.72	2668.01	2777.96	2546.01	412.64	4999	2630.78	3347.96	3252.04	1755.16
X920_6.46_165.0762_HMDB0000849_.M.H.._C6H12O5	SHARED	823.828	14349.7	160560	5937.61	38827.8	1209.99	2127	991.48	4458.87	607.758	10483.5	187.385	73249.9	2368.99	2035.08	94.7638	33290.4	279.64	6706	1650.86	7044.05	5670	331.509
X943_1.918_137.02284_HMDB0002466_.M.H.._C7H6O3	SHARED	1562.16	1415.43	1080.14	1788.54	3502.38	1534.62	1683.95	2636.7	983.075	1968.28	1990.14	2779.37	1662.08	3914.4	2265.33	5914.75	633.129	533.136	2631	1072.84	1335.52	2071.32	2901.43
X945_1.253_136.91629_HMDB0004110_.M.H.._C2H5O5P	SHARED	3880.15	8964.38	8448.16	4472.74	7780.07	7181.21	7700.54	3048.69	3885.25	3820.2	4235.25	3857.09	2787.24	3399.9	4563.7	3947.07	5930.95	6792.08	4103	3335.2	5042.81	4033.85	3346.98
X951_5.794_137.02847_HMDB0000301_.M.H.._C6H6N2O2	SHARED	3038.84	7097.36	4188.62	4026.3	3215.02	3494.2	2408.94	1826.32	2995.27	2459.68	2634.01	3008.29	3019.27	2840.7	2337.61	2692.78	2528.02	2021.14	2783	2547.59	1313.13	3120.85	2751.62
X958_1.186_169.09476_HMDB0000484_.M.H.._C8H8O4	SHARED	224373	191214	176963	356608	134907	2022.54	225780	227678	199956	201351	219382	244053	166228	190612	227775	251663	154804	136693	214501	172755	141946	226007	209782
X980_1.588_150.05774_HMDB0000696_.M.H.._C5H11NO2S	SHARED	92346.4	35042	42763.6	18800.6	78770.9	39512.4	28230.2	89032.2	93210.9	75226.9	101433	93645.9	61802	97658.3	104595	87724.6	94028.1	108972	91753	79673.2	86885.1	98420.8	97419.1
X985_6.449_116.05084_HMDB00019_.M.H.._C5H8O3_predicted_ecoli	SHARED	1268.77	225.795	1771.1	1191.43	3939.12	548.92	767.177	1117.34	1576.72	1221.78	1166.7	1733.06	783.076	866.379	939.586	1275.58	1734.08	713.879	907	1532.01	933.439	1738.54	983.894
HMDB00005	UNIQUE	1057.94	2079.74	NA	2121.46	1076.71	1249.6	1751.97	NA	NA	NA	NA	NA	NA	NA	NA	NA	NA	NA	NA	NA	NA	NA	NA
HMDB0000565	UNIQUE	1311.51	1064.94	865.759	NA	NA	NA	1140.89	NA	NA	NA	NA	NA	NA	NA	NA	NA	NA	NA	NA	NA	NA	NA	NA
HMDB0002302	UNIQUE	3992.84	4627.26	2412.34	3385.2	2188.28	4289.06	1828.2	NA	NA	NA	NA	NA	NA	NA	NA	NA	NA	NA	NA	NA	NA	NA	NA
HMDB0000197	UNIQUE	NA	4668.36	NA	7022.52	NA	5896.22	NA	NA	NA	NA	NA	NA	NA	NA	NA	NA	NA	NA	NA	NA	NA	NA	NA
HMDB0000209	UNIQUE	NA	3904.12	2221.23	4765.71	NA	NA	NA	NA	NA	NA	NA	NA	NA	NA	NA	NA	NA	NA	NA	NA	NA	NA	NA
HMDB0061916	UNIQUE	10256.2	NA	NA	NA	5492.23	6096.72	3022.87	NA	NA	NA	NA	NA	NA	NA	NA	NA	NA	NA	NA	NA	NA	NA	NA
HMDB0000177	UNIQUE	NA	NA	NA	NA	NA	NA	NA	81079.3	NA	59751.7	79309.9	NA	NA	74930.7	80575.1	NA	NA	35748.3	NA	41756.1	NA	71696.6	71502.1
HMDB0001201	UNIQUE	NA	NA	NA	NA	NA	NA	NA	6389.28	7051.91	9496.77	5058.55	6128.25	3465.69	3275.88	5636.48	4888.75	4345.74	4989.83	7229.62	6874.55	5673.35	6378.9	5502.79
HMDB0000707	UNIQUE	NA	NA	NA	NA	NA	NA	NA	1467.76	1232.13	980.494	1523.2	1598.81	972.709	2633.25	NA	1655.5	1135.33	1551.66	984.398	1459.39	911.625	1801.45	1289.58

## Sheet: C. Annotated metabolites
Supplementary Table 7 C: All annotated metabolites in human and animals S. agalactiae strains
Query	Name	KEGG ID	PubChem	ChEBI
HMDB0000197	Indoleacetic acid	C00954	802	16411
HMDB0000209	Phenylacetic acid	C07086	999	30745
HMDB0002329	Oxalic acid	C00209	971	16995
HMDB0000043	Betaine	C00719	247	17750
HMDB0000045	Adenosine monophosphate	C00020	6083	16027
HMDB0000073	Dopamine	C03758	681	18243
HMDB0000115	Glycolic acid	C03547	757	17497
HMDB0000132	Guanine	C00242	764	16235
HMDB0000148	L-Glutamic acid	C00025	33032	16015
HMDB0000162	L-Proline	C00148	145742	17203
HMDB0000168	L-Asparagine	C00152	6267	17196
HMDB0000172	L-Isoleucine	C00407	6306	17191
HMDB0000174	L-Fucose	C01019	25310	62346
HMDB0000175	Inosinic acid	C00130	8582	17202
HMDB0000205	Phenylpyruvic acid	C00166	997	30851
HMDB0000235	Thiamine	C00378	1130	18385
HMDB0000239	Pyridoxine	C00314	1054	16709
HMDB0000301	Urocanic acid	C00785	736715	30817
HMDB0000500	4-Hydroxybenzoic acid	C00156	135	30763
HMDB0000535	Caproic acid	C01585	8892	30776
HMDB0000673	Linoleic acid	C01595	5280450	17351
HMDB0000696	L-Methionine	C00073	6137	16643
HMDB0000715	Kynurenic acid	C01717	3845	18344
HMDB0000738	Indole	C00463	798	16881
HMDB0000802	Pterin	C00715	73000	18265
HMDB0000884	Ribothymidine	NA	445408	45996
HMDB0000904	Citrulline	C00327	9750	16349
HMDB0000906	Trimethylamine	C00565	1146	18139
HMDB0000929	L-Tryptophan	C00078	6305	16828
HMDB0000957	Pyrocatechol	C15571	289	18135
HMDB0001190	Indoleacetaldehyde	C00637	800	18086
HMDB0001218	Coumarin	C05851	323	28794
HMDB0001368	3-Mercaptopyruvic acid	C00957	98	16208
HMDB0001389	Melatonin	C01598	896	16796
HMDB0001397	Guanosine monophosphate	C00144	6804	17345
HMDB0001414	Putrescine	C00134	1045	17148
HMDB0001431	Pyridoxamine	C00534	1052	16410
HMDB0001476	3-Hydroxyanthranilic acid	C00632	86	15793
HMDB0001488	Nicotinic acid	C00253	938	15940
HMDB0001659	Propan-2-one	C00207	180	15347
HMDB0001901	Aminocaproic acid	C02378	564	16586
HMDB0002005	Methionine sulfoxide	C02989	158980	17016
HMDB0002322	Cadaverine	C01672	273	18127
HMDB0002434	Hydroquinone	C00530	785	17594
HMDB0002466	3-Hydroxybenzoic acid	C00587	7420	30764
HMDB0002658	6-Hydroxynicotinic acid	C01020	72924	16168
HMDB0002991	Cysteamine	C01678	6058	17141
HMDB0003011	O-Acetylserine	C00979	99478	17981
HMDB0003229	Palmitoleic acid	C08362	5312427	28716
HMDB0003243	Acetoin	C00466	4068	15688
HMDB0003345	Alpha-D-Glucose	C00267	79025	17925
HMDB0003361	Pyrimidine	C00396	9260	16898
HMDB0003366	Propanal	C00479	527	17153
HMDB00034	Adenine	C00147	190	16708
HMDB0003407-1	NA	NA	NA	NA
HMDB0003411	D-Proline	C00763	8988	16313
HMDB0003423	D-Glutamine	C00819	145815	17061
HMDB0004062	Gentisate aldehyde	C05585	70949	28508
HMDB00043	Betaine	C00719	247	17750
HMDB0004812	2,5-Furandicarboxylic acid	C20450	76720	84212
HMDB00058	Cyclic AMP	C00575	6076	17489
HMDB0006200	2,4-Dihydroxy-nitrophenol	NA	76623	NA
HMDB0011659	2-Methylerythritol	NA	53481015	86367
HMDB0012275	Phenylethylamine	C05332	1001	18397
HMDB0012326	L-Gulose	C15923	10130220	37704
HMDB00143	D-Galactose	C00984	439357	28061
HMDB0014906	Olopatadine	C07789	5281071	763382
HMDB00156	L-Malic acid	C00149	222656	30797
HMDB00295	Uridine 5'-diphosphate	C00015	6031	17659
HMDB0031641	Pyrrolidine	NA	31268	33135
HMDB0032133	Bisphenol A	C13624	6623	33216
HMDB0032985	5-(2-Hydroxyethyl)-4-methylthiazole	C04294	1136	17957
HMDB0033244	Dibutyl phthalate	C14214	3026	34687
HMDB0033871	Benzylamine	C15562	7504	40538
HMDB0240650	NA	NA	NA	NA
HMDB0250791	NA	NA	NA	NA
HMDB0000254	Succinic acid	C00042	1110	15741
HMDB0000439	2-Furoylglycine	NA	21863	82912
HMDB0001049	gamma-Glutamylcysteine	C00669	123938	17515
HMDB0001227	5-Thymidylic acid	C00364	9700	17013
HMDB0001392	p-Aminobenzoic acid	C00568	978	30753
HMDB0001870	Benzoic acid	C00539	243	30746
HMDB0003701	Dimethylbenzimidazole	C03114	675	15890
HMDB0006331	cis,cis-Muconic acid	C02480	5280518	16508
HMDB0011731	D-Tagaturonate	C01062	157	17886
HMDB00289	Uric acid	C00366	1175	17775
HMDB0000195	Inosine	C00294	6021	17596
HMDB0000975	Trehalose	C01083	7427	16551
HMDB0001129	N-Acetylmannosamine	C00645	11096158	63154
HMDB0002043	5-Phenylvaleric acid	NA	16757	40131
HMDB0003609	2-Aminoacrylic acid	C02218	123991	17123
HMDB0000190	L-Lactic acid	C00186	107689	422
HMDB0000700	Hydroxypropionic acid	C01013	68152	33404
HMDB0001311	D-Lactic acid	C00256	61503	42111
HMDB0000086	Glycerophosphocholine	C00670	71920	16870
HMDB0000228	Phenol	C15584	996	15882
HMDB0001252	Betaine aldehyde	C00576	249	15710
HMDB0001546	CDP	C00112	6132	17239
HMDB0000630	Cytosine	C00380	597	16040
HMDB0001245	dCDP	C00705	150855	28846
HMDB0001879	Aspirin	C01405	2244	15365
HMDB0002040	4-Methoxycinnamic acid	NA	699414	260249
HMDB0003431	L-Histidinol	C00860	165271	16255
HMDB0000273	Thymidine	C00214	5789	17748
HMDB0000292	Xanthine	C00385	1188	17712
HMDB0001173	5'-Methylthioadenosine	C00170	439176	17509
HMDB0000151	Estradiol	C00951	5757	16469
HMDB0003070	Shikimic acid	C00493	8742	16119
HMDB0000011	3R-hydroxy-butanoic acid	C01089	92135	17066
HMDB0000026	Ureidopropionic acid	C02642	111	18261
HMDB0000034	Adenine	C00147	190	16708
HMDB0000039	Butyric acid	C00246	264	30772
HMDB0000123	Glycine	C00037	750	15428
HMDB0000134	Fumaric acid	C00122	444972	18012
HMDB0000159	L-Phenylalanine	C00079	6140	17295
HMDB0000191	L-Aspartic acid	C00049	5960	17053
HMDB0000193	Isocitric acid	C00311	1198	30887
HMDB0000206	N6-Acetyl-L-lysine	C02727	92832	17752
HMDB0000208	Oxoglutaric acid	C00026	51	30915
HMDB0000223	Oxalacetic acid	C00036	970	30744
HMDB0000226	Orotic acid	C00295	967	16742
HMDB0000271	Sarcosine	C00213	1088	15611
HMDB0000300	Uracil	C00106	1174	17568
HMDB0000375	3-(3-Hydroxyphenyl)propanoic acid	C11457	91	1427
HMDB0000426	Citramalic acid	C00815	441696	15584
HMDB0000511	Capric acid	C01571	2969	30813
HMDB0000606	D-2-Hydroxyglutaric acid	C01087	439391	32796
HMDB0000634	Citraconic acid	C02226	643798	17626
HMDB0000641	L-Glutamine	C00064	5961	18050
HMDB0000650	D-Alpha-aminobutyric acid	C02261	439691	28797
HMDB0000660	D-Fructose	C02336	439709	28645
HMDB0000665	Leucinic acid	NA	92779	59783
HMDB0000687	L-Leucine	C00123	6106	15603
HMDB0000710	4-Hydroxybutyric acid	C01991	10413	30830
HMDB0000714	Hippuric acid	C01586	464	18089
HMDB0000720	Levulinic acid	NA	11579	45630
HMDB0000779	Phenyllactic acid	C01479	3848	25998
HMDB0000806	Myristic acid	C06424	11005	28875
HMDB0000807	3-Phosphoglyceric acid	C00597	724	17050
HMDB0000868	Xylulose 5-phosphate	C00231	439190	16332
HMDB0001124	Trehalose 6-phosphate	C00689	122336	18283
HMDB0001213	1-Deoxy-D-xylulose 5-phosphate	C11437	443201	16493
HMDB0001336	3,4-Dihydroxybenzeneacetic acid	C01161	547	41941
HMDB0001401	Glucose 6-phosphate	C00092	5958	4170
HMDB0001858	p-Cresol	C01468	2879	17847
HMDB0002064	N-Acetylputrescine	C02714	122356	17768
HMDB0002643	3-(3-Hydroxyphenyl)-3-hydroxypropanoic acid	NA	102959	86369
HMDB0003407-2	NA	NA	NA	NA
HMDB0003540	3'-AMP	C01367	41211	28931
HMDB0003767	4-Hydroxyphenylacetaldehyde	C03765	440113	15621
HMDB0006236	Phenylacetaldehyde	C00601	998	16424
HMDB0006330	D-Mannose 1-phosphate	C00636	439279	18205
HMDB0011743	2-Phenylpropionate	NA	10296	48526
HMDB0013701	3-Oxoglutaric acid	NA	68328	NA
HMDB0015333	Levetiracetam	C07841	441341	352567
HMDB0031193	1,2,3-Propanetricarboxylic acid	C19806	14925	45969
HMDB00402	2-Isopropylmalic acid	C02504	5280523	35128
HMDB0059655	2-hydroxyglutaric acid	C02630	43	17084
HMDB0250801	NA	NA	NA	NA
HMDB0000126	Glycerol 3-phosphate	C00093	439162	15978
HMDB0000784	Azelaic acid	C08261	2266	48131
HMDB0006116	3-Hydroxyhippuric acid	NA	450268	70824
HMDB0006344	Phenylacetylglutamine	C04148	92258	17884
HMDB02520	Beta-Glycerophosphoric acid	C02979	2526	17270
HMDB0000119	Glyoxylic acid	C00048	760	16891
HMDB0000695	Ketoleucine	C00233	70	48430
HMDB0001285	Geranyl-PP	C05847	5280528	17211
HMDB0002303	Dimethylsulfide	C00580	1068	17437
HMDB0013780	Dimethyl trisulfide	C08372	19310	NA
HMDB0000626	Deoxycholic acid	C04483	222528	28834
HMDB0005807	Gallic acid	C01424	370	30778
HMDB0000661	Glutaric acid	C00489	743	17859
HMDB0001123	2-Aminobenzoic acid	C00108	227	30754
HMDB0000247	Sorbitol	C00794	5780	17924
HMDB0000030	Biotin	C00120	171548	15956
HMDB0000070	Pipecolic acid	C00408	849	17964
HMDB0000076	Dihydrouracil	C00429	649	15901
HMDB0000092	Dimethylglycine	C01026	673	17724
HMDB0000097	Choline	C00114	305	15354
HMDB0000112	Gamma-Aminobutyric acid	C00334	223130	16865
HMDB0000133	Guanosine	C00387	6802	16750
HMDB0000139	Glyceric acid	C00258	439194	32398
HMDB0000157	Hypoxanthine	C00262	790	17368
HMDB0000158	L-Tyrosine	C00082	6057	17895
HMDB0000214	Ornithine	C00077	6262	15729
HMDB0000220	Palmitic acid	C00249	985	15756
HMDB0000230	N-Acetylneuraminic acid	C19910	445063	45744
HMDB0000251	Taurine	C00245	1123	15891
HMDB0000258	Sucrose	C00089	5988	17992
HMDB0000291	Vanillylmandelic acid	C05584	736172	1127735
HMDB0000362	2-Phosphoglyceric acid	NA	59	24344
HMDB0000423	3,4-Dihydroxyhydrocinnamic acid	C10447	348154	48400
HMDB0000484	Vanillic acid	C06672	8468	30816
HMDB0000570	Coproporphyrin III	C05770	NA	27609
HMDB0000595	Hydrogen carbonate	C01353	767	28976
HMDB0000755	Hydroxyphenyllactic acid	C03672	9378	17385
HMDB0000827	Stearic acid	C01530	5281	28842
HMDB0000849	Rhamnose	C00507	25310	62346
HMDB0000863	Isopropyl alcohol	C01845	3776	17824
HMDB0000930	trans-Cinnamic acid	C10438	444539	35697
HMDB0000961	Farnesyl pyrophosphate	C00448	445713	17407
HMDB0001161	4-Trimethylammoniobutanoic acid	C01181	134	1941
HMDB00012	Deoxyuridine	C00526	13712	16450
HMDB0001347	Isopentenyl pyrophosphate	C00129	1195	16584
HMDB0001370	meso-2,6-Diaminoheptanedioate	C00666	99290	16488 30308
HMDB00014	Deoxycytidine	C00881	13711	15698
HMDB0001429	Phosphate	C00009	1004	26078
HMDB0001473	Dihydroxyacetone phosphate	C00111	668	16108
HMDB0001520	Flavin Mononucleotide	C00061	643976	17621
HMDB0001846	Tetrahydrofolic acid	C00101	91443	20506
HMDB0001856	Protocatechuic acid	C00230	72	36062
HMDB0001895	Salicylic acid	C00805	338	16914
HMDB00019	Alpha-ketoisovaleric acid	C00141	49	16530
HMDB0001906	2-Aminoisobutyric acid	C03665	6119	27971
HMDB0002035	4-Hydroxycinnamic acid	C00811	637542	32374
HMDB0002042	3-Phenylpropionylglycine	NA	1608346	NA
HMDB0002085	Syringic acid	C10833	10742	68329
HMDB0002189	N8-Acetylspermidine	C01029	123689	27911
HMDB0002243	Picolinic acid	C10164	1018	28747
HMDB00023	(S)-3-Hydroxyisobutyric acid	C06001	440873	37373
HMDB0002432	Sumiki's acid	C20448	80642	89118
HMDB0003152	N-Methylnicotinamide	NA	64950	64399
HMDB0003231	Vaccenic acid	C08367	5281127	28727
HMDB0003339	D-Glutamic acid	C00217	23327	15966
HMDB0003355	5-Aminopentanoic acid	C00431	138	15887
HMDB0003407	Diacetyl	C00741	650	16583
HMDB0003453	3-Hydroxypropanal	C00969	75049	17871
HMDB0003543	Butanal	C01412	261	15743
HMDB00039	Butyric acid	C00246	264	30772
HMDB0004110	Phosphonoacetate	C05682	546	15732
HMDB0012190	Arsenate	C01478	234	18231
HMDB0012497	1-Pyrroline	C15668	79803	19092
HMDB0014339	Tramadol	C07153	33741	75725
HMDB00150	Gluconolactone	C00198	7027	16217
HMDB0015212	Vigabatrin	C07500	5665	63638
HMDB0029134	Valyl-Phenylalanine	NA	6993120	75016
HMDB0029887	Sorbitan palmitate	NA	4122814	NA
HMDB0032562	Diphenylamine	C11016	11487	4640
HMDB00598	Sulfide	C00087	29109	15138
HMDB0060484	Indolepyruvate	C00331	803	29750
HMDB00626	Deoxycholic acid	C04483	222528	28834

## Sheet: metabolites details
Supplementary Table 7: All annotated metabolites in human and animals S. agalactiae strains
Query	Match	HMDB	PubChem	ChEBI	KEGG	METLIN	SMILES	Comment
HMDB0000043	Betaine	HMDB0000043	247	17750	C00719	287	C[N+](C)(C)CC([O-])=O	1
HMDB0000045	Adenosine monophosphate	HMDB0000045	6083	16027	C00020	5111	NC1=C2N=CN([C@@H]3O[C@H](COP(O)(O)=O)[C@@H](O)[C@H]3O)C2=NC=N1	1
HMDB0000073	Dopamine	HMDB0000073	681	18243	C03758	64	NCCC1=CC(O)=C(O)C=C1	1
HMDB0000115	Glycolic acid	HMDB0000115	757	17497	C03547	3219	OCC(O)=O	1
HMDB0000132	Guanine	HMDB0000132	764	16235	C00242	315	NC1=NC(=O)C2=C(N1)N=CN2	1
HMDB0000148	L-Glutamic acid	HMDB0000148	33032	16015	C00025	5174	N[C@@H](CCC(O)=O)C(O)=O	1
HMDB0000162	L-Proline	HMDB0000162	145742	17203	C00148	29	OC(=O)[C@@H]1CCCN1	1
HMDB0000168	L-Asparagine	HMDB0000168	6267	17196	C00152	14	N[C@@H](CC(N)=O)C(O)=O	1
HMDB0000172	L-Isoleucine	HMDB0000172	6306	17191	C00407	5193	CC[C@H](C)[C@@H](C(=O)O)N	1
HMDB0000174	L-Fucose	HMDB0000174	25310	62346	C01019	5812	C[C@H]1[C@H]([C@H]([C@@H](C(O1)O)O)O)O	1
HMDB0000175	Inosinic acid	HMDB0000175	8582	17202	C00130	5196	O[C@@H]1[C@@H](COP(O)(O)=O)O[C@H]([C@@H]1O)N1C=NC2=C1N=CNC2=O	1
HMDB0000177	L-Histidine	HMDB0000177	6274	15971	C00135	21	N[C@@H](CC1=CN=CN1)C(O)=O	1
HMDB0000205	Phenylpyruvic acid	HMDB0000205	997	30851	C00166	328	OC(=O)C(=O)CC1=CC=CC=C1	1
HMDB0000235	Thiamine	HMDB0000235	1130	18385	C00378	5242	CC1=C(CCO)SC=[N+]1CC1=CN=C(C)N=C1N	1
HMDB0000239	Pyridoxine	HMDB0000239	1054	16709	C00314	5245	CC1=C(O)C(CO)=C(CO)C=N1	1
HMDB0000301	Urocanic acid	HMDB0000301	736715	30817	C00785	298	OC(=O)\C=C\C1=CNC=N1	1
HMDB0000500	4-Hydroxybenzoic acid	HMDB0000500	135	30763	C00156	5486	OC(=O)C1=CC=C(O)C=C1	1
HMDB0000535	Caproic acid	HMDB0000535	8892	30776	C01585	5520	CCCCCC(=O)O	1
HMDB0000673	Linoleic acid	HMDB0000673	5280450	17351	C01595	191	CCCCC/C=C\C/C=C\CCCCCCCC(=O)O	1
HMDB0000696	L-Methionine	HMDB0000696	6137	16643	C00073	5664	CSCC[C@H](N)C(O)=O	1
HMDB0000715	Kynurenic acid	HMDB0000715	3845	18344	C01717	5683	OC(=O)C1=CC(=O)C2=CC=CC=C2N1	1
HMDB0000738	Indole	HMDB0000738	798	16881	C00463	286	N1C=CC2=C1C=CC=C2	1
HMDB0000802	Pterin	HMDB0000802	73000	18265	C00715	5766	NC1=NC2=NC=CN=C2C(=O)N1	1
HMDB0000884	Ribothymidine	HMDB0000884	445408	45996	NA	5843	CC1=CN([C@@H]2O[C@H](CO)[C@@H](O)[C@H]2O)C(=O)NC1=O	1
HMDB0000904	Citrulline	HMDB0000904	9750	16349	C00327	16	N[C@@H](CCCNC(N)=O)C(O)=O	1
HMDB0000906	Trimethylamine	HMDB0000906	1146	18139	C00565	3772	CN(C)C	1
HMDB0000929	L-Tryptophan	HMDB0000929	6305	16828	C00078	5879	N[C@@H](CC1=CNC2=C1C=CC=C2)C(O)=O	1
HMDB0000957	Pyrocatechol	HMDB0000957	289	18135	C15571	282	OC1=CC=CC=C1O	1
HMDB0001190	Indoleacetaldehyde	HMDB0001190	800	18086	C00637	6068	O=CCC1=CNC2=C1C=CC=C2	1
HMDB0001201	Guanosine diphosphate	HMDB0001201	8977	17552	C00035	6077	NC1=NC(=O)C2=C(N1)N(C=N2)[C@@H]1O[C@H](COP(O)(=O)OP(O)(O)=O)[C@@H](O)[C@H]1O	1
HMDB0001218	Coumarin	HMDB0001218	323	28794	C05851	3525	O=C1OC2=CC=CC=C2C=C1	1
HMDB0001368	3-Mercaptopyruvic acid	HMDB0001368	98	16208	C00957	6195	OC(=O)C(=O)CS	1
HMDB0001389	Melatonin	HMDB0001389	896	16796	C01598	73	COC1=CC2=C(NC=C2CCNC(C)=O)C=C1	1
HMDB0001397	Guanosine monophosphate	HMDB0001397	6804	17345	C00144	6216	NC1=NC2=C(N=CN2[C@@H]2O[C@H](COP(O)(O)=O)[C@@H](O)[C@H]2O)C(=O)N1	1
HMDB0001414	Putrescine	HMDB0001414	1045	17148	C00134	3226	NCCCCN	1
HMDB0001431	Pyridoxamine	HMDB0001431	1052	16410	C00534	238	CC1=C(O)C(CN)=C(CO)C=N1	1
HMDB0001476	3-Hydroxyanthranilic acid	HMDB0001476	86	15793	C00632	3275	NC1=C(O)C=CC=C1C(O)=O	1
HMDB0001488	Nicotinic acid	HMDB0001488	938	15940	C00253	6272	OC(=O)C1=CN=CC=C1	1
HMDB0001659	Propan-2-one	HMDB0001659	180	15347	C00207	3745	CC(C)=O	1
HMDB0001901	Aminocaproic acid	HMDB0001901	564	16586	C02378	NA	C(CCC(=O)O)CCN	1
HMDB0002005	Methionine sulfoxide	HMDB0002005	158980	17016	C02989	6428	CS(=O)CC[C@H](N)C(O)=O	1
HMDB0002322	Cadaverine	HMDB0002322	273	18127	C01672	3236	NCCCCCN	1
HMDB0002434	Hydroquinone	HMDB0002434	785	17594	C00530	6681	OC1=CC=C(O)C=C1	1
HMDB0002466	3-Hydroxybenzoic acid	HMDB0002466	7420	30764	C00587	6690	OC(=O)C1=CC(O)=CC=C1	1
HMDB0002658	6-Hydroxynicotinic acid	HMDB0002658	72924	16168	C01020	NA	OC(=O)C1=CN=C(O)C=C1	1
HMDB0002991	Cysteamine	HMDB0002991	6058	17141	C01678	3222	NCCS	1
HMDB0003011	O-Acetylserine	HMDB0003011	99478	17981	C00979	3270	CC(=O)OC[C@H](N)C(O)=O	1
HMDB0003229	Palmitoleic acid	HMDB0003229	5312427	28716	C08362	188	CCCCCC/C=C\CCCCCCCC(=O)O	1
HMDB0003243	Acetoin	HMDB0003243	4068	15688	C00466	103	CC(O)C(C)=O	1
HMDB0003345	Alpha-D-Glucose	HMDB0003345	79025	17925	C00267	6897	OC[C@H]1O[C@H](O)[C@H](O)[C@@H](O)[C@@H]1O	1
HMDB0003361	Pyrimidine	HMDB0003361	9260	16898	C00396	NA	C1=CN=CN=C1	1
HMDB0003366	Propanal	HMDB0003366	527	17153	C00479	6906	CCC=O	1
HMDB00034	Adenine	HMDB0000034	190	16708	C00147	85	NC1=C2NC=NC2=NC=N1	1
HMDB0003407-1	Diacetyl	NA	NA	NA	NA	NA	NA	0
HMDB0003411	D-Proline	HMDB0003411	8988	16313	C00763	NA	OC(=O)[C@H]1CCCN1	1
HMDB0003423	D-Glutamine	HMDB0003423	145815	17061	C00819	6926	N[C@H](CCC(N)=O)C(O)=O	1
HMDB0004062	Gentisate aldehyde	HMDB0004062	70949	28508	C05585	NA	OC1=CC(C=O)=C(O)C=C1	1
HMDB00043	Betaine	HMDB0000043	247	17750	C00719	287	C[N+](C)(C)CC([O-])=O	1
HMDB0004812	2,5-Furandicarboxylic acid	HMDB0004812	76720	84212	C20450	7076	OC(=O)C1=CC=C(O1)C(O)=O	1
HMDB00058	Cyclic AMP	HMDB0000058	6076	17489	C00575	5120	[H][C@@]12COP(O)(=O)O[C@@]1([H])[C@@H](O)[C@@H](O2)N1C=NC2=C1N=CN=C2N	1
HMDB0006200	2,4-Dihydroxy-nitrophenol	HMDB0006200	76623	NA	NA	NA	OC1=CC(O)=C(C=C1)[N+]([O-])=O	1
HMDB0011111	Malonic semialdehyde	HMDB0011111	868	17960	C00222	NA	OC(=O)CC=O	1
HMDB0011659	2-Methylerythritol	HMDB0011659	53481015	86367	NA	NA	CC(O)(CO)[C@@H](O)CO	1
HMDB0012275	Phenylethylamine	HMDB0012275	1001	18397	C05332	NA	NCCC1=CC=CC=C1	1
HMDB0012326	L-Gulose	HMDB0012326	10130220	37704	C15923	NA	OC[C@@H]1OC(O)[C@@H](O)[C@@H](O)[C@@H]1O	1
HMDB00143	D-Galactose	HMDB0000143	439357	28061	C00984	134	OC[C@H]1O[C@H](O)[C@H](O)[C@@H](O)[C@H]1O	1
HMDB0014906	Olopatadine	HMDB0014906	5281071	763382	C07789	NA	CN(C)CC\C=C1\C2=CC=CC=C2COC2=C1C=C(CC(O)=O)C=C2	1
HMDB00156	L-Malic acid	HMDB0000156	222656	30797	C00149	NA	O[C@@H](CC(O)=O)C(O)=O	1
HMDB00295	Uridine 5'-diphosphate	HMDB0000295	6031	17659	C00015	NA	O[C@H]1[C@@H](O)[C@@H](O[C@@H]1COP(O)(=O)OP(O)(O)=O)N1C=CC(=O)NC1=O	1
HMDB0031641	Pyrrolidine	HMDB0031641	31268	33135	NA	NA	C1CCNC1	1
HMDB0032133	Bisphenol A	HMDB0032133	6623	33216	C13624	NA	CC(C)(C1=CC=C(O)C=C1)C1=CC=C(O)C=C1	1
HMDB0032985	5-(2-Hydroxyethyl)-4-methylthiazole	HMDB0032985	1136	17957	C04294	NA	CC1=C(CCO)SC=N1	1
HMDB0033244	Dibutyl phthalate	HMDB0033244	3026	34687	C14214	NA	CCCCOC(=O)C1=CC=CC=C1C(=O)OCCCC	1
HMDB0033871	Benzylamine	HMDB0033871	7504	40538	C15562	NA	NCC1=CC=CC=C1	1
HMDB0240650	Ectoine	NA	NA	NA	NA	NA	NA	0
HMDB0250791	D-Phenylalanine	NA	NA	NA	NA	NA	NA	0
HMDB0000254	Succinic acid	HMDB0000254	1110	15741	C00042	114	O=C(O)CCC(=O)O	1
HMDB0000439	2-Furoylglycine	HMDB0000439	21863	82912	NA	5428	OC(=O)CNC(=O)C1=CC=CO1	1
HMDB0001049	gamma-Glutamylcysteine	HMDB0001049	123938	17515	C00669	5966	N[C@@H](CCC(=O)N[C@@H](CS)C(O)=O)C(O)=O	1
HMDB0001227	5-Thymidylic acid	HMDB0001227	9700	17013	C00364	6092	CC1=CN([C@H]2C[C@H](O)[C@@H](COP(O)(O)=O)O2)C(=O)NC1=O	1
HMDB0001388	Alpha-Linolenic acid	HMDB0001388	5280934	27432	C06427	6208	CC/C=C\C/C=C\C/C=C\CCCCCCCC(=O)O	1
HMDB0001392	p-Aminobenzoic acid	HMDB0001392	978	30753	C00568	3261	NC1=CC=C(C=C1)C(O)=O	1
HMDB0001870	Benzoic acid	HMDB0001870	243	30746	C00539	1297	OC(=O)C1=CC=CC=C1	1
HMDB0003701	Dimethylbenzimidazole	HMDB0003701	675	15890	C03114	NA	CC1=CC2=C(C=C1C)N=CN2	1
HMDB0006331	cis,cis-Muconic acid	HMDB0006331	5280518	16508	C02480	NA	C(=C\C(=O)O)\C=C/C(=O)O	1
HMDB0011731	D-Tagaturonate	HMDB0011731	157	17886	C01062	NA	OCC(=O)C(O)C(O)C(O)C(O)=O	1
HMDB00289	Uric acid	HMDB0000289	1175	17775	C00366	88	O=C1NC2=C(N1)C(=O)NC(=O)N2	1
HMDB0000133	Guanosine	HMDB0000133	6802	16750	C00387	87	NC1=NC2=C(N=CN2[C@@H]2O[C@H](CO)[C@@H](O)[C@H]2O)C(=O)N1	1
HMDB0000195	Inosine	HMDB0000195	6021	17596	C00294	84	OC[C@H]1O[C@H]([C@H](O)[C@@H]1O)N1C=NC2=C(O)N=CN=C12	1
HMDB0000329	2-Phenylbutyric acid	HMDB0000329	7012	86545	NA	5318	CCC(C(O)=O)C1=CC=CC=C1	1
HMDB0000975	Trehalose	HMDB0000975	7427	16551	C01083	5913	OC[C@H]1O[C@H](O[C@H]2O[C@H](CO)[C@@H](O)[C@H](O)[C@H]2O)[C@H](O)[C@@H](O)[C@@H]1O	1
HMDB0001129	N-Acetylmannosamine	HMDB0001129	11096158	63154	C00645	6024	CC(=O)N[C@@H]1[C@H](O)O[C@H](CO)[C@@H](O)[C@@H]1O	1
HMDB0002043	5-Phenylvaleric acid	HMDB0002043	16757	40131	NA	6456	C1=CC=C(C=C1)CCCCC(=O)O	1
HMDB0003609	2-Aminoacrylic acid	HMDB0003609	123991	17123	C02218	NA	NC(=C)C(O)=O	1
HMDB0015563	Pargyline	HMDB0015563	4688	128477	C07414	NA	CN(CC#C)CC1=CC=CC=C1	1
HMDB0000190	L-Lactic acid	HMDB0000190	107689	422	C00186	5205	C[C@H](O)C(O)=O	1
HMDB0000700	Hydroxypropionic acid	HMDB0000700	68152	33404	C01013	5668	OCCC(O)=O	1
HMDB0001311	D-Lactic acid	HMDB0001311	61503	42111	C00256	6150	C[C@@H](O)C(O)=O	1
HMDB0000086	Glycerophosphocholine	HMDB0000086	71920	16870	C00670	370	C[N+](C)(C)CCOP(=O)([O-])OC[C@H](CO)O	1
HMDB0000228	Phenol	HMDB0000228	996	15882	C15584	128	OC1=CC=CC=C1	1
HMDB0001252	Betaine aldehyde	HMDB0001252	249	15710	C00576	278	C[N+](C)(C)CC=O	1
HMDB0001546	CDP	HMDB0001546	6132	17239	C00112	6313	NC1=NC(=O)N(C=C1)[C@@H]1O[C@H](COP(O)(=O)OP(O)(O)=O)[C@@H](O)[C@H]1O	1
HMDB0000630	Cytosine	HMDB0000630	597	16040	C00380	283	NC1=CC=NC(=O)N1	1
HMDB0001245	dCDP	HMDB0001245	150855	28846	C00705	6105	NC1=NC(=O)N(C=C1)[C@H]1C[C@H](O)[C@@H](COP(O)(=O)OP(O)(O)=O)O1	1
HMDB0001879	Aspirin	HMDB0001879	2244	15365	C01405	NA	CC(=O)OC1=CC=CC=C1C(O)=O	1
HMDB0002040	4-Methoxycinnamic acid	HMDB0002040	699414	260249	NA	6453	COC1=CC=C(\C=C\C(O)=O)C=C1	1
HMDB0003431	L-Histidinol	HMDB0003431	165271	16255	C00860	3267	N[C@H](CO)CC1=CNC=N1	1
HMDB0000224	O-Phosphoethanolamine	HMDB0000224	1015	17553	C00346	5233	NCCOP(O)(O)=O	1
HMDB0000273	Thymidine	HMDB0000273	5789	17748	C00214	3375	CC1=CN([C@H]2C[C@H](O)[C@@H](CO)O2)C(=O)NC1=O	1
HMDB0000292	Xanthine	HMDB0000292	1188	17712	C00385	82	O=C1NC2=C(NC=N2)C(=O)N1	1
HMDB00005	3-methyl pyruvic acid	HMDB0000005	58	30831	C00109	NA	CCC(=O)C(=O)O	1
HMDB0000565	Galactonic acid	HMDB0000565	128869	16534	C00880	3336	OC[C@@H](O)[C@H](O)[C@H](O)[C@@H](O)C(O)=O	1
HMDB0001173	5'-Methylthioadenosine	HMDB0001173	439176	17509	C00170	3425	CSC[C@H]1O[C@H]([C@H](O)[C@@H]1O)N1C=NC2=C1N=CN=C2N	1
HMDB0002302	Indole-3-propionic acid	HMDB0002302	3744	43580	NA	6602	OC(=O)CCC1=CNC2=C1C=CC=C2	1
HMDB00357	D(-)-beta-hydroxy butyric acid	HMDB0000357	441	20067	C01089	125	CC(O)CC(=O)O	1
HMDB0000151	Estradiol	HMDB0000151	5757	16469	C00951	263	C[C@]12CC[C@H]3[C@H]([C@@H]1CC[C@@H]2O)CCC4=C3C=CC(=C4)O	1
HMDB0000197	Indoleacetic acid	HMDB0000197	802	16411	C00954	5211	OC(=O)CC1=CNC2=C1C=CC=C2	1
HMDB0000209	Phenylacetic acid	HMDB0000209	999	30745	C07086	129	OC(=O)CC1=CC=CC=C1	1
HMDB0015124	Rivastigmine	HMDB0015124	77991	8874	C11766	NA	CCN(C)C(=O)OC1=CC=CC(=C1)[C@H](C)N(C)C	1
HMDB0003070	Shikimic acid	HMDB0003070	8742	16119	C00493	338	O[C@@H]1CC(=C[C@@H](O)[C@H]1O)C(O)=O	1
HMDB0000012	Deoxyuridine	HMDB0000012	13712	16450	C00526	5086	OC[C@H]1O[C@H](C[C@@H]1O)N1C=CC(=O)NC1=O	1
HMDB0002329	Oxalic acid	HMDB0002329	971	16995	C00209	113	OC(=O)C(O)=O	1
HMDB0001565	Phosphorylcholine	HMDB0001565	1014	18132	C00588	6326	C[N+](C)(C)CCOP(O)(O)=O	1
HMDB0000517	L-Arginine	HMDB0000517	6322	16467	C00062	5502	N[C@@H](CCCNC(N)=N)C(O)=O	1
HMDB0001347	Isopentenyl pyrophosphate	HMDB0001347	1195	16584	C00129	6181	CC(=C)CCOP(=O)(O)OP(=O)(O)O	1
HMDB0000011	3R-hydroxy-butanoic acid	HMDB0000011	92135	17066	C01089	NA	C[C@H](CC(=O)O)O	1
HMDB0000026	Ureidopropionic acid	HMDB0000026	111	18261	C02642	5097	NC(=O)NCCC(O)=O	1
HMDB0000034	Adenine	HMDB0000034	190	16708	C00147	85	NC1=C2NC=NC2=NC=N1	1
HMDB0000039	Butyric acid	HMDB0000039	264	30772	C00246	107	CCCC(=O)O	1
HMDB0000123	Glycine	HMDB0000123	750	15428	C00037	20	NCC(O)=O	1
HMDB0000134	Fumaric acid	HMDB0000134	444972	18012	C00122	3242	OC(=O)\C=C\C(O)=O	1
HMDB0000159	L-Phenylalanine	HMDB0000159	6140	17295	C00079	28	N[C@@H](CC1=CC=CC=C1)C(O)=O	1
HMDB0000191	L-Aspartic acid	HMDB0000191	5960	17053	C00049	5206	N[C@@H](CC(O)=O)C(O)=O	1
HMDB0000193	Isocitric acid	HMDB0000193	1198	30887	C00311	3328	OC(C(CC(O)=O)C(O)=O)C(O)=O	1
HMDB0000206	N6-Acetyl-L-lysine	HMDB0000206	92832	17752	C02727	5216	CC(=O)NCCCC[C@H](N)C(O)=O	1
HMDB0000208	Oxoglutaric acid	HMDB0000208	51	30915	C00026	5218	OC(=O)CCC(=O)C(O)=O	1
HMDB0000223	Oxalacetic acid	HMDB0000223	970	30744	C00036	123	O=C(O)CC(=O)C(=O)O	1
HMDB0000226	Orotic acid	HMDB0000226	967	16742	C00295	318	OC(=O)C1=CC(=O)NC(=O)N1	1
HMDB0000271	Sarcosine	HMDB0000271	1088	15611	C00213	51	CNCC(O)=O	1
HMDB0000300	Uracil	HMDB0000300	1174	17568	C00106	258	O=C1NC=CC(=O)N1	1
HMDB0000375	3-(3-Hydroxyphenyl)propanoic acid	HMDB0000375	91	1427	C11457	5364	OC(=O)CCC1=CC(O)=CC=C1	1
HMDB0000426	Citramalic acid	HMDB0000426	441696	15584	C00815	5415	CC(CC(=O)O)(C(=O)O)O	1
HMDB0000511	Capric acid	HMDB0000511	2969	30813	C01571	336	CCCCCCCCCC(=O)O	1
HMDB0000606	D-2-Hydroxyglutaric acid	HMDB0000606	439391	32796	C01087	5581	O[C@H](CCC(O)=O)C(O)=O	1
HMDB0000634	Citraconic acid	HMDB0000634	643798	17626	C02226	5607	C/C(=C/C(=O)O)/C(=O)O	1
HMDB0000641	L-Glutamine	HMDB0000641	5961	18050	C00064	5614	N[C@@H](CCC(N)=O)C(O)=O	1
HMDB0000650	D-Alpha-aminobutyric acid	HMDB0000650	439691	28797	C02261	NA	CC[C@H](C(=O)O)N	1
HMDB0000660	D-Fructose	HMDB0000660	439709	28645	C02336	135	OC[C@H]1O[C@](O)(CO)[C@@H](O)[C@@H]1O	1
HMDB0000665	Leucinic acid	HMDB0000665	92779	59783	NA	5635	CC(C)CC(C(=O)O)O	1
HMDB0000687	L-Leucine	HMDB0000687	6106	15603	C00123	24	CC(C)C[C@H](N)C(O)=O	1
HMDB0000707	4-Hydroxyphenylpyruvic acid	HMDB0000707	979	15999	C01179	5675	OC(=O)C(=O)CC1=CC=C(O)C=C1	1
HMDB0000710	4-Hydroxybutyric acid	HMDB0000710	10413	30830	C01991	5678	C(CC(=O)O)CO	1
HMDB0000714	Hippuric acid	HMDB0000714	464	18089	C01586	1301	OC(=O)CNC(=O)C1=CC=CC=C1	1
HMDB0000720	Levulinic acid	HMDB0000720	11579	45630	NA	2195	CC(=O)CCC(=O)O	1
HMDB0000779	Phenyllactic acid	HMDB0000779	3848	25998	C01479	5745	OC(CC1=CC=CC=C1)C(O)=O	1
HMDB0000806	Myristic acid	HMDB0000806	11005	28875	C06424	196	CCCCCCCCCCCCCC(=O)O	1
HMDB0000807	3-Phosphoglyceric acid	HMDB0000807	724	17050	C00597	150	OC(COP(O)(O)=O)C(O)=O	1
HMDB0000868	Xylulose 5-phosphate	HMDB0000868	439190	16332	C00231	5829	OCC(=O)[C@@H](O)[C@H](O)COP(O)(O)=O	1
HMDB0001124	Trehalose 6-phosphate	HMDB0001124	122336	18283	C00689	6019	OC[C@H]1O[C@H](O[C@H]2O[C@H](COP(O)(O)=O)[C@@H](O)[C@H](O)[C@H]2O)[C@H](O)[C@@H](O)[C@@H]1O	1
HMDB0001213	1-Deoxy-D-xylulose 5-phosphate	HMDB0001213	443201	16493	C11437	6085	CC(=O)[C@@H](O)[C@H](O)COP(O)(O)=O	1
HMDB0001336	3,4-Dihydroxybenzeneacetic acid	HMDB0001336	547	41941	C01161	6170	OC(=O)CC1=CC(O)=C(O)C=C1	1
HMDB0001401	Glucose 6-phosphate	HMDB0001401	5958	4170	C00092	145	OC1O[C@H](COP(O)(O)=O)[C@@H](O)[C@H](O)[C@H]1O	1
HMDB0001858	p-Cresol	HMDB0001858	2879	17847	C01468	4236	CC1=CC=C(O)C=C1	1
HMDB0002064	N-Acetylputrescine	HMDB0002064	122356	17768	C02714	3252	CC(=O)NCCCCN	1
HMDB0002643	3-(3-Hydroxyphenyl)-3-hydroxypropanoic acid	HMDB0002643	102959	86369	NA	6729	OC(CC(O)=O)C1=CC(O)=CC=C1	1
HMDB0003407-2	Diacetyl	NA	NA	NA	NA	NA	NA	0
HMDB0003540	3'-AMP	HMDB0003540	41211	28931	C01367	NA	NC1=C2N=CN([C@@H]3O[C@H](CO)[C@@H](OP(O)(O)=O)[C@H]3O)C2=NC=N1	1
HMDB0003767	4-Hydroxyphenylacetaldehyde	HMDB0003767	440113	15621	C03765	NA	OC1=CC=C(CC=O)C=C1	1
HMDB0006236	Phenylacetaldehyde	HMDB0006236	998	16424	C00601	NA	O=CCC1=CC=CC=C1	1
HMDB0006330	D-Mannose 1-phosphate	HMDB0006330	439279	18205	C00636	6245	OC[C@H]1O[C@H](OP(O)(O)=O)[C@@H](O)[C@@H](O)[C@@H]1O	1
HMDB0011743	2-Phenylpropionate	HMDB0011743	10296	48526	NA	NA	CC(C(O)=O)C1=CC=CC=C1	1
HMDB0013701	3-Oxoglutaric acid	HMDB0013701	68328	NA	NA	NA	[H]OC(=O)C([H])([H])C(=O)C([H])([H])C(=O)O[H]	1
HMDB0014328	Amphetamine	HMDB0014328	3007	132233	C07514	NA	CC(N)CC1=CC=CC=C1	1
HMDB0015333	Levetiracetam	HMDB0015333	441341	352567	C07841	NA	CC[C@@H](N1CCCC1=O)C(N)=O	1
HMDB0031193	1,2,3-Propanetricarboxylic acid	HMDB0031193	14925	45969	C19806	NA	OC(=O)CC(CC(O)=O)C(O)=O	1
HMDB00402	2-Isopropylmalic acid	HMDB0000402	5280523	35128	C02504	339	CC(C)[C@@](CC(=O)O)(C(=O)O)O	1
HMDB0059655	2-hydroxyglutaric acid	HMDB0059655	43	17084	C02630	NA	OC(CCC(O)=O)C(O)=O	1
HMDB0250801	D-Threonine	NA	NA	NA	NA	NA	NA	0
HMDB0000126	Glycerol 3-phosphate	HMDB0000126	439162	15978	C00093	5161	C([C@H](COP(=O)(O)O)O)O	1
HMDB0000784	Azelaic acid	HMDB0000784	2266	48131	C08261	5750	C(CCCC(=O)O)CCCC(=O)O	1
HMDB0006116	3-Hydroxyhippuric acid	HMDB0006116	450268	70824	NA	NA	OC(=O)CNC(=O)C1=CC=CC(O)=C1	1
HMDB0006344	Phenylacetylglutamine	HMDB0006344	92258	17884	C04148	NA	NC(=O)CC[C@H](NC(=O)CC1=CC=CC=C1)C(O)=O	1
HMDB02520	Beta-Glycerophosphoric acid	HMDB0002520	2526	17270	C02979	6708	C(C(CO)OP(=O)(O)O)O	1
HMDB0000119	Glyoxylic acid	HMDB0000119	760	16891	C00048	3213	OC(=O)C=O	1
HMDB0000695	Ketoleucine	HMDB0000695	70	48430	C00233	5663	CC(C)CC(=O)C(O)=O	1
HMDB0001285	Geranyl-PP	HMDB0001285	5280528	17211	C05847	6134	CC(=CCC/C(=C/COP(=O)(O)OP(=O)(O)O)/C)C	1
HMDB0002303	Dimethylsulfide	HMDB0002303	1068	17437	C00580	6603	CSC	1
HMDB0013780	Dimethyl trisulfide	HMDB0013780	19310	NA	C08372	NA	CSSSC	1
HMDB0000626	Deoxycholic acid	HMDB0000626	222528	28834	C04483	265	C[C@H](CCC(=O)O)[C@H]1CC[C@@H]2[C@@]1([C@H](C[C@H]3[C@H]2CC[C@H]4[C@@]3(CC[C@H](C4)O)C)O)C	1
HMDB0005807	Gallic acid	HMDB0005807	370	30778	C01424	3295	OC(=O)C1=CC(O)=C(O)C(O)=C1	1
HMDB0012497	1-Pyrroline	HMDB0012497	79803	19092	C15668	NA	C1CC=NC1	1
HMDB0032972	2,6-Dimethylpyridine	HMDB0032972	7937	32548	NA	NA	CC1=CC=CC(C)=N1	1
HMDB0000661	Glutaric acid	HMDB0000661	743	17859	C00489	3254	OC(=O)CCCC(O)=O	1
HMDB0008957	PE(16:1(9Z)/16:1(9Z))	HMDB0008957	9546809	138145	C00350	NA	CCCCCC/C=C\CCCCCCCC(=O)OC[C@H](COP(=O)(O)OCCN)OC(=O)CCCCCCC/C=C\CCCCCC	1
HMDB0001123	2-Aminobenzoic acid	HMDB0001123	227	30754	C00108	6018	NC1=CC=CC=C1C(O)=O	1
HMDB0061916	Phenylglyoxal	HMDB0061916	14090	NA	NA	NA	O=CC(=O)C1=CC=CC=C1	1
HMDB0000247	Sorbitol	HMDB0000247	5780	17924	C00794	143	OC[C@H](O)[C@@H](O)[C@H](O)[C@H](O)CO	1
HMDB0031653	3-(Methylthio)-1-propene	HMDB0031653	66282	NA	NA	NA	CSCC=C	1
HMDB0001406	Niacinamide	HMDB0001406	936	17154	C00153	1497	NC(=O)C1=CC=CN=C1	1
HMDB0000030	Biotin	HMDB0000030	171548	15956	C00120	243	[H][C@]12CS[C@@H](CCCCC(O)=O)[C@@]1([H])NC(=O)N2	1
HMDB0000070	Pipecolic acid	HMDB0000070	849	17964	C00408	50	OC(=O)C1CCCCN1	1
HMDB0000076	Dihydrouracil	HMDB0000076	649	15901	C00429	285	O=C1CCNC(=O)N1	1
HMDB0000092	Dimethylglycine	HMDB0000092	673	17724	C01026	277	CN(C)CC(O)=O	1
HMDB0000097	Choline	HMDB0000097	305	15354	C00114	56	C[N+](C)(C)CCO	1
HMDB0000112	Gamma-Aminobutyric acid	HMDB0000112	223130	16865	C00334	NA	NCCCC(=O)O	1
HMDB0000139	Glyceric acid	HMDB0000139	439194	32398	C00258	280	OC[C@@H](O)C(O)=O	1
HMDB0000157	Hypoxanthine	HMDB0000157	790	17368	C00262	83	OC1=NC=NC2=C1NC=N2	1
HMDB0000158	L-Tyrosine	HMDB0000158	6057	17895	C00082	34	N[C@@H](CC1=CC=C(O)C=C1)C(O)=O	1
HMDB0000214	Ornithine	HMDB0000214	6262	15729	C00077	27	NCCC[C@H](N)C(O)=O	1
HMDB0000220	Palmitic acid	HMDB0000220	985	15756	C00249	187	CCCCCCCCCCCCCCCC(=O)O	1
HMDB0000230	N-Acetylneuraminic acid	HMDB0000230	445063	45744	C19910	3321	[H][C@]1(O[C@@](O)(C[C@H](O)[C@H]1NC(C)=O)C(O)=O)[C@H](O)[C@H](O)CO	1
HMDB0000251	Taurine	HMDB0000251	1123	15891	C00245	31	NCCS(O)(=O)=O	1
HMDB0000258	Sucrose	HMDB0000258	5988	17992	C00089	137	OC[C@H]1O[C@@](CO)(O[C@H]2O[C@H](CO)[C@@H](O)[C@H](O)[C@H]2O)[C@@H](O)[C@@H]1O	1
HMDB0000291	Vanillylmandelic acid	HMDB0000291	736172	1127735	C05584	697	COC1=C(O)C=CC(=C1)[C@H](O)C(O)=O	1
HMDB0000362	2-Phosphoglyceric acid	HMDB0000362	59	24344	NA	5351	OCC(OP(O)(O)=O)C(O)=O	1
HMDB0000423	3,4-Dihydroxyhydrocinnamic acid	HMDB0000423	348154	48400	C10447	5412	OC(=O)CCC1=CC(O)=C(O)C=C1	1
HMDB0000484	Vanillic acid	HMDB0000484	8468	30816	C06672	5471	COC1=C(O)C=CC(=C1)C(O)=O	1
HMDB0000570	Coproporphyrin III	HMDB0000570	NA	27609	C05770	5553	CC1=C(CCC(O)=O)/C2=C/C3=N/C(=C\C4=C(C)C(CCC(O)=O)=C(N4)/C=C4\N=C(\C=C\1/N\2)C(C)=C4CCC(O)=O)/C(CCC(O)=O)=C3C	1
HMDB0000595	Hydrogen carbonate	HMDB0000595	767	28976	C01353	6944	OC(O)=O	1
HMDB0000755	Hydroxyphenyllactic acid	HMDB0000755	9378	17385	C03672	5723	OC(CC1=CC=C(O)C=C1)C(O)=O	1
HMDB0000827	Stearic acid	HMDB0000827	5281	28842	C01530	189	CCCCCCCCCCCCCCCCCC(=O)O	1
HMDB0000849	Rhamnose	HMDB0000849	25310	62346	C00507	5812	C[C@@H]1OC(O)[C@H](O)[C@H](O)[C@H]1O	1
HMDB0000863	Isopropyl alcohol	HMDB0000863	3776	17824	C01845	4192	CC(C)O	1
HMDB0000930	trans-Cinnamic acid	HMDB0000930	444539	35697	C10438	5880	OC(=O)\C=C\C1=CC=CC=C1	1
HMDB0000961	Farnesyl pyrophosphate	HMDB0000961	445713	17407	C00448	403	CC(=CCC/C(=C/CC/C(=C/COP(=O)(O)OP(=O)(O)O)/C)/C)C	1
HMDB0001161	4-Trimethylammoniobutanoic acid	HMDB0001161	134	1941	C01181	6043	C[N+](C)(C)CCCC(=O)O	1
HMDB00012	Deoxyuridine	HMDB0000012	13712	16450	C00526	5086	OC[C@H]1O[C@H](C[C@@H]1O)N1C=CC(=O)NC1=O	1
HMDB0001370	meso-2,6-Diaminoheptanedioate	HMDB0001370	99290	16488 30308	C00666	352	N[C@@H](CCC[C@H](N)C(O)=O)C(O)=O	1
HMDB00014	Deoxycytidine	HMDB0000014	13711	15698	C00881	3367	NC1=NC(=O)N(C=C1)[C@H]1C[C@H](O)[C@@H](CO)O1	1
HMDB0001429	Phosphate	HMDB0001429	1004	26078	C00009	3231	OP(O)(O)=O	1
HMDB0001473	Dihydroxyacetone phosphate	HMDB0001473	668	16108	C00111	6262	OCC(=O)COP(O)(O)=O	1
HMDB0001520	Flavin Mononucleotide	HMDB0001520	643976	17621	C00061	6295	CC1=CC2=C(C=C1C)N(C[C@H](O)[C@H](O)[C@H](O)COP(O)(O)=O)C1=NC(=O)NC(=O)C1=N2	1
HMDB0001846	Tetrahydrofolic acid	HMDB0001846	91443	20506	C00101	714	NC1=NC(=O)C2=C(NC[C@H](CNC3=CC=C(C=C3)C(=O)NC(CCC(O)=O)C(O)=O)N2)N1	1
HMDB0001856	Protocatechuic acid	HMDB0001856	72	36062	C00230	6350	OC(=O)C1=CC(O)=C(O)C=C1	1
HMDB0001895	Salicylic acid	HMDB0001895	338	16914	C00805	616	OC(=O)C1=CC=CC=C1O	1
HMDB00019	Alpha-ketoisovaleric acid	HMDB0000019	49	16530	C00141	5091	CC(C)C(=O)C(=O)O	1
HMDB0001906	2-Aminoisobutyric acid	HMDB0001906	6119	27971	C03665	37	CC(C)(N)C(=O)O	1
HMDB0002035	4-Hydroxycinnamic acid	HMDB0002035	637542	32374	C00811	6450	OC(=O)\C=C\C1=CC=C(O)C=C1	1
HMDB0002042	3-Phenylpropionylglycine	HMDB0002042	1608346	NA	NA	6455	OC(=O)CNCCC(=O)C1=CC=CC=C1	1
HMDB0002085	Syringic acid	HMDB0002085	10742	68329	C10833	2256	COC1=CC(=CC(OC)=C1O)C(O)=O	1
HMDB0002189	N8-Acetylspermidine	HMDB0002189	123689	27911	C01029	6535	CC(=O)NCCCCNCCCN	1
HMDB0002243	Picolinic acid	HMDB0002243	1018	28747	C10164	NA	OC(=O)C1=CC=CC=N1	1
HMDB00023	(S)-3-Hydroxyisobutyric acid	HMDB0000023	440873	37373	C06001	483	C[C@@H](CO)C(O)=O	1
HMDB0002432	Sumiki's acid	HMDB0002432	80642	89118	C20448	6680	OCC1=CC=C(O1)C(O)=O	1
HMDB0003152	N-Methylnicotinamide	HMDB0003152	64950	64399	NA	NA	CN=C(O)C1=CN=CC=C1	1
HMDB0003231	Vaccenic acid	HMDB0003231	5281127	28727	C08367	3407	CCCCCC/C=C/CCCCCCCCCC(=O)O	1
HMDB0003339	D-Glutamic acid	HMDB0003339	23327	15966	C00217	6895	N[C@H](CCC(O)=O)C(O)=O	1
HMDB0003355	5-Aminopentanoic acid	HMDB0003355	138	15887	C00431	6902	NCCCCC(=O)O	1
HMDB0003407	Diacetyl	HMDB0003407	650	16583	C00741	6921	CC(=O)C(C)=O	1
HMDB0003453	3-Hydroxypropanal	HMDB0003453	75049	17871	C00969	6935	OCCC=O	1
HMDB0003543	Butanal	HMDB0003543	261	15743	C01412	6947	CCCC=O	1
HMDB00039	Butyric acid	HMDB0000039	264	30772	C00246	107	CCCC(=O)O	1
HMDB0004110	Phosphonoacetate	HMDB0004110	546	15732	C05682	7018	OC(=O)CP(O)(O)=O	1
HMDB0012190	Arsenate	HMDB0012190	234	18231	C01478	NA	O[As](O)(O)=O	1
HMDB0014339	Tramadol	HMDB0014339	33741	75725	C07153	NA	COC1=CC=CC(=C1)[C@@]1(O)CCCC[C@@H]1CN(C)C	1
HMDB00150	Gluconolactone	HMDB0000150	7027	16217	C00198	353	OC[C@H]1OC(=O)[C@H](O)[C@@H](O)[C@@H]1O	1
HMDB0015212	Vigabatrin	HMDB0015212	5665	63638	C07500	NA	NC(CCC(O)=O)C=C	1
HMDB0029134	Valyl-Phenylalanine	HMDB0029134	6993120	75016	NA	NA	CC(C)C(N)C(=O)NC(CC1=CC=CC=C1)C(O)=O	1
HMDB0029887	Sorbitan palmitate	HMDB0029887	4122814	NA	NA	NA	CCCCCCCCCCCCCCCC(=O)OCC(C1C(C(CO1)O)O)O	1
HMDB0032562	Diphenylamine	HMDB0032562	11487	4640	C11016	NA	N(C1=CC=CC=C1)C1=CC=CC=C1	1
HMDB00598	Sulfide	HMDB0000598	29109	15138	C00087	NA	[S--]	1
HMDB0060484	Indolepyruvate	HMDB0060484	803	29750	C00331	NA	OC(=O)C(=O)CC1=CNC2=CC=CC=C12	1
HMDB00626	Deoxycholic acid	HMDB0000626	222528	28834	C04483	265	C[C@H](CCC(=O)O)[C@H]1CC[C@@H]2[C@@]1([C@H](C[C@H]3[C@H]2CC[C@H]4[C@@]3(CC[C@H](C4)O)C)O)C	1
